# Supplementary material for: Single‐cell profiling of muscle‐infiltrating T cells in idiopathic inflammatory myopathies
Source: EMBO Mol Med. 2023 Jul 31;15(10):e17240. doi: 10.15252/emmm.202217240 (PMC10565639; doi:10.15252/emmm.202217240)
Supplement: Supplementary file 3 — Dataset EV1 [file EMMM-15-e17240-s014.xlsx]

## Sheet: Data Set EV1
	Data Set EV1: Patients characteristics
	Patient number	Diagnosis	Age interval at onset	Disease duration at time of biopsy (months)	Manual Muscle Testing (MMT8) (a)	Extramuscular global assessment (VAS) (b)	PhyGA (VAS) (c)	Health Assessment Questionnaire (HAQ)(d)	Health-related quality of life EQ-5D-5L (e)	Creatinine Kinase (CK, microcat/l)	Extra-muscular manifestations	Myositis-specific autoantibodies (MSA)	Antinuclear Antibodies (ANA)	Treatment at time of biopsy	Histology report	Flow cytometry immune infiltrate (f)	Biopsy location
	1	IMNM	40-45	48	80	NA	NA	NA	NA	3.2		anti-SRP		Mycophenolic acid 1,4 gr/day for 3 years and Prednisolone=0mg at time of the biopsy. Stopped steroids 2 weeks before the biopsy	- Many small clusters of CD3+ and CD68+ cells in endomysium and perimysium. - MHCI upregulation on muscle fibers.	+	Anterior tibialis (right)
	2	IMNM	80-85	0	65	70	80	2.25	0.26	105	Dysphagia, dyspnea, pericarditis, fatigue	anti-SRP-negative, anti-HMGCR-negative		No treatment at time of muscle biopsy	- Small increase of the CD3+ and CD68+ cells in the perimysium but they are mainly scattered. Some necrotic fibers. - MHCI upregulation.	+	Anterior tibialis (right)
	2 (rebiopsy)	IMNM	80-85	9	72	0	50	NA	NA	2.7		anti-SRP-negative, anti-HMGCR-negative		Methotrexate 15mg/week, IVIg, no steroids	- Absense of inflammatory infiltrates and no MHC I upregulation. Normal number of CD3+ cells, discrete increase of CD68+ cells.	+	Anterior tibialis (right)
	3	DM	60-65	3	80	43	40	0.75	0.516	6.6	Skin rash, arthritis, dysphagia	Negative	ANA+, anti-Nucleosome +, anti-RNP+, anti-Sm+	Prednisolone 7.5 mg/day since 7 months due to arthritis; Methotrexate 7.5 mg/week	- CD3+ and CD68+ cell infiltrates in perimysium and perifascicular area. - Perifascicular MHCI upregulation.	+	Anterior tibialis (right)
	4	ASyS	60-65	0	72	62	70	2.5	0.189	52	ILD	anti-Jo1	ANA+, anti-Ro52	Prednisolone 60mg/d for 10 days before muscle biopsy	- No obvious immune infiltrate. CD3+ and CD68+ cell numbers are increased but the cells are diffusely spread with some some focal areas in endomysium. - MHCI upregulation (mainly perifascicular). - MAC expression in capillaries.	+	Anterior tibialis (right)
	4 (rebiopsy)	ASyS	60-65	9	72	0	0	0.13	0.796	2.2	ILD	anti-Jo1	ANA+, anti-Ro52	Prednisolone 5 mg, Mycophenolate mofetil 2g/day for 9 months	- No inflammatory infiltrates. - No MHCI upregulation. - No increase in CD3 nor CD68 cells.	+	Anterior tibialis (right)
	5	IBM	65-70	22	62	20	35	1	0.516	15		anti-cN1A		Prednisolone 5 mg/day since one year before diagnosis	- Strong immune infiltrates with CD3+ and CD68+ cells in connective tissue. CD3+ cells are mostly located in the endomysium. - MHCI upregulation on muscle fibers. - Rimmed vacuoles with p62 expression. - Necrotic fibers.	+	Anterior tibialis (right)
	6	IBM	60-65	3	58	15	30	2.13	0.016	5.4	Dysphagia	anti-cN1A		No treatment at time of muscle biopsy	- Immune infiltrates. Increased number of CD3+ and CD68+ cells located in the endomysium and surrounding non necrotic fibers. CD3+ cells are in infiltrates but also diffusely spread. - MHCI upregulation. - Absence of p62.	+	Anterior tibialis (right)
	7	undefined myopathy	50-55	10	NA	NA	NA	NA	NA	8.9		Negative		No treatment at time of muscle biopsy	- No immune infiltrate Presence of occasional T cells in the endomysium. Increased number of internalised nuclei. - MHCI upregulation in some fibers - No rimmed vacuoles and absence of p62	+	Anterior tibialis (right)
	8	DM	55-60	10	78	8	8	0	0.725	1.9		anti-Mi2	ANA+, anti-Ro60	Prednisolone 3,75 mg/day; Methotrexate 20 mg/week and Plaquenil 400 mg/day for 5 months	- No immune infiltrate. - Some MCHI on muscle fibers. - Some necrotic fibers.	+/-	Vastus lateralis (left)
	9	IMNM	20-25	24	58	35	50	2.38	0.055	1.6		anti-SRP	ANA+,	Betamethasone 0.25 mg/day for 1 month. Did not tolerate Prednisolone, methotrexate nor IVIg	- No immune infiltrate. - No necrotic fibers.	-	Anterior tibialis (left)
	10	DM	35-40	9	80	NA	NA	0	1	2.6		anti-TIF1g		Prednisolone 5 mg, Methotrexate 20 mg/week for 6 months	NA	-	Vastus lateralis (left)
	11	DM	40-45	0	NA	NA	NA	NA	NA	15.4		anti-TIF1g		Methylprednisolone 500 mg IV, 1 dose	NA	-	Anterior tibialis (right)
	12	DM	60-65	0	53	70	65	2.38	0.516	10.2	Skin rash, ILD	anti-MDA5		Prednisolone 20 mg/day for 2 days	- No immune infiltrate. - Perifascicular MHCI upregulation.	-	Anterior tibialis (right)
	13	IMNM	75-80	1	63	35	60	0.88	0.691	322		anti-HMGCR		No treatment at time of muscle biopsy	- No immune infiltrate - MHCI Upregulation in some fibers	-	Anterior tibialis (right)
	14	Cancer associated DM	70-75	0	80	50	60	1.13	NA	8.7	Skin rash	anti-TIF1g	ANA+,	No treatment at time of muscle biopsy	- No immune infiltrate. - Perifascicular MHCI upregulation. - Presence of p62 in some fibers. - Some MAC expression in capillaries.	-	Vastus lateralis (right)
	15	Becker muscle distrophy	45-50	4	NA	NA	NA	1.25	0.186	38.8		Negative	Negative	No treatment at time of muscle biopsy	- No immune infiltrate. - No MHCI upregulation.	+/-	Anterior tibialis (left)
	Abbreviation legend:
	DM: dermatomyositis, IBM: inclusion body myositis, IMNM: immune mediated necrotizing myopathy, ASyS: anti-synthetase syndrome, MSA: myositis specific autoantibodies, ILD: intersitital lung disease.
	MM: muscular manifestations, ANA: anti-Nuclear Antibodies, RNP: Ribonucleoprotein, Sm: Smith, Pred=Prednisolone, MTX=Methotrexate, IVIg=Intravenous immune globulin
	CK: creatine kinase (reference value= <3.5 microcat/l).
	The shadowed rows correspond to samples that were single cell sequenced using Smart-Seq2.
	a) Manual muscle test 8, 0-80
	b) Extra muscular global assessment, VAS 0-100
	c) Physician-completed global assessment, VAS 0-100
	d) Health Assessment Questionnaire, 0=no difficulty, 0-1=mild to moderate, 1-2=moderate to severe, 2-3=severe to very severe, 3=unable to perform
	e) Health-related quality of life, 0-1, 0=Death, 1=Complete health
	f) + represents a clear presence of muscle T-cell infiltrates. +/- represents a discrete presence of muscle T-cell infiltrates
