# Supplementary material for: Single‐cell profiling of muscle‐infiltrating T cells in idiopathic inflammatory myopathies
Source: EMBO Mol Med. 2023 Jul 31;15(10):e17240. doi: 10.15252/emmm.202217240 (PMC10565639; doi:10.15252/emmm.202217240)
Supplement: Supplementary file 4 — Dataset EV2 [file EMMM-15-e17240-s003.xlsx]

## Sheet: Data Set EV2
Data Set EV2. Differentially expressed genes per cluster in muscle T cells from patients with idiopathic inflammatory myopathies
genes	p_val	avg_log2FC	pct.1	pct.2	p_val_adj	cluster
EEF1A1P5	7.33257215455943e-58	0.847233427760759	1	1	3.51310864497097e-53	1
EEF1A1P6	1.73903788290469e-57	0.819495616548298	1	1	8.33190440078465e-53	1
CCR7	1.97672387721859e-56	2.19194223096719	0.919	0.742	9.47068176814199e-52	1
EEF1A1	2.05945409674514e-56	0.907440750146121	1	1	9.86705052291566e-52	1
ENSG00000283041	2.6055161841439e-50	1.05428998813611	0.993	0.966	1.24832885898518e-45	1
EEF1A1P11	3.66386805310028e-50	0.551023287619697	0.996	0.997	1.75539582292088e-45	1
SARAF	1.50593581098678e-45	0.949300639468242	1	1	7.21508906401875e-41	1
FTH1	5.48685478034242e-45	1.06842811873497	0.996	0.987	2.62880699380986e-40	1
GPR183	7.24108374619741e-43	1.84522570774117	0.958	0.888	3.46927563364064e-38	1
SC5D	2.4203690981725e-41	1.67308059161308	0.926	0.801	1.15962303862543e-36	1
EEF1A1P13	2.17826146040675e-40	0.43013719865029	0.996	0.996	1.04362684829548e-35	1
ENSG00000266865	2.91430286857384e-40	0.482422613320143	1	0.999	1.39627164736241e-35	1
FTH1P10	1.07574554337464e-39	0.844888361698579	0.996	0.974	5.15400447286223e-35	1
PHLDB3	1.1372098655933e-39	0.577170337789395	0.587	0.225	5.44848618704407e-35	1
TPT1	2.57141527493235e-39	0.808917816972207	1	0.999	1.23199077237284e-34	1
ENSG00000227615	1.48637679608271e-38	0.38486314805432	0.993	0.968	7.12137986771188e-34	1
IL7R	4.99486795630116e-38	1.151344300163	1	0.982	2.39309118654345e-33	1
ENSG00000237550	1.4795513225117e-36	0.934160316265818	1	0.995	7.08867834128583e-32	1
ENSG00000185641	5.15902774519131e-36	0.536133664883294	0.996	0.987	2.47174178299861e-31	1
FTH1P7	9.72815479204766e-36	0.566210767594991	0.996	0.96	4.66085624241795e-31	1
FTH1P20	3.19540486795374e-35	0.503926568419507	0.996	0.954	1.53095042628532e-30	1
FTH1P8	1.08832958029705e-34	0.356750641000035	0.986	0.929	5.2142958521612e-30	1
FTH1P2	1.22610825365677e-34	0.490215666624211	0.993	0.947	5.87440725409493e-30	1
ENSG00000243004	1.4400881185812e-34	0.362196775420566	0.996	0.96	6.89960618493439e-30	1
LEF1	4.45082389328729e-34	1.46286940829509	0.802	0.584	2.13243423551287e-29	1
PABPC1	4.50027654138303e-34	0.943717941773219	1	0.999	2.15612749374203e-29	1
ENSG00000244313	1.16990674928476e-33	0.486940522228404	0.996	0.958	5.60514022649819e-29	1
ENSG00000279483	6.79259458214308e-33	0.551467655260419	0.996	0.988	3.25439999025057e-28	1
EEF1A1P19	3.84734789907429e-32	0.309085605558867	1	0.987	1.84330285192548e-27	1
FTH1P23	7.89374286477558e-32	0.36102263207566	0.993	0.929	3.78197114394263e-27	1
ENSG00000244021	3.20754522353003e-31	0.478139974453857	1	0.986	1.53676699204547e-26	1
SERINC5	6.3476697154462e-31	0.500925420010811	0.781	0.525	3.04123203736743e-26	1
ENSG00000244716	1.12232395493193e-30	0.557533572199039	0.996	0.987	5.37716630047436e-26	1
FTH1P11	2.39842573512171e-30	0.300342049967938	0.982	0.91	1.14910975395416e-25	1
ENSG00000264281	3.99357887982102e-30	0.495601470024432	0.996	0.986	1.91336357711105e-25	1
FTH1P5	1.09731321592468e-29	0.31646431318878	0.989	0.912	5.25733734881672e-25	1
ENSG00000234648	1.29401453493055e-29	0.504477530915566	0.993	0.92	6.19975303830576e-25	1
SELL	2.96212703301687e-29	1.64258816643226	0.862	0.743	1.41918468278871e-24	1
TCF7	3.12613329330252e-29	0.715810186478837	0.898	0.713	1.49776172215417e-24	1
ENSG00000244398	6.5530261151828e-29	0.628682885364302	0.993	0.957	3.13962034204523e-24	1
EEF1B2	4.29941435950212e-28	1.16087759080527	0.993	0.983	2.05989241378106e-23	1
MIR6850	4.45949075367962e-28	0.73034567785759	0.943	0.858	2.13658661499544e-23	1
YPEL5	5.1771700107603e-28	0.990500091835793	1	0.996	2.48043392385537e-23	1
LTB	7.9231709683107e-28	0.875718436739086	0.933	0.811	3.79607044262734e-23	1
CD28	1.16999069229693e-27	0.663172263233936	0.898	0.702	5.60554240586383e-23	1
MAL	5.22869338164295e-27	1.20300480775279	0.565	0.294	2.50511928607895e-22	1
FOXP1	5.55576282443815e-27	0.880083149919636	0.954	0.863	2.66182152681656e-22	1
ENSG00000226084	6.3309305359318e-27	0.491579557465935	0.996	0.988	3.03321212907029e-22	1
CD55	5.52139968969004e-26	1.4609757483559	0.929	0.887	2.6453578053274e-21	1
EEF1B2P6	2.61896873719661e-25	0.362726557702969	0.908	0.803	1.25477411167827e-20	1
S1PR1	3.29757448894973e-25	1.04978579540132	0.841	0.668	1.5799009134007e-20	1
JUNB	1.39361862205677e-24	0.643074267312019	1	0.999	6.67696618013618e-20	1
CD4	1.56660658917659e-24	0.7336241177526	0.972	0.869	7.50576882940395e-20	1
RACK1	1.68233392894935e-24	0.833104599534642	1	0.997	8.06023008698922e-20	1
5-8S-rRNA	5.8550840008006e-24	0.520650338251905	0.958	0.853	2.80522929562358e-19	1
ENSG00000212664	6.30186299888994e-24	0.325124027548664	0.996	0.972	3.01928558139816e-19	1
RNA5-8SN2	7.06286011616027e-24	0.519910331710518	0.958	0.853	3.38388691025355e-19	1
RNA5-8SN1	7.09889163834991e-24	0.520840479992211	0.958	0.853	3.40114997284983e-19	1
RNA5-8SN3	7.18204898747678e-24	0.52054801695169	0.958	0.853	3.44099149039e-19	1
FAM177A1	7.44552501952168e-24	0.841774053633484	0.986	0.917	3.56722549210303e-19	1
EEF2	7.61075198782506e-24	0.528816721148909	0.993	0.993	3.64638738488686e-19	1
AP3M2	1.29499539381812e-23	0.912338459498239	0.714	0.485	6.20445243132197e-19	1
EEF1B2P3	6.489489999012e-23	0.266008059190073	0.901	0.771	3.10917955342664e-18	1
EEF1G	6.50879700375995e-23	1.06707430570511	0.657	0.397	3.11842973247143e-18	1
ENSG00000230202	7.68196658157252e-23	0.479378058197194	0.982	0.94	3.68050700889721e-18	1
SPOCK2	9.07193255755718e-23	0.464015553057748	0.996	0.966	4.34645360765122e-18	1
ICAM2	1.60053242474784e-22	1.03072934779108	0.597	0.335	7.66831090020937e-18	1
PGAP1	1.72140132415606e-22	0.429147049530398	0.664	0.41	8.24740588416412e-18	1
DGKA	1.80864990818683e-22	1.07614190471501	0.954	0.865	8.66542257511392e-18	1
UBA52	3.11659845784217e-22	0.559957538872343	1	0.997	1.49319348713676e-17	1
ENSG00000244086	3.23891913227906e-22	0.262300175139199	0.989	0.969	1.55179854546622e-17	1
SLC2A3	6.07551188437039e-22	0.785160536840127	1	1	2.9108384989207e-17	1
LDHB	1.04233184288743e-21	1.09162029640841	0.894	0.775	4.99391609245796e-17	1
FXYD5	1.49769967007552e-21	0.758655907772927	0.989	0.969	7.17562888929885e-17	1
SORL1	1.53500351418726e-21	0.638491104173718	0.951	0.825	7.3543553368226e-17	1
MIR6797	1.65907660281018e-21	0.505111578901074	0.986	0.937	7.94880191172384e-17	1
TAMALIN	2.67113092214032e-21	0.393620067411456	0.297	0.091	1.27976553610665e-16	1
BACH2	3.08946742866e-21	0.4961422837504	0.548	0.29	1.48019473974529e-16	1
ABLIM1	3.31640196717428e-21	0.777896490277351	0.862	0.743	1.58892134649287e-16	1
TRABD2A	1.92083975810568e-20	0.54934978921159	0.654	0.412	9.20293536506011e-16	1
SATB1	5.66104801146518e-20	0.869965829730585	0.795	0.609	2.71226471277308e-15	1
SMCHD1	4.64352521728995e-19	0.766635548239232	0.982	0.979	2.22475936685579e-14	1
ENSG00000227081	7.26290578172187e-19	0.277044439407309	0.996	0.996	3.47973078908077e-14	1
LYPD3	8.175218292959e-19	0.70093061550494	0.382	0.171	3.91682883633959e-14	1
GPCPD1	3.22274542669833e-18	0.599180621188017	0.929	0.865	1.54404956138543e-13	1
ERCC5	4.34242169550787e-18	0.746581608025373	0.59	0.358	2.08049765853477e-13	1
LEPROTL1	4.37560610494321e-18	0.688542064868714	0.993	0.967	2.09639664093934e-13	1
FCMR	5.17624948873172e-18	0.782941952646772	0.873	0.734	2.47999289254625e-13	1
ENSG00000218426	6.74305475770771e-18	0.329779983732298	0.993	0.986	3.23066496496534e-13	1
IRF2BP2	8.21575980408306e-18	0.61688747361834	0.936	0.828	3.93625267973424e-13	1
ENSG00000227077	2.14865306175491e-17	0.256849499684731	0.989	0.939	1.0294411684174e-12	1
AQP3	2.41728980465092e-17	0.758443941622318	0.728	0.533	1.1581477183063e-12	1
ANK3	3.30076622994398e-17	0.466493836701783	0.512	0.281	1.58143010842846e-12	1
ENSG00000269888	4.59563169519847e-17	0.46970821003098	0.922	0.833	2.20181310148654e-12	1
ENSG00000219023	7.69654226616022e-17	0.277712521642845	0.982	0.958	3.68749036514002e-12	1
TNFRSF25	1.03871298011183e-16	0.573312129624821	0.767	0.579	4.97657775901378e-12	1
USP36	1.3190584994832e-16	0.728731424323344	0.986	0.954	6.31974117687397e-12	1
FILIP1L	6.6430405124479e-16	0.356430852902986	0.459	0.249	3.18274713991891e-11	1
NACA	6.75447280880861e-16	0.624288938279532	1	0.987	3.23613546742829e-11	1
NELL2	7.94030696448534e-16	0.719006006668522	0.668	0.477	3.80428046975457e-11	1
FAAH2	8.22949622434978e-16	0.539330818052185	0.364	0.174	3.94283393604822e-11	1
SNHG29	1.64859289745253e-15	0.809319637819581	0.898	0.824	7.89857343098482e-11	1
SLC25A6	1.89102428622514e-15	0.688966733494163	0.975	0.929	9.06008645773326e-11	1
STX5-DT	2.45905603676023e-15	0.307706617467107	0.406	0.191	1.17815833777219e-10	1
NOP53	3.56017275521271e-15	0.473757157923748	0.936	0.811	1.70571436874996e-10	1
IL6ST	3.77589664399528e-15	0.278981736246281	0.806	0.621	1.80906984110458e-10	1
PPP1CB	4.82519527690426e-15	0.517952954911584	0.996	0.968	2.3117993091176e-10	1
ARID5A	5.04904335975324e-15	0.484905635711454	0.951	0.87	2.41904716409137e-10	1
MCUB	5.07146909582201e-15	0.480223087339205	0.852	0.679	2.42979155849928e-10	1
WDR74	5.40167030261418e-15	1.12240390787035	0.749	0.611	2.58799425868548e-10	1
RNASET2	7.74767374637214e-15	0.766755577104375	0.855	0.739	3.71198796862435e-10	1
PLAUR	1.08400700868188e-14	0.817539285427928	0.481	0.28	5.19358597929575e-10	1
SEPTIN6	1.94492705221627e-14	0.57714430233718	0.958	0.878	9.31833999987339e-10	1
LTBP3	3.40960419460946e-14	0.282728754815327	0.544	0.337	1.63357546567934e-09	1
CDKN1B	5.41808642609724e-14	0.423711583100821	0.82	0.658	2.59585938760745e-09	1
MGAT4A	1.97640187655979e-13	0.531980533137399	0.728	0.528	9.46913903078563e-09	1
ENSG00000281181	2.24190369966181e-13	0.264909697759501	1	1	1.07411848154497e-08	1
ENSG00000280614	2.52182263090518e-13	0.264291786178506	1	1	1.20823044069298e-08	1
ENSG00000280800	2.7338990608971e-13	0.264048662188769	1	1	1.30983837906641e-08	1
RASGRP2	3.68327275941291e-13	0.412712557703626	0.664	0.518	1.76469281176232e-08	1
NDUFS5	4.69900796465544e-13	0.601372471372928	0.943	0.854	2.25134170594607e-08	1
SELENOK	7.02373707268795e-13	0.44601634581211	0.982	0.952	3.36514266889552e-08	1
LNCRNA-IUR	8.64368250420434e-13	0.467328175266525	0.477	0.296	4.14127472458934e-08	1
FAU	1.02504961990108e-12	0.416585037697021	1	0.999	4.91111523390808e-08	1
CREM	1.05356739282077e-12	0.498114958934869	1	0.994	5.04774673574361e-08	1
SF1	1.15680229120712e-12	0.586919580736843	0.947	0.909	5.54235545740242e-08	1
CFAP36	1.19892132329959e-12	0.509519478043847	0.565	0.382	5.74415195206065e-08	1
KLF3	1.21236768514885e-12	0.368692772568921	0.731	0.576	5.80857481631665e-08	1
CCR6	1.33523602044271e-12	0.455697631005701	0.173	0.05	6.39724929754309e-08	1
IL4R	1.64879356428804e-12	0.522207505202678	0.827	0.692	7.89953484586043e-08	1
CAMK4	2.39865642937005e-12	0.605573030874239	0.852	0.711	1.14922028187549e-07	1
ARHGAP5	2.93414812416648e-12	0.556904064617971	0.417	0.234	1.4057797077694e-07	1
ENSG00000242861	3.12311116287488e-12	0.402589662833213	0.279	0.118	1.49631378924499e-07	1
TESPA1	3.24785209072884e-12	0.591314185437316	0.717	0.554	1.55607841518909e-07	1
NOSIP	3.64371495002467e-12	0.870454103894212	0.841	0.719	1.74574026970632e-07	1
SNHG8	5.70815086234806e-12	0.570124368298032	0.827	0.674	2.73483215965958e-07	1
PLEKHB1	6.71534816448339e-12	0.323241572448211	0.385	0.203	3.21739045908564e-07	1
KLF2	7.76627765792416e-12	0.51942915435686	0.809	0.699	3.72090128868805e-07	1
DCXR	1.23502661351859e-11	0.705469101609497	0.724	0.561	5.91713600802893e-07	1
TOMM7	1.24905044354253e-11	0.485644854114352	0.975	0.923	5.98432558005663e-07	1
ARRDC2	1.45710410365483e-11	0.542620883104521	0.823	0.715	6.98113147102066e-07	1
CCDC57	1.50387267269807e-11	0.365809931564874	0.537	0.346	7.20520436216373e-07	1
ZNF331	1.54154844752096e-11	0.531678968579749	0.996	0.994	7.38571276691766e-07	1
RANBP2	1.78217561990187e-11	0.49888940977356	0.996	0.977	8.53858161251184e-07	1
BCAS2	1.97374570559574e-11	0.613844874230288	0.866	0.77	9.45641305007976e-07	1
CRYBG1	2.13319504170838e-11	0.451287147986226	0.979	0.936	1.0220350764329e-06	1
FAM153A	2.20289854322688e-11	0.349478089259646	0.399	0.231	1.05543072104543e-06	1
IL6R	2.42050113266572e-11	0.278471354763209	0.629	0.465	1.15968629767148e-06	1
P2RY8	4.70430603333639e-11	0.488239065279278	0.961	0.897	2.2538800636318e-06	1
EIF4B	5.8226020952924e-11	0.546235316440562	0.982	0.956	2.78966688987554e-06	1
BEX3	6.65857715079566e-11	0.434089074032407	0.17	0.056	3.19019089871771e-06	1
PIK3IP1	7.27194989145548e-11	0.634973975176086	0.958	0.937	3.48406391249524e-06	1
CHRM3-AS2	8.58343690784132e-11	0.444991696014903	0.371	0.21	4.11241045691586e-06	1
RIPOR2	8.92059923129137e-11	0.519815529497302	0.975	0.929	4.27394829770401e-06	1
P2RY10	1.02682713183369e-10	0.581555861242857	0.926	0.86	4.91963147132837e-06	1
FHIT	1.23863125433343e-10	0.431726724505388	0.304	0.157	5.93440620263688e-06	1
EIF3L	1.37257785720974e-10	0.767104694798209	0.919	0.874	6.57615777167758e-06	1
TMEM131L	1.42398061929985e-10	0.382716820980364	0.703	0.555	6.82243354512754e-06	1
GAS5	1.57768536639321e-10	0.512267126479533	0.996	0.985	7.55884835892652e-06	1
ARHGEF18	2.12792763876309e-10	0.308604800249552	0.675	0.527	1.01951141100778e-05	1
ZC3H12D	2.84669644402539e-10	0.369100849753381	0.784	0.656	1.36388073329701e-05	1
LINC01089	4.00073274404343e-10	0.383309180436355	0.449	0.263	1.91679106499865e-05	1
SMAP2	6.48548683051142e-10	0.454506631428315	0.933	0.867	3.10726159536633e-05	1
ALG13	6.85246448264927e-10	0.771401781832469	0.795	0.686	3.28308425828209e-05	1
DHCR7	6.99733528066334e-10	0.496786547507715	0.636	0.486	3.35249330631861e-05	1
CYSLTR1	8.79262312912101e-10	0.361642539798076	0.502	0.34	4.21263366739317e-05	1
PGGHG	8.91010021017413e-10	0.474289416605992	0.799	0.669	4.26891811169653e-05	1
ENSG00000290048	1.07098348181617e-09	0.329305338406538	0.36	0.201	5.13118895972945e-05	1
OXNAD1	1.163295648523e-09	0.448077859633331	0.806	0.696	5.57346578163853e-05	1
CCR4	1.16887338784095e-09	0.33630959838602	0.413	0.265	5.60018928848478e-05	1
CHMP1B	1.22057940434182e-09	0.545582489967129	0.887	0.828	5.8479179841421e-05	1
NANS	1.36110158904236e-09	0.541610514262083	0.654	0.5	6.52117382326087e-05	1
COX7C	1.40237010735634e-09	0.42425849594963	0.986	0.961	6.71889542135498e-05	1
ENSG00000253372	1.48341390025649e-09	0.404467159099584	0.64	0.467	7.10718433751887e-05	1
SPINT2	1.5238158818051e-09	0.571144175651133	0.276	0.139	7.30075427131642e-05	1
CYTH1	1.56177568747227e-09	0.303899442301874	1	0.975	7.48262349624837e-05	1
CXCL16	1.65155755072005e-09	0.29310099196735	0.325	0.175	7.91277738125483e-05	1
SLC8B1	1.78795975021399e-09	0.496632052042683	0.516	0.363	8.56629395925022e-05	1
DENND5A	1.94619328502712e-09	0.391769952939288	0.396	0.238	9.32440664789344e-05	1
BEX4	2.36641980230346e-09	0.506625352287468	0.293	0.152	0.000113377539148161	1
FAM102A	2.56615199987653e-09	0.260596636657166	0.919	0.848	0.000122946908466084	1
DUSP16	2.64203508471582e-09	0.349497819055928	0.654	0.498	0.00012658254294382	1
PDE3B	3.13556784922513e-09	0.255297671103259	0.594	0.453	0.000150228191224225	1
DPP4	4.09678406896878e-09	0.254742581808625	0.583	0.42	0.000196281021528363	1
GPR18	5.15030111015888e-09	0.654052398657608	0.555	0.4	0.000246756076488822	1
PDE8A	5.5972971478771e-09	0.301190805223051	0.41	0.251	0.00026817210365194	1
PRMT9	6.33738771973558e-09	0.277995841923529	0.71	0.56	0.000303630583040251	1
IFNGR2	7.42801353941717e-09	0.277500113629664	0.208	0.091	0.000355883556687016	1
ZSCAN18	8.31525975218341e-09	0.320421450871997	0.223	0.104	0.000398392409986859	1
GPR132	8.56542586909629e-09	0.323995329507124	0.883	0.799	0.000410378118814272	1
ARHGAP15	1.19767193932997e-08	0.518798739985247	0.968	0.937	0.000573816602852381	1
DPEP2	1.27852213028839e-08	0.508680449418104	0.265	0.136	0.000612552737842469	1
SLC39A8	1.3709155998767e-08	0.293653693769724	0.548	0.409	0.000656819373056927	1
LDLRAP1	1.39327862688999e-08	0.540551568000164	0.633	0.529	0.000667533722929263	1
AMPD2	1.51367095015299e-08	0.804521627143621	0.671	0.552	0.000725214888927797	1
NPM1	1.51513304176728e-08	0.455984910445889	0.996	0.989	0.000725915391641121	1
LONP2	1.51562867362544e-08	0.26876751526581	0.799	0.651	0.000726152853820685	1
SPART	1.55514215503586e-08	0.262703785836852	0.367	0.218	0.000745084157899231	1
ACTN1	1.61279985155104e-08	0.672359644826057	0.696	0.573	0.000772708536876619	1
HNRNPA1P7	1.76438795059801e-08	0.261572300337128	0.982	0.937	0.000845335911011012	1
SOD1	1.93733688637846e-08	0.481953591431952	0.968	0.943	0.000928197475632785	1
ARL4A	2.5089923812062e-08	0.353422086855925	0.83	0.678	0.0012020833397597	1
RRM1	2.75137356585568e-08	0.39881470361887	0.64	0.508	0.00131821058913711	1
PASK	3.02307084458707e-08	0.48012848297775	0.512	0.399	0.00144838347235011	1
SOCS3	3.1737696830289e-08	0.272017672498924	0.841	0.724	0.00152058479283598	1
NDFIP1	3.36486572478665e-08	0.322162277563825	0.827	0.762	0.00161214081740253	1
MT-TD	3.42863799071429e-08	0.511599243805607	0.816	0.728	0.00164269474773112	1
HECTD1	3.49293859599504e-08	0.503388600534331	0.862	0.759	0.00167350181072718	1
RSL1D1	3.86834219857058e-08	0.529727402994178	0.901	0.835	0.00185336143075715	1
CD5	3.90242088025858e-08	0.398081953047781	0.968	0.929	0.00186968886794069	1
POLR3E	5.14482476687034e-08	0.528468869893674	0.855	0.769	0.00246493699405525	1
PDCD4	5.21120116928532e-08	0.429284752741798	0.986	0.969	0.00249673859221629	1
NAP1L1	5.90818504694043e-08	0.422109351787383	0.979	0.954	0.00283067053783963	1
SERP1	8.64588745684157e-08	0.356567164233343	0.943	0.888	0.00414233113944737	1
COX4I1	9.4840858469404e-08	0.3788170339773	0.989	0.981	0.00454392037012762	1
GRAP	1.07002210845159e-07	0.254695854552102	0.191	0.085	0.00512658292380239	1
TNFRSF4	1.17801714231841e-07	0.275513681368766	0.36	0.229	0.00564399793056174	1
LINC00239	1.23089386587933e-07	0.387937670698128	0.177	0.079	0.00589733560081445	1
MX2	1.68516938839848e-07	0.411069344007677	0.816	0.713	0.00807381505675596	1
APRT	2.2207845652854e-07	0.4112688413244	0.894	0.806	0.0106400009307389	1
DCTN6	2.25490377001162e-07	0.603623579671356	0.71	0.628	0.0108034694525027	1
MTERF4	2.40647718045808e-07	0.71829376897189	0.604	0.499	0.0115296728192927	1
SLC5A6	2.46584517130945e-07	0.346296033452818	0.488	0.328	0.0118141108002607	1
ST13	2.55859866090582e-07	0.333956752613472	0.922	0.794	0.0122585020442659	1
CHD1	2.68117070503617e-07	0.402085416147628	0.958	0.916	0.0128457569648988	1
C1QBP	2.81616278489691e-07	0.414348273378814	0.7	0.574	0.0134925175187196	1
DHX9	2.83433862586796e-07	0.321477162063209	0.929	0.82	0.013579599790396	1
DYNLT1	3.08230660275596e-07	0.415162465120727	0.912	0.842	0.0147676391644641	1
PHF1	3.28375315244941e-07	0.354493609252452	0.82	0.723	0.0157327897287004	1
MSL3	3.32139981110815e-07	0.328636743855801	0.749	0.651	0.0159131586350003	1
TRMT1	3.39077287743619e-07	0.468140239567607	0.523	0.387	0.0162455319330845	1
RIC3	3.47973789774268e-07	0.367689424029515	0.293	0.173	0.0166717722418749	1
TMEM63A	4.15746308976699e-07	0.270207505256755	0.714	0.606	0.0199188214093826	1
ELL2	4.31077526786745e-07	0.322979378821873	0.802	0.702	0.0206533553858798	1
PRKCQ-AS1	4.48548382392117e-07	0.472672192861143	0.558	0.431	0.0214904015487887	1
FAM107B	4.68382729962652e-07	0.381381821455985	0.933	0.874	0.0224406849752406	1
PRDX2	5.06658595565928e-07	0.389727554538352	0.756	0.647	0.0242745199721592	1
TMEM243	5.38620032980533e-07	0.479677111640901	0.678	0.571	0.0258058244001303	1
EZR	5.6121669230969e-07	0.340603026823373	1	1	0.0268884529452496	1
GALT	5.62857972420832e-07	0.293058976017065	0.519	0.358	0.0269670883166545	1
ITM2B	6.30094906669693e-07	0.340060041426331	0.993	0.992	0.0301884770734516	1
TECR	7.17896028834344e-07	0.344474217409594	0.883	0.795	0.0343951166374823	1
EIF3E	7.19428230748884e-07	0.524548124319405	0.905	0.861	0.0344685259634098	1
SYPL1	7.45457531266666e-07	0.54140895689936	0.703	0.601	0.0357156157805172	1
APBB3	7.50181701547905e-07	0.435287162804805	0.452	0.319	0.0359419555028617	1
TNFAIP8	7.68956003752584e-07	0.374753850614925	0.855	0.758	0.03684145109579	1
TMEM71	7.69410450151505e-07	0.321410891964196	0.618	0.476	0.0368632240772088	1
GNL3	7.9432894411132e-07	0.468076312984495	0.799	0.718	0.0380570940413175	1
EIF3H	8.83516609787612e-07	0.353856902030896	0.94	0.903	0.0423301642915343	1
BBIP1	8.91184696381599e-07	0.331940146505065	0.583	0.439	0.0426975499883388	1
OBSCN	1.05708960732719e-06	0.338525563878232	0.332	0.218	0.0506462201766531	1
CTC1	1.0752268080878e-06	0.25604807459687	0.816	0.705	0.0515151916022947	1
MYO15B	1.08717929588427e-06	0.457625220168266	0.431	0.289	0.0520878472451112	1
PVT1	1.10055988090165e-06	0.326298239551733	0.565	0.432	0.0527289244538791	1
SUSD3	1.15384385639814e-06	0.459239780546664	0.534	0.41	0.0552818130038911	1
EPHX2	1.17601354236396e-06	0.384417786805438	0.269	0.157	0.0563439848281996	1
LINS1	1.24196355915498e-06	0.335482697817181	0.678	0.558	0.0595037160826743	1
C19orf53	1.29073485565417e-06	0.267499934844048	0.703	0.569	0.0618403976692468	1
SNRPN	1.31606787909123e-06	0.485349231800929	0.731	0.629	0.0630541281551397	1
PLAC8	1.35225414904465e-06	0.317898582191626	0.647	0.525	0.0647878485348784	1
THEM4	1.52689295766394e-06	0.307075590843115	0.707	0.594	0.0731549684946373	1
TXK	1.61946526908267e-06	0.344909888188572	0.353	0.239	0.07759020050702	1
SNHG6	1.95602982515818e-06	0.336650834399526	0.809	0.73	0.0937153449531538	1
DEAF1	1.96770515475198e-06	0.292710528248714	0.336	0.21	0.0942747216693222	1
EIF2S3	1.98673785983825e-06	0.356110091174274	0.873	0.789	0.0951865976027106	1
QARS1	2.15609096732067e-06	0.443306773530408	0.834	0.728	0.1033004743353	1
TTC3	2.33139958618134e-06	0.328061693564813	0.915	0.868	0.111699685573534	1
ZNF165	2.48368605959402e-06	0.368985528582071	0.283	0.172	0.118995882801209	1
PDE4B	2.48399579268954e-06	0.272647189600083	1	0.991	0.119010722423548	1
ENSG00000170089	2.72204811442302e-06	0.542670510441075	0.544	0.426	0.130416047210121	1
BTF3	2.72408785358484e-06	0.335956950576376	0.972	0.971	0.130513773153103	1
NSMCE1	2.7414406247482e-06	0.410430703589009	0.633	0.519	0.131345161772311	1
SNHG32	2.8976524155738e-06	0.432779226966382	0.622	0.508	0.138829424882556	1
VPS51	3.1002294462722e-06	0.360467499593442	0.661	0.539	0.148535093000348	1
AREG	3.23361553009263e-06	0.435751031543251	0.604	0.512	0.154925753662268	1
EEF1D	3.54450818227078e-06	0.301210694766865	0.954	0.93	0.169820931520775	1
RAB3GAP1	3.6147713457983e-06	0.353224794674649	0.594	0.485	0.173187309948542	1
RHOH	3.84577362413773e-06	0.337272188505894	0.996	0.984	0.184254860106063	1
MRPL20	4.34531461493175e-06	0.315059910302614	0.636	0.518	0.208188368515995	1
JMJD1C	4.40085710157257e-06	0.37472242446507	0.929	0.912	0.210849464593444	1
SNRPD2	4.76596236851697e-06	0.354278306221151	0.965	0.944	0.228342023038017	1
EIF3D	5.44175975300103e-06	0.398224815607916	0.922	0.872	0.260720151526033	1
HNRNPA1	5.59046005954996e-06	0.349472787029954	1	0.997	0.267844531913098	1
HSPE1	6.13318313690891e-06	0.372341681640014	0.873	0.798	0.293846937272443	1
CDC14A	6.90526248981117e-06	0.263696113681692	0.792	0.685	0.330838031149343	1
CHD2	7.73996708009806e-06	0.367639782988752	0.965	0.961	0.370829562774578	1
DOCK10	7.8415497605617e-06	0.290197112228998	0.961	0.908	0.375696490578272	1
IL11RA	8.09485307153352e-06	0.494588791232815	0.247	0.143	0.387832505510242	1
EVI2A	8.35419414032479e-06	0.35912593330247	0.717	0.636	0.400257795457101	1
CNBP	8.5729902352812e-06	0.316667270743056	0.996	0.99	0.410740535162558	1
CAPG	8.71640227376187e-06	0.492573214172864	0.576	0.465	0.417611549338205	1
FBLN7	9.15891725690989e-06	0.328316025597045	0.251	0.151	0.43881288469581	1
PLK3	9.40274102725294e-06	0.476904341867297	0.898	0.883	0.450494725356716	1
CIB1	9.68358813412739e-06	0.322355029819986	0.972	0.942	0.463950391094177	1
NR1H2	1.16127247285789e-05	0.275483747235473	0.784	0.717	0.556377254470943	1
PTGER4	1.20152175996639e-05	0.370844863956793	0.989	0.98	0.575661090417497	1
NDUFV2	1.30135243734674e-05	0.353313654856285	0.534	0.39	0.623490966257196	1
NUMA1	1.44245088673752e-05	0.326063863489767	0.728	0.616	0.691092644344812	1
ENSG00000277701	1.58940396595105e-05	0.274108596347813	0.696	0.542	0.761499334126807	1
CTH	1.6442855791474e-05	0.588549218097662	0.254	0.16	0.787793663825309	1
PPIG	1.90852892911622e-05	0.264443887026493	0.89	0.802	0.914395295228873	1
ARMH1	2.04787379161697e-05	0.272406683911575	0.223	0.13	0.981156812301606	1
SBDS	2.25265270077579e-05	0.51660312440594	0.901	0.841	1	1
AKIRIN1	2.30367265918288e-05	0.276017300070071	0.894	0.839	1	1
CUTA	2.41585441471811e-05	0.370313878887538	0.873	0.811	1	1
ANKRD13C	2.51634560023126e-05	0.25005536185147	0.59	0.468	1	1
ARL6IP4	2.55961757409546e-05	0.32542476887316	0.466	0.332	1	1
GK	2.68158992472359e-05	0.60563919655879	0.385	0.277	1	1
LPAR2	2.87780782812179e-05	0.481039514210694	0.636	0.535	1	1
ANP32B	2.95731790811528e-05	0.292555400801606	0.816	0.715	1	1
CHD7	3.10561437989736e-05	0.261025717292858	0.442	0.34	1	1
CLNS1A	3.58272406171704e-05	0.402393129178027	0.686	0.584	1	1
TACC3	3.74068240651394e-05	0.286210733587728	0.58	0.498	1	1
TC2N	3.74242078689804e-05	0.297368785585802	0.947	0.873	1	1
PEBP1	4.01189605968805e-05	0.262072425155562	0.823	0.739	1	1
SNU13	4.01889170173361e-05	0.34027334078257	0.947	0.91	1	1
LGALS3BP	4.32100658187915e-05	0.419418223173311	0.367	0.28	1	1
IPO4	4.46185715489736e-05	0.358686470234175	0.177	0.094	1	1
TMEM184C	4.54642301583156e-05	0.280413985402628	0.565	0.44	1	1
NLRP1	4.81254222984138e-05	0.302788243675582	0.943	0.902	1	1
SNHG16	5.02218898719236e-05	0.461475375246817	0.689	0.593	1	1
TNFSF8	5.0545405581781e-05	0.6344711288148	0.749	0.694	1	1
STAT3	5.51277010247768e-05	0.349197594556283	0.979	0.962	1	1
HPCAL1	5.64421870896304e-05	0.252591774278974	0.675	0.588	1	1
CD48	6.19381602896339e-05	0.356445197672068	0.947	0.92	1	1
HAX1	6.46246708624225e-05	0.372187190374314	0.724	0.65	1	1
MT-TK	6.46707652666587e-05	0.319327356587757	0.912	0.862	1	1
ATP5MC2	6.49990978862757e-05	0.298118692799293	0.965	0.9	1	1
C1orf162	6.73905333116528e-05	0.499186591864023	0.58	0.5	1	1
EIF3F	6.74430287729695e-05	0.359410183721519	0.986	0.954	1	1
TMEM50B	7.19906274549387e-05	0.257497854316994	0.792	0.682	1	1
HINT1	7.30527414707563e-05	0.270971073887769	0.979	0.95	1	1
THOC3	8.78559708796728e-05	0.405291256732339	0.509	0.419	1	1
ENTPD4	9.13245687741934e-05	0.435089517239369	0.792	0.702	1	1
NSD3	0.000104787960946941	0.254024193914025	0.929	0.881	1	1
DDX17	0.000111302262059539	0.282788126406359	0.975	0.965	1	1
G3BP1	0.000117574975682013	0.464036236836181	0.958	0.877	1	1
ANAPC16	0.000122207252503944	0.340989192280958	0.908	0.877	1	1
CCM2	0.000126049125945739	0.28152827712896	0.654	0.553	1	1
GYPC	0.00013136918680352	0.380195892543562	0.735	0.664	1	1
GIMAP4	0.000132786512161011	0.422259534545527	0.862	0.79	1	1
LINC02969	0.000134191020227711	0.441699216162147	0.799	0.712	1	1
ICAM3	0.000136571333389809	0.294795091522802	0.714	0.623	1	1
TSTD1	0.000138114366840521	0.394127748782508	0.643	0.565	1	1
PHF12	0.000142407074084655	0.344828032658853	0.767	0.706	1	1
LINC02273	0.000143171386836577	0.422130005860128	0.29	0.198	1	1
RHOG	0.000146718157434338	0.366559051571682	0.901	0.856	1	1
CIRBP	0.000155412632486219	0.263675565182564	0.982	0.968	1	1
EIF3K	0.000165931559593786	0.380457082910291	0.943	0.903	1	1
EDF1	0.00017283045892106	0.271906498717547	0.933	0.895	1	1
NDEL1	0.000181442205776663	0.274246720732387	0.894	0.854	1	1
HSPD1	0.000195253903526783	0.266544338172732	0.968	0.92	1	1
RUBCN	0.000196937272312887	0.25112012685962	0.371	0.273	1	1
SRSF5	0.000202417549216276	0.26231003677117	1	0.991	1	1
SNHG15	0.000215503022034034	0.48884949630395	0.82	0.778	1	1
ADSL	0.000215719610762747	0.3530211121752	0.431	0.323	1	1
POLB	0.000220441103680538	0.269563391875146	0.389	0.289	1	1
TARDBP	0.00022703005283676	0.389758949729026	0.83	0.753	1	1
SH3YL1	0.00023162656922573	0.284684813168157	0.339	0.256	1	1
TLK1	0.000235296109366974	0.260567908930363	0.746	0.676	1	1
FHL1	0.000242707739815497	0.307278839331938	0.261	0.18	1	1
SNHG1	0.0002534895776212	0.368062695999422	0.933	0.907	1	1
CRTC3	0.000278990305598324	0.297453605804217	0.618	0.546	1	1
APEX1	0.000285898890109565	0.40625675639879	0.739	0.652	1	1
UTY	0.000295118883140604	0.259360231213698	0.47	0.373	1	1
GIMAP7	0.000306541416215034	0.30292743744754	0.883	0.848	1	1
OXA1L	0.000310073185792875	0.397416787027036	0.777	0.698	1	1
USP3	0.000315738479558402	0.464269447625615	0.749	0.708	1	1
CYTIP	0.000319662327918144	0.27770237934647	0.993	0.974	1	1
NHP2	0.000330351727879277	0.279709707975103	0.41	0.311	1	1
TKTL1	0.00034019326781626	0.304222747341212	0.152	0.085	1	1
KDSR	0.000358394703966365	0.274781844515405	0.551	0.474	1	1
USE1	0.000369656045259619	0.250164860482083	0.353	0.258	1	1
CTSB	0.000376723229336311	0.265359672537435	0.855	0.791	1	1
ADD3	0.000409332285819242	0.286608259105339	0.905	0.837	1	1
UXT	0.000455024672526585	0.473986284409704	0.742	0.685	1	1
N4BP2L2	0.000455465825442593	0.273065178898591	0.979	0.968	1	1
CRLF3	0.000514902404321337	0.262886861572422	0.756	0.665	1	1
ENSG00000279332	0.000540151221923333	0.258927597525905	0.223	0.146	1	1
RNF125	0.000548918808185734	0.26730903818857	0.947	0.906	1	1
TRAF3IP3	0.000646245431165256	0.298826460748577	0.926	0.866	1	1
RNF149	0.000656355650122503	0.255054128161797	0.993	0.978	1	1
UCP2	0.000734246571330483	0.359805475948856	0.986	0.977	1	1
RILPL2	0.00076524455744711	0.341999735369786	0.654	0.581	1	1
TMEM123	0.000772935744029725	0.251051630900447	0.94	0.932	1	1
MIF	0.000806095068552549	0.27374746817447	0.841	0.74	1	1
CSDE1	0.000808366333732142	0.262928974666511	0.989	0.979	1	1
BTG1	0.000824613802154115	0.294504443117597	1	1	1	1
SINHCAF	0.000848070355592503	0.431107665312807	0.512	0.426	1	1
MT-TP	0.0011567449469761	0.257516318981431	0.845	0.811	1	1
FBXO34	0.00117729838888884	0.270573275367142	0.809	0.742	1	1
ENSG00000266088	0.00125190440768364	0.308304599474052	0.219	0.148	1	1
CCDC18-AS1	0.00130083000994272	0.325405711476728	0.792	0.71	1	1
HNRNPDL	0.0013411740166141	0.337142604332352	0.979	0.979	1	1
PABPC4	0.00135429583852629	0.406812434947408	0.806	0.742	1	1
PTDSS1	0.00136576625924814	0.271360015754455	0.739	0.676	1	1
SSB	0.00148479660386335	0.339904467642661	0.71	0.626	1	1
GSTK1	0.00150609219903311	0.270153768006022	0.979	0.973	1	1
BEX2	0.00152010385337637	0.33086455864383	0.194	0.129	1	1
EIF2A	0.00169458616565145	0.251878891708634	0.664	0.583	1	1
LRRC8D	0.00175176621041487	0.257813554612196	0.367	0.29	1	1
EIF3G	0.0017957349203068	0.313856889141388	0.89	0.836	1	1
CDK16	0.00198213088339243	0.399562164469435	0.615	0.538	1	1
DNMT1	0.002029808678283	0.317039796950377	0.866	0.825	1	1
LY96	0.00223890526131892	0.273361705059112	0.117	0.066	1	1
LIMS1	0.00234205487671069	0.283577936960671	0.661	0.563	1	1
RGL4	0.00250522738714765	0.430081004469545	0.304	0.231	1	1
ALKBH7	0.00253920607526847	0.265318162165233	0.35	0.274	1	1
PPA2	0.00270992636902072	0.28271875336607	0.544	0.468	1	1
ADPRS	0.00271073871744452	0.316991580465016	0.452	0.366	1	1
SMIM3	0.00296271694849801	0.284184893872886	0.244	0.173	1	1
RNF138	0.0030011006492804	0.369065457819485	0.76	0.724	1	1
MRPL55	0.00313469006508799	0.360485288811741	0.428	0.35	1	1
IL23A	0.0031392550454366	0.328465584169527	0.18	0.122	1	1
RBMX	0.00342684495983138	0.353414217488411	0.968	0.942	1	1
COX14	0.00342818289784218	0.322114336326433	0.548	0.478	1	1
PRPF8	0.0034653173079094	0.317464390554955	0.919	0.896	1	1
RIPK2	0.0036991066956957	0.253966358945941	0.41	0.327	1	1
NOL11	0.00401562331605964	0.314551998678553	0.516	0.462	1	1
SLC25A39	0.0040851311349302	0.276593546907175	0.65	0.586	1	1
BIRC2	0.00413157311338937	0.349636966804386	0.784	0.739	1	1
XPO6	0.00413251961490241	0.291602090206754	0.781	0.714	1	1
METTL22	0.00415024533175261	0.297212888246687	0.279	0.214	1	1
CNOT7	0.00436474484187244	0.335940600992707	0.731	0.648	1	1
POLR1C	0.00439204715988819	0.328650110004094	0.516	0.454	1	1
HSBP1L1	0.00453614364055595	0.297958218721449	0.177	0.119	1	1
EMG1	0.00467001465575591	0.269795423303936	0.371	0.294	1	1
PPA1	0.00480561250939605	0.303437521924885	0.71	0.631	1	1
SNRNP35	0.00491703618733937	0.387503933598047	0.36	0.288	1	1
RETREG1	0.00524223552303798	0.28715712067106	0.339	0.282	1	1
AARSD1	0.00535717834795485	0.445040181998961	0.258	0.194	1	1
C14orf119	0.00539524888896759	0.286430662968683	0.647	0.57	1	1
DNTTIP2	0.00573259521555863	0.2679516964945	0.859	0.81	1	1
NIT2	0.00603322191972379	0.256740272136475	0.53	0.457	1	1
SRP68	0.0064172494489996	0.257110798409011	0.643	0.574	1	1
EXOSC2	0.00674357318862736	0.384768146016718	0.442	0.385	1	1
TRAPPC8	0.00678456356202355	0.260122434848106	0.435	0.371	1	1
TP53BP1	0.00700548258253176	0.255676607049406	0.417	0.349	1	1
C9orf78	0.00708966194486565	0.308880157496815	0.965	0.931	1	1
RAB11A	0.00760620285204966	0.285861955925973	0.855	0.794	1	1
MRPS2	0.00806655045476789	0.254987605247594	0.276	0.209	1	1
EIF4A3	0.00809603942149074	0.273734573364833	0.954	0.919	1	1
PCBP2	0.00822040752543175	0.302220031179466	0.852	0.821	1	1
ELMO1	0.00871706603161842	0.285665300904094	0.813	0.778	1	1
SOD2	0.00958834570542248	0.282182903905598	0.767	0.74	1	1
SSBP1	0.009602239560252	0.294465819918039	0.742	0.656	1	1
NKG7	5.91822465052636e-100	2.3116658098179	1	0.984	2.83548061231369e-95	2
PRF1	3.18444210916091e-94	2.44166589999904	1	0.955	1.52569805892008e-89	2
GZMH	7.22684919943547e-86	1.99286801356935	0.996	0.981	3.46245571994153e-81	2
GZMB	5.96070486595816e-79	2.10918842067913	0.996	0.966	2.85583330832921e-74	2
FGFBP2	4.26899329291765e-78	3.36380173848175	0.846	0.498	2.04531737656978e-73	2
GNLY	3.04135829663514e-71	4.51022029214853	0.915	0.831	1.45714517350086e-66	2
S1PR5	7.4931495770988e-70	1.64057758673621	0.769	0.358	3.59004289388381e-65	2
ADGRG1	1.46986348443646e-57	1.43789336467916	0.846	0.568	7.04226294028352e-53	2
CST7	5.59660936873406e-57	1.29437031626016	1	0.985	2.68139151465418e-52	2
CX3CR1	4.13290707710326e-55	1.44398094180447	0.788	0.485	1.98011710971094e-50	2
FCGR3B	3.94714887253699e-47	0.757430685500947	0.435	0.1	1.8911184963212e-42	2
AUTS2	3.21370835082482e-44	0.812625704460419	0.731	0.358	1.53971980796368e-39	2
SPON2	1.64370555096733e-40	1.5152787213888	0.719	0.398	7.87515766523956e-36	2
OSBPL5	8.78663851698192e-40	0.527243892448898	0.469	0.139	4.20976637987121e-35	2
PTGDS	2.28179611955991e-39	0.293312506256792	0.262	0.03	1.09323133884235e-34	2
C1orf21	9.60797572114222e-39	0.411902646924958	0.465	0.139	4.60327724775645e-34	2
ENSG00000230470	3.55715526774095e-38	0.519490789494713	0.231	0.022	1.70426866032737e-33	2
TGFBR3	7.15717176156043e-37	0.790360028025677	0.885	0.676	3.42907256268122e-32	2
RAP1GAP2	1.26169265819742e-36	0.288042777196381	0.6	0.257	6.04489569468968e-32	2
FLNA	7.28695704182402e-36	0.941692389760972	1	1	3.49125398830831e-31	2
ZEB2	2.86003917381213e-33	0.801235485636994	0.973	0.871	1.37027336856513e-28	2
LINC01871	3.60291925198871e-32	0.834131311777722	0.854	0.595	1.72619464282031e-27	2
LILRB1	5.06065125595068e-32	0.561559601716185	0.462	0.167	2.42460862323853e-27	2
ABI3	7.10354573917815e-32	0.776202692126983	0.635	0.327	3.40337979909764e-27	2
PLAC81	1.07678791875888e-31	1.27399604927083	0.746	0.505	5.15899859756565e-27	2
LITAF	2.22469029532898e-31	0.979667720398187	0.992	0.986	1.06587136739507e-26	2
PLEK	4.12139153908226e-31	0.938537641199581	0.823	0.587	1.9745999002897e-26	2
FCGR3A	1.26481130792376e-30	1.80704278176849	0.658	0.413	6.0598374573935e-26	2
FGR	2.43262680651322e-30	1.14586930723068	0.642	0.355	1.16549582926855e-25	2
KLRD1	3.6255843831807e-30	1.62228216218861	0.85	0.727	1.7370537338257e-25	2
CD300A	5.73820871716059e-30	1.23374164039518	0.673	0.373	2.74923317847881e-25	2
ENSG00000289904	1.16577261877854e-29	0.376633226238383	0.162	0.011	5.58533319382988e-25	2
SPN	1.64996131115729e-29	0.700310455151781	0.935	0.784	7.90512963788569e-25	2
TRGJ2	3.29350659527211e-28	0.283592620949288	0.296	0.063	1.57795194486082e-23	2
EFHD2	3.43591757549361e-28	0.46495050932295	0.854	0.64	1.64618246959474e-23	2
GZMA	4.45122124357248e-28	0.919147074234155	0.996	0.947	2.13262461000801e-23	2
ITGA5	1.65412629299982e-27	0.835099642486937	0.712	0.445	7.92508448239143e-23	2
TTC38	1.74602578863558e-27	0.573631425748561	0.562	0.266	8.36538415593194e-23	2
LPCAT1	3.78225694898007e-27	0.541374863569094	0.75	0.464	1.81211712682584e-22	2
RAB29	8.13842149729838e-27	0.752099668894898	0.869	0.645	3.89919912357063e-22	2
RASSF1	2.99235507931765e-26	1.01312127588649	0.938	0.835	1.43366724205188e-21	2
CLIC3	4.938391234192e-26	0.695249397740234	0.408	0.141	2.36603262421373e-21	2
B2M	3.418632689972e-25	0.257019827368863	1	1	1.63790110809248e-20	2
KLF31	1.02632467889302e-24	0.450013217532395	0.792	0.566	4.91722416904434e-20	2
TMCC3	6.25704898562842e-24	0.293366128213679	0.304	0.086	2.99781473950443e-19	2
AKNA	6.78393862034007e-24	0.538854655518411	0.992	0.977	3.25025283239113e-19	2
AOAH	3.73067129076441e-23	0.745576523026333	0.908	0.772	1.78740192211814e-18	2
SELPLG	6.082322981757e-23	0.82597187028595	0.996	0.975	2.9141017637896e-18	2
PRSS23	1.56468176429591e-22	0.766331549777706	0.446	0.209	7.49654680091812e-18	2
UBE2F	2.33180720203039e-22	1.22764020728637	0.508	0.248	1.11719214856478e-17	2
FOSL2	1.44136371527112e-21	0.586991808297691	1	0.993	6.90571769623544e-17	2
AGPAT4	2.34779825901281e-21	0.564020691117331	0.8	0.619	1.12485362387563e-16	2
KLRF1	2.6383747260837e-21	1.0319826111749	0.35	0.13	1.26407171501396e-16	2
GZMM	6.25262569049359e-20	0.632649112987378	0.842	0.66	2.99569549457238e-15	2
LDHA	1.02688706810691e-19	0.807397232148177	1	0.996	4.91991863200703e-15	2
ABHD17A	1.05133938053946e-19	0.530070120660826	0.773	0.558	5.03707210610259e-15	2
C12orf75	3.31555483901952e-19	0.72453141794326	0.862	0.701	1.58851547892264e-14	2
RASGRP21	4.14968184540647e-19	0.359526937066873	0.762	0.499	1.98815406895269e-14	2
SH2D2A	1.485185756502e-18	0.570084237680385	0.946	0.837	7.11567347797673e-14	2
ZNF276	3.0535469487766e-18	0.50427227352144	0.819	0.652	1.46298487862836e-13	2
MT-CO1	1.16833222612895e-17	0.299862122695846	1	1	5.59759652860641e-13	2
GTF3C1	1.79089157863989e-17	0.822281992474895	0.742	0.571	8.58034064242159e-13	2
ITGAM	1.94332801473723e-17	0.574801052205259	0.677	0.477	9.31067885140756e-13	2
THEMIS2	3.82608225726475e-17	0.74518414189781	0.569	0.35	1.83311427027812e-12	2
IFITM2	4.18190250088311e-17	0.679505732968585	1	0.989	2.00359130719811e-12	2
CTSW	4.27551513782977e-17	0.593018748631584	0.992	0.964	2.04844205768562e-12	2
GFPT2	4.89449783361905e-17	0.609921715467692	0.308	0.115	2.34500285706523e-12	2
BIN2	9.15895703391355e-17	0.676242628847967	0.977	0.961	4.38814790451832e-12	2
SYNE1	1.02677821356237e-16	0.554305274685121	1	0.973	4.91939709899868e-12	2
P2RY81	1.21001374175932e-16	0.581352662649426	0.958	0.899	5.79729683814309e-12	2
JMJD6	1.26208051610587e-16	0.870528582522132	0.942	0.842	6.04675396071484e-12	2
SYTL3	1.70710641712419e-16	0.578491278958666	0.981	0.926	8.17891755508372e-12	2
LAIR2	2.61957023304287e-16	0.766470934215643	0.369	0.158	1.25506229435317e-11	2
BHLHE40	4.11710787320626e-16	0.489891657431353	0.996	0.973	1.97254755313185e-11	2
SORL11	4.1734142231879e-16	0.449764053818452	0.935	0.831	1.99952448847156e-11	2
RASA3	5.1132629221484e-16	0.367358258630704	0.915	0.771	2.44981539863052e-11	2
CES1	8.90210258929668e-16	0.264582617907457	0.127	0.02	4.26508637155793e-11	2
RNF166	1.08269503958338e-15	0.644379182392232	0.958	0.9	5.18730020414795e-11	2
HSPA5	1.12474019698691e-15	0.573277386127363	0.992	0.979	5.38874275778399e-11	2
CCL5	1.47168732202877e-15	0.426132812531467	1	1	7.05100112857205e-11	2
PLEKHG3	1.84980648879564e-15	0.326003536086688	0.481	0.263	8.86260786846877e-11	2
PRKCB	2.61772205249278e-15	0.392373592303152	0.927	0.789	1.25417681256981e-10	2
B4GALT1	2.86409636792759e-15	0.379449053265592	0.938	0.886	1.37221721083779e-10	2
GALNT3	5.11704664059632e-15	0.258181052018933	0.415	0.208	2.4516282159761e-10	2
METRNL	9.21190061199326e-15	0.514203421942596	0.735	0.538	4.41351370221209e-10	2
FCRL6	2.11877355756639e-14	0.770972009315199	0.915	0.85	1.01512559916563e-09	2
PXN	2.78466622370358e-14	0.390785492377015	0.885	0.76	1.33416143443862e-09	2
SIRT2	4.05884485870061e-14	0.535606785595486	0.838	0.699	1.94463316025205e-09	2
PPP2R5C	5.40239695880974e-14	0.449328883179677	0.996	0.996	2.58834240693533e-09	2
LYAR	5.4424332689211e-14	0.594158077168507	0.696	0.472	2.60752420347279e-09	2
MT-CO2	5.5769867151191e-14	0.262752166601591	1	1	2.67199010508071e-09	2
PRR5	5.80670500561932e-14	0.424207791062702	0.404	0.211	2.78205043524227e-09	2
APMAP	6.0773435772697e-14	0.644793363996589	0.946	0.894	2.91171608130569e-09	2
HOPX	6.58515282201471e-14	0.736768132669386	0.838	0.72	3.15501256855547e-09	2
LINC02384	6.77586974428324e-14	0.80754879303151	0.362	0.18	3.24638695318354e-09	2
LGR6	1.16801193834459e-13	0.254098642287989	0.304	0.132	5.59606199780274e-09	2
TSPAN32	1.2139556707134e-13	0.793791253378226	0.638	0.46	5.81618301395495e-09	2
ENC1	1.55793472426e-13	0.619805941732473	0.823	0.67	7.46422105740209e-09	2
PLOD1	1.87486838253761e-13	0.361351670125019	0.319	0.144	8.98268190757593e-09	2
CCL4	2.13671037502652e-13	0.270339933299446	0.992	0.99	1.02371930777895e-08	2
MIAT	2.18230716560479e-13	0.370134817366284	0.908	0.884	1.04556518611291e-08	2
RAP1B	2.73737307405058e-13	0.554957245036066	0.988	0.975	1.31150281350837e-08	2
GNPTAB	3.05523965787673e-13	0.495383525064826	0.727	0.598	1.46379587248532e-08	2
PTCH1	5.40851220521037e-13	0.311459990314705	0.369	0.188	2.59127228263834e-08	2
RAP2B	6.14247523200336e-13	0.25158861388845	0.9	0.836	2.94292130840513e-08	2
BCR	8.15084171946312e-13	0.316244968793773	0.696	0.518	3.90514977621198e-08	2
PAXX	9.07712757098635e-13	0.587712876880116	0.842	0.74	4.34894259053527e-08	2
ST3GAL5	9.83805182090365e-13	0.656523875774634	0.712	0.56	4.71350900791315e-08	2
CD8A	1.90402757959863e-12	0.829834928144764	0.996	0.98	9.12238653661499e-08	2
PDIA3	2.27762035735363e-12	0.565658373647948	0.985	0.974	1.0912306894117e-07	2
PLXND1	2.32040888335513e-12	0.360110819056134	0.554	0.355	1.11173110010428e-07	2
IER2	2.84166103813555e-12	0.485576265803343	0.954	0.915	1.36146821998112e-07	2
MATK	2.87151364400669e-12	0.351451260179941	0.712	0.54	1.37577090198005e-07	2
RAP1BL	3.40522689093098e-12	0.274292278660429	0.765	0.574	1.63147825571394e-07	2
LAIR1	4.23490275744458e-12	0.386776233733233	0.535	0.342	2.02898426011927e-07	2
SMAD7	4.3590995348716e-12	0.433535023700307	0.781	0.648	2.08848817815233e-07	2
CDC42SE1	5.20946469553308e-12	0.601576770672537	0.927	0.828	2.49590663027685e-07	2
CD247	7.35199209285911e-12	0.72175308904359	0.985	0.958	3.52241293160973e-07	2
C11orf21	7.91488635887596e-12	0.357943444709963	0.554	0.38	3.79210120340106e-07	2
S1PR11	8.12096320842042e-12	0.322376087178345	0.835	0.673	3.89083468278631e-07	2
RUNX3	8.72473176379504e-12	0.393449345360652	0.996	0.965	4.18010623535184e-07	2
CALR	8.7644154482327e-12	0.566906673205492	0.988	0.963	4.19911908540277e-07	2
MYO1F	9.96488145736022e-12	0.575223769098971	0.981	0.936	4.77427435503586e-07	2
A2M	9.96994872041602e-12	0.405741682522667	0.708	0.543	4.77670213143852e-07	2
GSAP	1.44189084628383e-11	0.397313907857742	0.465	0.274	6.90824323363046e-07	2
HLA-E	1.46135901293176e-11	0.30944807485706	1	1	7.00151716685736e-07	2
PTPRE	1.5909122133633e-11	0.419132025908754	0.727	0.579	7.62221950544493e-07	2
VCL	2.07776349003399e-11	0.306066485130489	0.538	0.359	9.95477265710186e-07	2
ITGAL	2.25780174398088e-11	0.47950163319137	0.996	0.989	1.08173539355868e-06	2
KIR2DL3	2.40657257010195e-11	0.415932032366771	0.177	0.057	1.15301298406154e-06	2
CALM1	2.74393021842258e-11	0.397462691012213	1	1	1.31464440694844e-06	2
PATL2	2.75866817315016e-11	0.84353003611155	0.804	0.685	1.32170550843797e-06	2
TPST2	2.95674618455708e-11	0.612662803766755	0.838	0.766	1.41660666448314e-06	2
ID2	3.20554663163111e-11	0.54796227358934	0.992	0.979	1.53580944668078e-06	2
ARL4C	3.53500387758852e-11	0.324298524840395	0.996	0.986	1.69365570779144e-06	2
SUN2	4.32647302869058e-11	0.333973115792445	0.988	0.932	2.07285649277594e-06	2
PTPN4	4.88027578185335e-11	0.522300711685187	0.823	0.695	2.33818892984376e-06	2
ENSG00000288861	5.44946908241358e-11	0.310545768751302	0.154	0.045	2.61089513207517e-06	2
SNHG22	6.1124761282038e-11	0.290081978243738	0.512	0.304	2.92854843778372e-06	2
DENND3	7.51984219445178e-11	0.360350103278621	0.735	0.577	3.60283159378379e-06	2
CD3G	8.18753113491516e-11	0.516464394631733	1	0.981	3.9227280420492e-06	2
SLC1A4	8.55096077042318e-11	0.318367905235114	0.531	0.344	4.09685081471745e-06	2
TMEM711	9.18281887546443e-11	0.463026588372871	0.654	0.471	4.39958035142376e-06	2
S1PR4	1.01937346589227e-10	0.549405609509103	0.669	0.522	4.88392021243647e-06	2
ARPC2	1.50761790822499e-10	0.412620351312074	0.996	1	7.22314816009673e-06	2
S100B	1.75761986017146e-10	0.601233627438169	0.188	0.067	8.42093251206748e-06	2
TMBIM1	2.61935971166471e-10	0.607392206054762	0.935	0.882	1.25496143145568e-05	2
UPP1	3.40378725990354e-10	0.527149581391863	0.812	0.69	1.63078851409239e-05	2
SIPA1	4.76543587347049e-10	0.503395902487276	0.662	0.493	2.28316798133845e-05	2
DSTN	5.25938261747288e-10	0.38673073004952	0.823	0.696	2.51982280585743e-05	2
FMNL1	6.42732710420871e-10	0.444178771692921	0.985	0.943	3.07939668889743e-05	2
PPIA	6.59646014239632e-10	0.336696073162397	1	1	3.1604300188235e-05	2
CTBP1	7.42667360617951e-10	0.343489291312648	0.838	0.715	3.55819359145667e-05	2
HSP90AA1	9.41894329562866e-10	0.481264268259453	1	0.999	4.51270992236865e-05	2
DOK2	1.03031383209569e-09	0.542248273054887	0.892	0.8	4.93633660095366e-05	2
MAT2A	1.31973474543422e-09	0.40931423903501	0.977	0.912	6.3229811388499e-05	2
PRR5L	1.33993539114101e-09	0.344814203143105	0.6	0.433	6.41976445249568e-05	2
CTSC	1.35280204917577e-09	0.62224839171469	0.965	0.916	6.48140989780603e-05	2
KLRG1	1.37651548804796e-09	0.615246419675671	0.858	0.785	6.59502335478657e-05	2
IFITM1	1.43131646508779e-09	0.346488862024608	0.996	0.993	6.85758031588211e-05	2
LLGL2	1.43192551255722e-09	0.429384545873292	0.592	0.426	6.8604983232129e-05	2
TUBA4A	1.45411467334531e-09	0.532143343520517	1	0.991	6.96680881146472e-05	2
MGAT1	1.87075932383757e-09	0.263853591951641	0.815	0.7	8.96299499643818e-05	2
TMEM273	1.87729139740953e-09	0.471894829919894	0.296	0.148	8.9942908141288e-05	2
CDC25B	1.91162289607939e-09	0.380917982882411	0.877	0.76	9.15877645740595e-05	2
CEP78	2.21900810610122e-09	0.383092494613979	0.588	0.438	0.000106314897371416	2
KLHDC4	3.72372739601418e-09	0.461324792105377	0.681	0.532	0.000178407503270435	2
EIF3A	3.94346516940696e-09	0.334140260410766	0.965	0.942	0.000188935359731457	2
ADRB2	4.10157154326003e-09	0.589929487033295	0.7	0.569	0.000196510394209131	2
ITGB2	4.21812398092857e-09	0.381073865989934	1	0.999	0.000202094538050269	2
PTPRC	4.86740286345196e-09	0.370278184019071	1	1	0.000233202138590847	2
FTL	6.4312689021912e-09	0.403495990402479	1	0.998	0.000308128524372883	2
PFN1	7.06574130780487e-09	0.278034481176165	1	1	0.000338526731798239	2
ZAP70	7.26454603729853e-09	0.455065595624975	0.992	0.963	0.00034805166519301	2
SAMD3	7.34199216625435e-09	0.355724536340833	0.869	0.748	0.000351762186677412	2
CCND3	7.90627218464732e-09	0.54652256315061	0.981	0.955	0.000378797406638638	2
PPIAP22	8.71699510879118e-09	0.272725841817223	0.988	0.987	0.000417639952657294	2
TTC16	8.98206940282322e-09	0.317210373072946	0.442	0.301	0.000430339927158663	2
BTN3A2	9.08431538449026e-09	0.38005193557611	0.985	0.968	0.000435238634386313	2
PYHIN1	1.39743807894767e-08	0.327960091884139	0.815	0.734	0.000669526558004617	2
SLC7A5	1.61525946801552e-08	0.319357602171863	0.873	0.829	0.000773886963720917	2
SYTL2	1.81455214912742e-08	0.308350853442894	0.75	0.634	0.00086937008016844	2
CD47	1.82981436679636e-08	0.650516668886678	0.946	0.918	0.000876682361275803	2
YWHAQ	2.07545090502832e-08	0.435067732486161	0.977	0.974	0.00099436928310812	2
SRPK2	2.41797961927188e-08	0.429551766668563	0.735	0.582	0.00115847821538935	2
STAT4	2.49491915680392e-08	0.31806873054592	0.992	0.954	0.00119534071721633	2
DDIT4	2.58632328510528e-08	0.337412584409289	0.996	0.993	0.00123913334912679	2
PIP4K2A	3.21078634262628e-08	0.282462545053269	0.973	0.928	0.00153831984461568	2
AKR1C3	3.26258493197051e-08	0.422454837601862	0.138	0.048	0.00156313706675639	2
UBB	3.40305438424292e-08	0.32201922072813	1	0.998	0.00163043738603462	2
UTRN	4.19092967497527e-08	0.438575796224169	0.996	0.958	0.0020079163165774	2
CYRIB	5.2166099203934e-08	0.436846779050208	0.95	0.907	0.00249932997895968	2
GNG2	5.31905563738497e-08	0.369125255523866	0.992	0.966	0.00254841274642751	2
ABLIM11	6.23670838186879e-08	0.250392311418705	0.873	0.743	0.00298806935283716	2
PLEKHA1	8.12743429016124e-08	0.334256886716221	0.654	0.486	0.00389393504275915	2
IFITM3	1.07689316636025e-07	0.286972341241803	0.981	0.94	0.00515950284934857	2
PTP4A2	1.29140984673082e-07	0.391088317017323	0.954	0.907	0.00618727371667202	2
SASH3	1.37046144708705e-07	0.379347968609139	0.9	0.815	0.00656601783913876	2
TSEN54	1.49476185526495e-07	0.364930864973902	0.823	0.722	0.00716155352475989	2
SLAMF7	1.8283066613598e-07	0.48157796604643	0.846	0.762	0.00875960004524093	2
HSH2D	1.8319617503618e-07	0.456582622625244	0.504	0.367	0.0087771119421584	2
UAP1	2.99479468073302e-07	0.471782317843058	0.742	0.648	0.01434836079486	2
PTPN7	3.08546540406896e-07	0.339899803196364	0.969	0.92	0.0147827732974348	2
RIPOR21	3.5725918725211e-07	0.250289007541684	0.973	0.931	0.0171166449204358	2
CD3D	3.93091319089746e-07	0.403758776475732	1	0.992	0.0188333981889088	2
BTN3A3	5.67461839428208e-07	0.390176089455277	0.927	0.88	0.0271876641888449	2
LINC00861	5.67775167380049e-07	0.321043709800661	0.715	0.591	0.0272026760443455	2
LTBP4	5.93577344132594e-07	0.464332917165554	0.635	0.516	0.0284388841347367	2
RHBDF2	6.29318918746005e-07	0.266652070502458	0.638	0.508	0.0301512987160398	2
NAPA	6.94904115163421e-07	0.518320897399357	0.796	0.69	0.0332935510615947	2
IL21R	8.26160360395857e-07	0.324867657060752	0.9	0.816	0.0395821690269259	2
BSG	8.64279049779762e-07	0.304976060568992	0.915	0.837	0.0414084735539982	2
DIP2A	1.15844881737371e-06	0.32295360736396	0.846	0.779	0.055502441289192	2
SH3BP2	1.34211679011142e-06	0.280396896547834	0.704	0.607	0.0643021575310282	2
SEC61A1	1.3625212774726e-06	0.269069112829162	0.888	0.783	0.0652797569249898	2
SLC20A1	1.46963555807151e-06	0.344205449682592	0.988	0.951	0.070411709222764	2
CD320	1.57743969197097e-06	0.272991659116774	0.431	0.294	0.0755767130820211	2
ENSG00000255730	1.94337720618837e-06	0.256081840717104	0.188	0.087	0.0931091453256911	2
GSTP1	2.04700005027966e-06	0.500295099190048	0.827	0.756	0.0980738194089487	2
PTPN12	2.06074041788607e-06	0.291365803671835	0.346	0.224	0.0987321341613395	2
MYO1G	2.2456097065791e-06	0.434548839563884	0.962	0.943	0.107589406651911	2
TMEM256P2	2.44665316145401e-06	0.423111010224982	0.188	0.092	0.117221599618423	2
NPRL2	2.63719848181867e-06	0.586815952442857	0.665	0.564	0.126350816462415	2
CTPS1	2.7146234615904e-06	0.287720374784279	0.562	0.444	0.130060324668258	2
TENT5A	3.13324241387073e-06	0.399177516611619	0.431	0.314	0.150116777290961	2
H4C3	3.46364112217136e-06	0.287994229795529	0.958	0.908	0.165946509804352	2
FKBP11	3.76245020884076e-06	0.54347430654606	0.542	0.414	0.18026275195577	2
LCP1	5.51722995127303e-06	0.298296328505597	1	0.999	0.264336004195442	2
CD52	6.09556052248332e-06	0.266652232301259	1	0.996	0.292044400192698	2
TLE5	6.27392481210154e-06	0.288452995963175	0.885	0.799	0.300590011672597	2
BZW1	7.27338005690996e-06	0.381407906984201	0.977	0.954	0.348474911906613	2
MSN	7.81852994205582e-06	0.297132921110184	1	0.994	0.374593588053837	2
GDPD5	9.65468385930387e-06	0.306294786188035	0.55	0.426	0.462565558383108	2
SLC9A3R1	1.01229481469977e-05	0.288812931925699	0.988	0.958	0.485000568670805	2
RAB5IF	1.07974402304598e-05	0.508099437109888	0.465	0.348	0.517316158881561	2
GNGT2	1.13926552480463e-05	0.335418477511367	0.165	0.081	0.545833505589145	2
STK38	1.14211357808005e-05	0.317298510221687	0.881	0.814	0.547198036393932	2
TNFRSF1B	1.22782217992669e-05	0.334044336310072	0.996	0.992	0.588261884624674	2
ARF4	1.33802171732831e-05	0.404385039910523	0.888	0.835	0.641059584989164	2
CYBA	1.41854985061559e-05	0.380503499947235	0.915	0.87	0.679641418928436	2
IGLV2-14	1.57677461937745e-05	0.269301844289329	0.127	0.054	0.755448487889929	2
SLC44A2	1.71639421977818e-05	0.320823758759713	0.8	0.697	0.822341634637925	2
TFDP2	1.86657670986831e-05	0.35646008492763	0.519	0.419	0.894295567465008	2
ATP6V0D1	1.93337576121073e-05	0.332933582866925	0.819	0.733	0.926299660953672	2
SRSF2	1.98478902348105e-05	0.314638900859088	1	0.996	0.950932269040004	2
HLA-DPB1	2.08234655137032e-05	0.297829604912481	0.969	0.918	0.997673056227033	2
ZNF600	2.14191417070934e-05	0.48080634607636	0.708	0.623	1	2
EBP	2.32614383468102e-05	0.406502421627255	0.6	0.471	1	2
RBM38	2.3359818588725e-05	0.286125014060812	0.908	0.837	1	2
MXRA7	2.45703669382251e-05	0.290032264237467	0.469	0.367	1	2
PTGER2	2.47833220061671e-05	0.254492601469547	0.596	0.483	1	2
FUT11	2.55251514750257e-05	0.298814917786725	0.373	0.265	1	2
DNAJB6	2.5967056200667e-05	0.333975777236621	0.985	0.968	1	2
PSMC4	2.95864006215186e-05	0.357389089252151	0.765	0.688	1	2
RASSF5	3.86291805544619e-05	0.298998487218501	0.962	0.942	1	2
GALNT11	4.61857667973001e-05	0.268186386885215	0.585	0.478	1	2
CD8B	5.53353611785616e-05	0.460208718695264	0.888	0.82	1	2
G3BP11	5.5694453988119e-05	0.304009053688257	0.935	0.884	1	2
HCST	5.72189282921824e-05	0.256166067371828	0.954	0.905	1	2
SLC25A4	6.27593447573914e-05	0.342507270995627	0.4	0.287	1	2
RBBP7	6.77579561770105e-05	0.378456463045204	0.869	0.803	1	2
NDUFB2	7.79327617124213e-05	0.34575891527366	0.808	0.73	1	2
CMC2	7.9729256802976e-05	0.432871111691674	0.731	0.656	1	2
CMC1	8.27544513779047e-05	0.335261322255484	0.423	0.304	1	2
SLX1B-SULT1A4	8.33725368292259e-05	0.346517313396468	0.281	0.181	1	2
ATL1	0.000106416016316095	0.453434789241474	0.246	0.158	1	2
TAOK3	0.000109925487597884	0.379632769390451	0.854	0.789	1	2
RBBP4	0.000111680940580279	0.331175164186393	0.838	0.766	1	2
IFI6	0.000124432392375714	0.473261265841549	0.581	0.479	1	2
IRF1-AS1	0.000129551988047087	0.493182347343465	0.692	0.637	1	2
MAP3K8	0.000141056072086798	0.254775096320717	0.769	0.664	1	2
PRELID1	0.000141625362888074	0.458166558792888	0.712	0.653	1	2
SSR2	0.000160359543228777	0.39343447428617	0.923	0.911	1	2
B4GALT4	0.000185701592828116	0.269194065653485	0.4	0.297	1	2
LPAR6	0.000190119921025699	0.274308901135605	0.481	0.373	1	2
BABAM2	0.000195185603074852	0.28104260526167	0.623	0.521	1	2
AVPI1	0.000203314709056598	0.316746366913083	0.512	0.412	1	2
TBPL1	0.000229168358292201	0.254667637204776	0.481	0.377	1	2
DBI	0.000292798793440921	0.344177820348112	0.862	0.771	1	2
SELENOT	0.000323536009565225	0.403653726114679	0.908	0.864	1	2
PLEKHF1	0.000344281893919626	0.30832617211023	0.431	0.346	1	2
LRRFIP1	0.000352773048734204	0.258678951751098	1	0.992	1	2
NPC1	0.00036155078740959	0.352892537187432	0.823	0.743	1	2
SLX1A-SULT1A3	0.000374333311566599	0.350677882952617	0.246	0.162	1	2
ORAI1	0.000488671636496457	0.25578548745894	0.742	0.7	1	2
BPGM	0.000514821609038948	0.551812313448333	0.519	0.44	1	2
TES	0.000526034804745352	0.304840870251001	0.9	0.858	1	2
ERP29	0.000551614804000288	0.35553464969509	0.888	0.854	1	2
ERCC3	0.000551835970149615	0.326548707658393	0.608	0.503	1	2
LUC7L3	0.000553900919325557	0.296707395970844	0.923	0.882	1	2
SEC61B	0.000611590678712723	0.298030940787056	0.758	0.68	1	2
SS18L2	0.000614169227876195	0.348453883510953	0.723	0.667	1	2
TCF25	0.000695358720038212	0.381888847269735	0.946	0.906	1	2
NUP160	0.000725658541099785	0.294318045636718	0.681	0.581	1	2
MRPL10	0.000756811661940551	0.311339699857338	0.631	0.571	1	2
IFNGR1	0.000779654105963479	0.332911684921894	0.715	0.652	1	2
ATP5MJ	0.000780277279511019	0.314633906675615	0.746	0.684	1	2
SEC14L1	0.000789375318726044	0.270790527994543	0.527	0.432	1	2
SLA2	0.000806550590626603	0.345631715770027	0.769	0.74	1	2
TOR1B	0.000823612851794354	0.276106398906767	0.581	0.484	1	2
INPP5K	0.000844146482360843	0.289350325527648	0.788	0.727	1	2
PIGT	0.000988059169203968	0.316355646030397	0.831	0.791	1	2
UCHL5	0.00107352851758905	0.414208857611287	0.492	0.422	1	2
ATG16L2	0.00124398405725723	0.31876497510021	0.665	0.606	1	2
OAT	0.00127931157008622	0.289537761305151	0.777	0.729	1	2
ARNTL	0.00138035784527785	0.318576971469347	0.615	0.54	1	2
ZNF791	0.00148455252916349	0.277979957982167	0.662	0.6	1	2
SNRPB	0.0015570551669509	0.257451610314527	0.946	0.898	1	2
RNF1251	0.00166939441343037	0.282478493744963	0.954	0.905	1	2
MRPL22	0.00170379903938046	0.320477892638076	0.419	0.33	1	2
TAPBPL	0.00177400660675013	0.380423506069106	0.531	0.457	1	2
GLUL	0.00181292844623224	0.274523795495735	0.9	0.875	1	2
REEP4	0.00210228453756219	0.271974720710865	0.458	0.381	1	2
DHRS7	0.00237004850582588	0.401207590109222	0.823	0.803	1	2
ANXA2R	0.00242533426064919	0.30345190990759	0.431	0.359	1	2
FBXO7	0.00276880080468534	0.27811945651276	0.854	0.832	1	2
IL18RAP	0.00279370292088187	0.410344745696548	0.465	0.391	1	2
CCT4	0.00307975686817244	0.380193461987352	0.785	0.723	1	2
VDAC3	0.00339859818628685	0.284635192399086	0.762	0.679	1	2
TNFRSF14	0.00356270567684552	0.293359001080742	0.854	0.805	1	2
FLOT1	0.00364029798236032	0.287500820411767	0.496	0.433	1	2
CIB11	0.00394704013725387	0.267231526698586	0.962	0.945	1	2
GNB2	0.00407948522691891	0.255084610963202	0.658	0.6	1	2
DDOST	0.00424331589623755	0.323660689964084	0.912	0.867	1	2
DDX39A	0.00441016616059941	0.270005685884055	0.896	0.881	1	2
CRACR2A	0.00444611806977072	0.257039080655709	0.415	0.34	1	2
ITFG1	0.00460466139897019	0.307233303690007	0.538	0.471	1	2
RMC1	0.00465748005404894	0.270902164954931	0.688	0.623	1	2
TRIM22	0.00506904094094942	0.322289410788385	0.962	0.942	1	2
PRMT2	0.00513604504875312	0.275063266288768	0.9	0.863	1	2
PSMB6	0.00519988661438352	0.272785160218844	0.8	0.76	1	2
CD38	0.00549638127001041	0.396152326079004	0.208	0.151	1	2
ARPC4-TTLL3	0.00581680637079298	0.483039828961517	0.288	0.211	1	2
ZFAND6	0.00609341694455277	0.254791518231839	0.785	0.734	1	2
MYD88	0.0081918819180686	0.439461681866851	0.796	0.78	1	2
PPP1CA	0.00876988764029356	0.259513939527682	0.942	0.922	1	2
WDR45	0.0095009329364001	0.323747407078533	0.585	0.532	1	2
VCP	0.00952678348767297	0.277855981446744	0.919	0.884	1	2
CTSS	0.00953337860545623	0.298976980079334	0.827	0.813	1	2
PRKAG1	0.00996163396875396	0.29668961414137	0.165	0.113	1	2
XCL2	2.95936711755154e-51	2.18909753997856	0.9	0.666	1.41786237969012e-46	3
XCL1	7.97612220403823e-47	1.83092213510635	0.907	0.645	3.82143990917676e-42	3
CCL51	2.96629857924822e-36	0.851777019807052	1	1	1.42118331230362e-31	3
ZNF683	4.89560356426734e-34	1.36113243713819	0.838	0.598	2.34553262367612e-29	3
MTND1P23	3.50936545142217e-32	1.15781828888341	1	0.996	1.68137208143088e-27	3
MTND2P28	9.88106040773649e-31	0.867667316757574	1	1	4.73411485195063e-26	3
MTCO1P12	2.63077988094499e-30	0.408448495547916	1	1	1.26043294875955e-25	3
MTCO1P53	1.67654634723834e-29	0.486334633537876	0.9	0.797	8.03250120425363e-25	3
MTCO1P40	3.9925291685282e-29	0.567611439527198	0.981	0.976	1.91286064993355e-24	3
RN7SL752P	5.83449961188554e-29	1.07751613800562	0.992	0.95	2.79536710905048e-24	3
RN7SL396P	1.32285743231502e-28	1.15502419737049	0.996	0.96	6.33794224396448e-24	3
RN7SL767P	5.07012356216037e-28	0.294906517904513	0.73	0.49	2.42914689986665e-23	3
RN7SL128P	3.60443281467059e-27	1.076334863439	0.969	0.944	1.72691980583682e-22	3
RN7SL5P	9.74634513065518e-27	1.48388158829508	0.996	0.996	4.6695714155482e-22	3
RN7SL4P	1.28656646771562e-26	1.52338899132142	0.996	0.993	6.1640686034723e-22	3
RGS1	6.41819871992211e-26	0.966200718707737	1	0.996	3.07502318870188e-21	3
RN7SL3	1.30660845893579e-25	1.48890730837989	1	0.993	6.26009178760725e-21	3
RN7SL674P	3.21676336574791e-25	0.880129138489188	0.977	0.921	1.54118349616348e-20	3
CTSW1	4.46023225683504e-25	0.781612674118395	0.985	0.966	2.13694187657224e-20	3
RN7SL1	6.60737045279e-25	1.42365777470794	1	0.998	3.16565725763622e-20	3
MTND4P12	1.19186206345999e-24	0.936316382382037	0.981	0.966	5.71033033224318e-20	3
MTATP6P1	4.70115466634949e-24	0.592807045711107	1	1	2.25237021219471e-19	3
MTATP8P1	3.24918585284285e-23	0.396674263232194	0.969	0.957	1.55671743395554e-18	3
KLRK1	6.85565408426763e-23	0.757747174325463	0.718	0.431	3.28461242831347e-18	3
RN7SL732P	1.07628742107634e-22	0.384696086020607	0.757	0.578	5.15660066311884e-18	3
HLA-C	1.43870181875104e-21	0.560228277283226	1	1	6.89296428381811e-17	3
CLU	2.38153704201251e-21	0.875336532867026	0.826	0.621	1.14101821219861e-16	3
MTND4LP30	3.02440570986242e-21	0.380009908355744	0.942	0.877	1.44902301965218e-16	3
PHLDA1	6.12204382536441e-21	0.499704867801076	0.977	0.902	2.93313241717034e-16	3
ALOX5AP	8.1796592029819e-20	0.724490185062508	0.973	0.953	3.91895652074066e-15	3
MT-ND5	1.05426438898329e-19	0.418952186679324	1	1	5.05108611405783e-15	3
ENSG00000289474	1.80582844127796e-19	0.659383500356342	0.985	0.973	8.65190464500685e-15	3
TMSB4XP4	2.09538420582028e-19	0.273013405978475	0.988	0.99	1.00391952685056e-14	3
S100A6	4.35060073348656e-19	0.621555072259254	0.996	0.998	2.08441631742075e-14	3
MT-ATP8	9.94586708631522e-19	0.433467782907955	1	1	4.76516437972449e-14	3
MT-ND1	1.16481689665747e-18	0.466443319608404	1	1	5.58075423357559e-14	3
MT-ND2	3.66104509927318e-18	0.446732174746091	1	1	1.75404331751278e-13	3
MTCO3P12	4.32805859123927e-18	0.389170765903946	1	0.999	2.07361615164865e-13	3
ITGAD	4.68901403729954e-18	0.538061435104055	0.467	0.225	2.24655351541058e-13	3
ENSG00000281383	9.565815450011e-18	0.424208124772077	1	1	4.58307784025477e-13	3
ENSG000002808001	2.29933886426914e-17	0.40000571621389	1	1	1.10163624325999e-12	3
ENSG000002806141	2.36057750947117e-17	0.399830010679884	1	1	1.13097629056273e-12	3
ENSG000002811811	2.53555406965384e-17	0.39914671481802	1	1	1.21480931031185e-12	3
TMSB4XP8	4.08732381208388e-16	0.324747561081978	0.981	0.983	1.95827771160751e-11	3
KLRC4-KLRK1	5.07879747649025e-16	0.766723878543223	0.347	0.143	2.43330265896124e-11	3
KLRC3	9.48946859201097e-16	0.37327650216289	0.34	0.139	4.54649929711837e-11	3
RBPJ	3.02732523707185e-15	0.671420031344622	0.981	0.874	1.45042179433349e-10	3
LGALS1	1.09801405263972e-14	0.683612308143244	0.992	0.937	5.26069512760217e-10	3
CD9	1.18014103343359e-14	0.515130815879674	0.375	0.169	5.65417370528369e-10	3
ATP1B1	2.18970059923176e-14	0.575009604197048	0.734	0.53	1.04910745409793e-09	3
DRAIC	2.66234206186971e-14	0.639303132435819	0.409	0.208	1.2755547052624e-09	3
KLRC2	4.41752953023748e-14	0.349869204395414	0.459	0.26	2.11648257323208e-09	3
LGALS3	6.25081700802253e-14	0.817263190130664	0.776	0.609	2.99482893671367e-09	3
S100A4	7.30919573060257e-14	0.462289645827306	1	1	3.50190876648900e-09	3
PHLDA1-AS1	9.56844559588696e-14	0.457798735122797	0.398	0.19	4.5843379694454e-09	3
MT-ND3	1.88920197654245e-13	0.353135910777855	1	1	9.05135558981255e-09	3
COTL1	5.81304849583724e-13	0.493800580870119	1	0.987	2.78508966484058e-08	3
PLEC	1.06886145502832e-12	0.251172844789739	1	0.99	5.12102211718617e-08	3
ENSG00000289901	1.26531617635128e-12	0.337731114000221	1	0.994	6.06225633251664e-08	3
FXYD2	5.39767325262232e-12	0.447803965658263	0.301	0.13	2.58607923206388e-07	3
HLA-B	1.56461647981011e-11	0.311502623641456	1	1	7.4962340164182e-07	3
ZYX	2.70191695330219e-11	0.467009556900292	0.934	0.866	1.29451543149661e-06	3
ITGAE	3.10657354666949e-11	0.647733881893472	0.703	0.518	1.48839045194482e-06	3
CD101	3.9547513440053e-11	0.492866873050434	0.405	0.225	1.89476091642638e-06	3
PAG1	7.18056064368343e-11	0.451651690777626	0.95	0.897	3.44027840999517e-06	3
ZFP36L2	1.07836452885405e-10	0.421717892169764	1	1	5.16655229419263e-06	3
TGFBI	1.60670324784499e-10	0.455181755105002	0.502	0.306	7.69787593075012e-06	3
CRTAM	3.27107537161774e-10	0.445327079154895	0.799	0.633	1.56720492129578e-05	3
ITM2C	3.75154477438502e-10	0.587081488507519	0.587	0.411	1.79740261685561e-05	3
IL5RA	4.05754313705264e-10	0.392118971974817	0.452	0.273	1.94400949239329e-05	3
HOPX1	5.034289881801e-10	0.559227840148775	0.842	0.719	2.41197862526968e-05	3
OSR2	6.06267584451113e-10	0.29914680326732	0.224	0.09	2.90468862386373e-05	3
NCR3	8.37670795982619e-10	0.486348611395016	0.575	0.379	4.01336455063232e-05	3
MT-CYB	8.7207145924422e-10	0.262771833426926	1	1	4.17818156838498e-05	3
S100A10	9.65126074859396e-10	0.37577033675067	1	0.998	4.62401553725885e-05	3
SEPTIN9	1.05042474755182e-09	0.577820255913207	0.977	0.934	5.03269000799552e-05	3
FCRL61	1.20434408994476e-09	0.549492687165476	0.927	0.848	5.77013296933434e-05	3
JAML	1.29664541807236e-09	0.918629117152177	0.807	0.733	6.21235786252649e-05	3
LINC02694	1.38355704948781e-09	0.437392566174766	0.486	0.297	6.62876017980103e-05	3
HLA-DRB1	2.00522244569986e-09	0.258175723337372	0.911	0.794	9.6072212595926e-05	3
CD74	2.57988455261558e-09	0.404582838492479	1	1	0.000123604848800365	3
ARHGAP26	1.51057136475202e-08	0.264685272476262	0.857	0.724	0.000723729846566339	3
MMP25-AS1	2.34460728432884e-08	0.297852232309661	0.629	0.424	0.00112332479599479	3
MTSS1	3.50463363489696e-08	0.526561680205903	0.645	0.482	0.00167910502081548	3
SH3BGRL3	5.67093414308976e-08	0.358950209234319	1	1	0.00271700125729574	3
KLRC1	6.14514316349714e-08	0.331543849664351	0.371	0.229	0.00294419954106311	3
MXRA71	7.26546946026396e-08	0.265153891536623	0.51	0.358	0.00348095907310707	3
DAPK2	9.94654980841414e-08	0.252597007264413	0.309	0.175	0.0047654914787093	3
SNORD13	1.24054116961038e-07	0.265711590449984	0.683	0.577	0.00594355679772031	3
ENSG00000279602	1.51814582210183e-07	0.302550905079084	0.502	0.332	0.00727358844827209	3
MT-ND6	2.39906337937809e-07	0.308900422235501	1	1	0.0114941525569384	3
IL2RB	2.65851523751198e-07	0.323916085744977	0.973	0.952	0.0127372123544437	3
LINC02446	3.03059447298035e-07	0.439430494436587	0.498	0.351	0.0145198811794961	3
EML4	3.69878676945323e-07	0.440669565652729	0.988	0.981	0.0177212572911274	3
YBX3	3.97902635866956e-07	0.286032774734413	0.49	0.333	0.0190639131870217	3
IMPDH1	4.9161546845638e-07	0.510075852782926	0.734	0.634	0.0235537887092136	3
ATP2B1	5.34908919367678e-07	0.475039120067553	0.981	0.969	0.0256280212358248	3
ANKRD28	5.55316800778385e-07	0.41188660527117	0.857	0.778	0.0266057832420932	3
CLEC2B	7.01859853113242e-07	0.433676466803947	0.853	0.777	0.0336268074225085	3
TYMP	1.26569150410747e-06	0.392609981435401	0.745	0.585	0.0606405456532928	3
STYK1	1.33133867001313e-06	0.390188317780898	0.347	0.217	0.0637857670189993	3
MCOLN2	1.35003467374364e-06	0.378675413052027	0.699	0.598	0.0646815112537313	3
SEL1L3	1.44364340562091e-06	0.515965226481729	0.842	0.742	0.0691663992067034	3
PLCB2	4.87316226830812e-06	0.430626664841017	0.664	0.528	0.23347807743691	3
NR3C1	5.1083033316248e-06	0.43403422270645	0.969	0.956	0.244743920921476	3
SCML4	5.23872403754054e-06	0.469539644334252	0.876	0.846	0.250992507362605	3
TP53I11	5.68006391947819e-06	0.284338573664033	0.429	0.297	0.272137542446119	3
ENSG00000279021	5.99047968229276e-06	0.375009297181232	0.471	0.331	0.287009872058328	3
CITED2	6.55170926280251e-06	0.265667161388302	0.668	0.54	0.313898942490131	3
PIK3CG	7.99315737591363e-06	0.332808886045569	0.737	0.642	0.382960163037398	3
PLIN2	1.17454264130069e-05	0.516696289395788	0.946	0.914	0.562735124873574	3
IGHV1-69-2	1.56975507017535e-05	0.411803429156897	0.181	0.093	0.752085351671713	3
PLAAT3	1.73389316762438e-05	0.474356703499302	0.541	0.429	0.830725555540518	3
AHNAK	1.76334128131688e-05	0.257854284265706	1	1	0.844834441291732	3
LST1	1.82934633411735e-05	0.262405354751748	0.197	0.106	0.876458122138965	3
MAP3K6	2.96497710755687e-05	0.29483253619301	0.151	0.071	1	3
STOM	2.9924353362248e-05	0.265340857502294	0.942	0.932	1	3
CXCR6	3.7350821585704e-05	0.471505936990417	0.784	0.702	1	3
ITGA4	4.23217353801115e-05	0.254935881326859	0.981	0.957	1	3
HLA-DRA	4.81435219385674e-05	0.262098203517326	0.819	0.722	1	3
JAKMIP1	5.01162205718731e-05	0.329802541726367	0.417	0.295	1	3
PLP2	6.00708674542647e-05	0.329457907236564	0.919	0.88	1	3
KMT2A	8.68560105255836e-05	0.363899952061182	0.903	0.921	1	3
FYB1	0.000104762425425254	0.272104102791684	0.988	0.994	1	3
SLAMF1	0.000136775897743956	0.335232328282133	0.734	0.641	1	3
IL9R	0.00019780475891532	0.513288571745906	0.201	0.118	1	3
HLA-DPA1	0.000219979380953222	0.325078307547967	0.942	0.941	1	3
NAALADL1	0.000238190770644343	0.300394142423204	0.243	0.152	1	3
TBCD	0.000251078153166103	0.399597546088619	0.842	0.787	1	3
ENSG00000258875	0.000270757837089053	0.252703782815236	0.247	0.157	1	3
CHD9	0.000279049701691219	0.351964372261311	0.703	0.606	1	3
PARP8	0.000289352128902825	0.304005447982441	0.961	0.967	1	3
SEPTIN11	0.000469858852433853	0.253261324265725	0.842	0.77	1	3
ARL6IP6	0.000480568969993756	0.266901740734915	0.687	0.586	1	3
ADRB21	0.000641623506198442	0.250042644699912	0.653	0.58	1	3
AGTRAP	0.000697371619901907	0.351063045361708	0.668	0.554	1	3
TAPBP	0.000897532501519346	0.275057360237478	0.973	0.962	1	3
APOBEC3G	0.000912502500467974	0.327218215009834	0.969	0.955	1	3
NHSL2	0.00106968113220237	0.293977220701454	0.687	0.616	1	3
RASGEF1B	0.00115010283600769	0.293589584179854	0.911	0.892	1	3
TPRG1	0.00134859983828064	0.313659951151577	0.355	0.264	1	3
MFSD10	0.00153922193500536	0.39478203710154	0.764	0.739	1	3
GGA2	0.00158752630293431	0.321699957566993	0.931	0.885	1	3
SRRT	0.00159143940627001	0.429527625978431	0.822	0.794	1	3
TMX4	0.00173608596838753	0.280268471206964	0.826	0.797	1	3
USP20	0.00216529866058098	0.274786417094213	0.768	0.699	1	3
GABARAPL1	0.00226423748167302	0.3098584792237	0.911	0.913	1	3
TSPAN2	0.0022969307415495	0.350468863891763	0.602	0.547	1	3
RGCC	0.002308092378995	0.287398850017659	0.973	0.989	1	3
CARD19	0.00233975098740135	0.33143462494812	0.571	0.49	1	3
ENSG00000235522	0.00242817799052919	0.491136350900524	0.12	0.065	1	3
CD63	0.00266826497579413	0.359222313794656	0.911	0.82	1	3
SRRM2	0.00270432263970397	0.356327884042029	0.996	0.997	1	3
AOAH1	0.00382228914628677	0.2895227665257	0.822	0.792	1	3
TOMM20P2	0.004494987610853	0.254295674800784	0.32	0.247	1	3
CORO1C	0.00540135546422964	0.293140902152062	0.378	0.299	1	3
C12orf751	0.0057284394836297	0.400372895019829	0.772	0.722	1	3
THEMIS	0.00585482039001993	0.298956444147939	0.834	0.845	1	3
ICAM1	0.00637436752319126	0.40456619735639	0.514	0.439	1	3
TRAV14DV4	0.00726398809048287	0.328906788520208	0.251	0.178	1	3
OGA	0.00729084731730321	0.333892776007464	0.977	0.981	1	3
TESC	0.00826439688997985	0.334824137351925	0.34	0.27	1	3
CCL41	5.15134206625822e-31	2.37122543600823	1	0.99	2.46805949736498e-26	4
CCL4L2	2.58476640612545e-28	2.43429246440422	0.975	0.787	1.23838743283876e-23	4
KLF6	8.86616917775402e-28	1.43755856005095	1	1	4.24787031475373e-23	4
FOS	1.13520362866893e-26	1.49629137486028	1	0.999	5.43887410531573e-22	4
MT-RNR1	2.22798835484399e-26	1.19376109262223	1	1	1.0674515006893e-21	4
PPP1R15A	1.17260403423265e-24	1.14765536755516	0.992	0.946	5.61806318841207e-20	4
ENSG000002899011	6.06312363171522e-24	1.18788274339951	1	0.995	2.90490316319108e-19	4
FOSB	4.45912383375272e-22	1.14983578842021	0.992	0.976	2.13641081998927e-17	4
HSPA1B	3.55320097238204e-20	1.28005362152341	0.777	0.504	1.70237411787796e-15	4
DUSP1	6.33965431088779e-19	1.11587188728103	0.992	0.999	3.03739177688945e-14	4
NR4A1	4.72430913601079e-18	1.69822805827946	0.901	0.757	2.26346375015413e-13	4
CD69	6.20553474345298e-17	1.37313509423958	1	0.993	2.97313375093576e-12	4
IFNG	1.0381771626531e-15	2.09206226696904	0.876	0.759	4.97401060398726e-11	4
MIR23AHG	1.75052345431925e-15	0.396443114866209	0.959	0.88	8.38693292198896e-11	4
EGR1	4.30289562445861e-15	1.04493578068026	0.769	0.539	2.06156032263436e-10	4
HSPA1A	8.1006175803074e-15	1.22183240245076	0.802	0.637	3.88108688890108e-10	4
CCL3	1.01634605027138e-14	1.6106697596154	0.471	0.198	4.8694155614552e-10	4
CCL52	3.42460415004124e-12	0.679194940616307	1	1	1.64076209432626e-07	4
JUN	1.7790840172551e-11	0.69545510837684	0.95	0.863	8.52376943507091e-07	4
DNAJA1	3.36767142025384e-11	1.13250113745253	1	0.991	1.61348505415782e-06	4
ENSG000002894741	9.87201496453199e-11	0.653085696385185	1	0.973	4.72978108965692e-06	4
NFKBIA	4.40055866081919e-10	0.870939007989346	1	0.988	2.10835165998508e-05	4
BRD2	1.9182188409843e-09	1.01357662611433	0.992	0.977	9.19037828903989e-05	4
ERF	2.53902807516215e-09	0.265746605771826	0.421	0.196	0.000121647374109094	4
TNF	4.06751165321246e-09	1.77992258374969	0.727	0.582	0.000194878550817062	4
TUBB4B	8.22026073166762e-09	0.754886216135753	0.992	0.965	0.000393840911914927	4
HSP90AA2P	9.49244292605439e-09	0.276506986352558	0.975	0.914	0.000454792433030192	4
ADGRE5	1.89518877145973e-08	0.598777142987108	1	0.995	0.000908003892294073	4
TSC22D3	8.37228345068172e-08	0.677687517318797	1	1	0.00401124472405612	4
NEU1	1.23377635879742e-07	0.582581893755759	0.942	0.823	0.0059111459126343	4
BTD	2.27178286553911e-07	0.760689199460713	0.826	0.724	0.0108843388870844	4
TUBA1A	2.28792042914713e-07	0.709130696141202	1	0.998	0.0109616555680868	4
HSP90AA11	2.39383329658556e-07	0.848512208888248	1	0.999	0.0114690947072711	4
ID21	2.77847149739067e-07	0.723368393714163	1	0.98	0.0133119347911484	4
XCL21	3.31255973576509e-07	0.871512860073926	0.86	0.695	0.0158708049500241	4
XCL11	4.07879476420751e-07	0.840391185907944	0.843	0.679	0.0195419135947946	4
EGR3	1.03227593588502e-06	0.279105360868234	0.306	0.153	0.049457372364187	4
GZMH1	1.4745904670693e-06	0.305032807553599	1	0.982	0.0706491038677575	4
EGR2	1.653636645477e-06	1.00144971876278	0.661	0.514	0.0792273853214487	4
DNAJB1	1.78402441606134e-06	0.81399846304349	0.992	0.995	0.0854743937979149	4
LMNA	2.03377497244947e-06	0.508630608196393	1	0.998	0.0974401927050266	4
GAS7	2.86227350333315e-06	0.287446624216302	0.645	0.449	0.137134385818194	4
H3-3B	3.03367737996311e-06	0.388122038610153	1	1	0.145346516951413	4
IER21	3.26116016166933e-06	0.600185328144422	0.992	0.916	0.156245444505739	4
TAGAP	3.3350868312701e-06	0.612299089774464	0.983	0.938	0.159787345172982	4
KLRC11	4.45959398422479e-06	0.27386005570032	0.413	0.24	0.213663607378194	4
NKG71	4.65039018133409e-06	0.308483892941323	1	0.986	0.222804843977898	4
RHOB	5.48002719783137e-06	0.431037694794593	0.479	0.315	0.262553583075299	4
CCL3-AS1	5.4925801893191e-06	0.333935113309588	0.24	0.103	0.263155009450467	4
SERTAD1	6.48699310758768e-06	0.651450094106029	0.81	0.724	0.310798326777633	4
ATF4	7.7169252755929e-06	0.51541717639292	0.975	0.973	0.369725606878931	4
NFKBID	8.77244664283305e-06	0.79520099886166	0.628	0.467	0.420296691104774	4
TXNIP	9.03152491686988e-06	0.616310232214839	0.992	0.984	0.432709390292153	4
H2BC11	1.13220927562513e-05	0.262093073204201	0.198	0.08	0.542452786044758	4
SNORA28	1.34786527643622e-05	0.718634052674127	0.165	0.061	0.645775732593359	4
ENSG00000290032	1.40905672704011e-05	0.805205779259142	0.38	0.215	0.675093168492188	4
RASGEF1B1	1.40937255208377e-05	0.508096694812053	0.967	0.888	0.675244483428857	4
ATF3	1.45840221286622e-05	1.17495302391148	0.521	0.386	0.698735084206333	4
PSTPIP1	1.74563181075096e-05	0.540429464090989	0.901	0.876	0.836349656848891	4
ANKRD281	1.82270766496857e-05	0.533500095095379	0.893	0.783	0.873277469363093	4
ZFP36	2.74627303659982e-05	0.413115625673937	1	1	1	4
TUBB2B	3.68289233976941e-05	0.250472594765533	0.893	0.781	1	4
CD8A1	3.909760884273e-05	0.39800419062457	0.983	0.983	1	4
HLA-DRA1	5.09141722106599e-05	0.775474976045757	0.86	0.728	1	4
H2AX	5.78739203671885e-05	0.355011296276054	0.628	0.481	1	4
DEDD2	6.51088851305711e-05	0.494440700179465	0.893	0.785	1	4
TUBA1B	7.21685591528286e-05	0.411951821243855	0.95	0.948	1	4
KLRC21	7.28056467549609e-05	0.416456156679181	0.43	0.284	1	4
NELFCD	7.71562258010051e-05	0.473293541773321	0.264	0.137	1	4
HSPA8	7.71767719498163e-05	0.52710485304885	1	1	1	4
CRTAM1	9.23272016953521e-05	0.506531120406397	0.777	0.653	1	4
NR4A2	9.37373116588718e-05	0.547800774414946	1	1	1	4
CDK5RAP2	0.000115570855264559	0.369031302610383	0.645	0.511	1	4
SLC27A3	0.000128813636047011	0.682174259005156	0.38	0.244	1	4
PECAM1	0.000143637871008568	0.318197112195532	0.554	0.418	1	4
OSR21	0.000149532680565548	0.358923981003872	0.215	0.105	1	4
TUBA1C	0.000162515985156567	0.419973380954035	0.967	0.954	1	4
SLAMF71	0.000162827072065629	0.489363533063192	0.868	0.769	1	4
FCRL62	0.000180854650644522	0.448417491837154	0.934	0.856	1	4
TUBB2A	0.00021607507521311	0.402188218311609	0.917	0.87	1	4
CD741	0.00021941575710315	0.40907323478768	1	1	1	4
GZMK	0.00023745212740492	0.817503567949396	0.769	0.692	1	4
SNORD99	0.000248278109565459	0.444603707011736	0.364	0.222	1	4
GADD45B	0.000266471112422348	0.826257341819173	0.868	0.842	1	4
IQGAP1	0.000308355660608969	0.41113640781822	1	0.977	1	4
SLAMF6	0.00034103631505623	0.574048443567534	0.818	0.756	1	4
HLA-DRB5	0.000341979788242408	0.331887905941198	0.818	0.685	1	4
PABIR3	0.000361943947670079	0.435018054637194	0.496	0.366	1	4
SLC2A1	0.000403536946237057	0.609110370987657	0.802	0.72	1	4
PPP3CC	0.000407109674388147	0.500294776416658	0.835	0.71	1	4
ZFAS1	0.000453275378077747	0.469165855989776	0.86	0.829	1	4
LGALS11	0.000724029942126194	0.406098446057253	0.967	0.945	1	4
CD631	0.000726931779808658	0.422981677397252	0.901	0.831	1	4
BTG3	0.000780854880664897	0.3797867246792	0.636	0.503	1	4
MAP4K5	0.000846612578377791	0.313426844601015	0.521	0.379	1	4
IQCN	0.00101511417095297	0.358354432075646	0.645	0.547	1	4
MYO1F1	0.00112448650829198	0.288079818543107	0.975	0.941	1	4
UBB1	0.00117065849167625	0.3827091369682	1	0.998	1	4
UBE2S	0.00127562039221533	0.33246426257416	0.57	0.434	1	4
SRSF7	0.00137031249595736	0.345604187825955	1	0.998	1	4
MOK	0.00152979844353465	0.276624790218355	0.165	0.083	1	4
KLRC31	0.00161472304574983	0.259094415924	0.273	0.167	1	4
VAMP1	0.00170309685938057	0.310870316224752	0.752	0.599	1	4
GZMA1	0.00173818730130842	0.313146805935832	0.992	0.953	1	4
RSRP1	0.00182704663541328	0.558139901902252	0.95	0.977	1	4
TNIP3	0.001916859603823	0.319641008426611	0.397	0.283	1	4
SRSF3	0.00205630398900069	0.435099930665961	1	0.981	1	4
HERPUD1	0.00208353766770057	0.679277298361997	0.942	0.934	1	4
KLRC4-KLRK11	0.00210723311133693	0.381582239663116	0.281	0.171	1	4
AMD1	0.00219264373614161	0.381093211993941	0.926	0.934	1	4
S100A101	0.00254582978899184	0.367963485706257	1	0.998	1	4
MIR155HG	0.00256731822167324	0.255171671733069	0.488	0.369	1	4
BCAS3	0.00262222533950226	0.340008460902513	0.446	0.329	1	4
HSP90AB1	0.00275454166832888	0.515569297614523	1	0.995	1	4
MIR22HG	0.00298175161098066	0.353259441253902	0.653	0.538	1	4
ANXA1	0.00327872066561105	0.344514142528974	1	1	1	4
ARL16	0.00329333055355663	0.409598299216858	0.521	0.416	1	4
IFRD1	0.00338728878764664	0.382660397938576	0.744	0.681	1	4
DDX3X	0.0035413714615752	0.311730417785386	1	0.986	1	4
ARHGAP261	0.00370473378750418	0.367991958219615	0.785	0.745	1	4
NPIPB5	0.0037102882044328	0.283267223181207	0.992	0.994	1	4
CBLB	0.00379830754015709	0.30797703145277	0.909	0.891	1	4
STX17-DT	0.00411237816956499	0.299586591493259	0.273	0.176	1	4
SOD1P3	0.00451987342605448	0.329381123147738	0.182	0.098	1	4
ZC3H12A	0.00466468737490841	0.400682923657017	0.843	0.782	1	4
MYADM	0.00469029943213882	0.317206162894304	1	0.988	1	4
H2AC18	0.00473293728564409	0.601030544970119	0.579	0.483	1	4
SH2D1A	0.00492942899507446	0.282653733405489	0.818	0.724	1	4
CKS2	0.00516007764840677	0.367758493057992	0.752	0.678	1	4
EIF4A2	0.00537332475678206	0.416507763976392	0.992	0.991	1	4
PHLDA11	0.0056887744547798	0.297268820698458	0.95	0.913	1	4
H2AC19	0.00593796627125452	0.588155213940402	0.57	0.482	1	4
ANKRD37	0.00664653378651968	0.751253160557789	0.438	0.358	1	4
GBP3	0.00685380391331534	0.361778497883473	0.504	0.403	1	4
MATK1	0.00696617433807183	0.303449826474491	0.669	0.563	1	4
SLC1A5	0.00697991497734297	0.386530325377382	0.702	0.618	1	4
FAM53C	0.00718532565191687	0.283187688384979	0.826	0.734	1	4
CKLF	0.00724082158377063	0.309340049102008	0.298	0.194	1	4
EIF4A1	0.00725415785170079	0.376957433950488	0.934	0.89	1	4
ENSG00000289603	0.0072710991634599	0.330682890420798	0.198	0.116	1	4
JMJD61	0.00734386571682021	0.271245374457165	0.909	0.856	1	4
CSRNP1	0.00765630490921311	0.314880558801292	0.967	0.927	1	4
CEP152	0.00807849261186747	0.258972205124056	0.339	0.23	1	4
LINC01588	0.00841737820441614	0.505182446251296	0.471	0.361	1	4
SNHG12	0.00842615055554925	0.522822851963145	0.868	0.832	1	4
OASL	0.00871701244001223	0.437928233249068	0.901	0.891	1	4
H2BC12	0.00921584299331322	0.561840593995634	0.339	0.244	1	4
TRA2B	0.00948860485107068	0.361026524282661	0.95	0.903	1	4
ZC3HAV1	0.00950410113395638	0.297113926054674	0.983	0.987	1	4
CDC42EP3	0.00959076840728118	0.272511245206065	0.785	0.735	1	4
KLRK11	0.00975931688138331	0.309605820305383	0.57	0.476	1	4
CD742	3.21320001357097e-30	1.2822847201161	1	1	1.53947625850199e-25	5
HLA-DQA1	6.74366196360892e-28	1.29065000795923	0.752	0.313	3.23095588338467e-23	5
HLA-DRA2	2.99127625376317e-26	1.53701485209148	0.973	0.719	1.43315036594047e-21	5
HLA-DRB51	6.70707257580481e-24	1.02694815211404	0.991	0.67	3.21342554179384e-19	5
CCL3-AS11	3.23618417599207e-23	0.915625641274494	0.389	0.091	1.55048820055956e-18	5
HLA-DRB6	5.52051238535288e-22	0.257459795691011	0.903	0.535	2.64493268894642e-17	5
HLA-DRB11	1.94033654503337e-20	1.20654035455701	1	0.8	9.29634642090936e-16	5
GZMB1	9.91171446303344e-20	1.5147186591235	1	0.969	4.74880151638395e-15	5
CCL4L21	1.20005272891436e-19	1.64238430748815	0.973	0.788	5.7495726295016e-15	5
CCL53	3.40993911003101e-19	0.864726354629694	1	1	1.63373592700696e-14	5
HLA-DQB1	3.69354373370717e-19	1.19784744088481	0.743	0.369	1.76961373825644e-14	5
PTMS	3.14423014835317e-18	0.307103626249834	0.646	0.272	1.50643210637749e-13	5
COTL11	1.99646107863072e-16	0.828572688937983	1	0.988	9.56524467382763e-12	5
APOBEC3G1	4.18973059060873e-16	0.95717702115806	1	0.953	2.00734182326655e-11	5
GZMH2	2.75632715917362e-15	0.764211593892251	1	0.982	1.32058390523168e-10	5
LAG3	5.57410740082307e-15	0.771064294275743	0.876	0.626	2.67061059680834e-10	5
HLA-DPA11	1.79021726077057e-14	1.02907711088223	0.991	0.937	8.5771099180779e-10	5
FABP5P7	2.83122106567223e-14	0.69229707567706	0.637	0.322	1.35646632477422e-09	5
CXCR61	2.85062855935695e-14	1.44449212356516	0.885	0.702	1.36576464907351e-09	5
CRTAM2	2.94256621612221e-14	0.871582544704287	0.876	0.645	1.40981289980631e-09	5
CCL42	8.23656649705556e-14	0.800563499773572	1	0.99	3.94622137440429e-09	5
APOBEC3C	2.14165195414329e-13	0.813343757918286	0.991	0.956	1.02608686774959e-08	5
ALOX5AP1	2.63317238973706e-13	0.821149027787922	1	0.953	1.26157922364692e-08	5
HLA-DMA	8.57958166033581e-13	1.00709330257845	0.77	0.49	4.11056336928349e-08	5
GAPDH	1.90586761669858e-12	0.649710811010209	1	0.999	9.13120233836457e-08	5
FABP5	2.01350125890629e-12	0.997408286763614	0.761	0.486	9.64688588154593e-08	5
CD8A2	2.60830189836434e-12	0.966113987610369	0.982	0.983	1.24966352252534e-07	5
TOX	3.92266021970986e-12	0.368650988433951	0.841	0.592	1.87938573786519e-07	5
GZMA2	6.42375432466946e-12	0.746603633735968	0.973	0.955	3.07768493449238e-07	5
PRF11	8.3597571020801e-12	0.37787945831711	0.991	0.961	4.0052432251776e-07	5
NKG72	1.68740267244988e-11	0.581580341961006	1	0.986	8.08451494397463e-07	5
APOBEC3F	5.73034310962184e-11	0.374423562994512	0.938	0.749	2.74546468725092e-06	5
VCAM1	5.88177813662414e-11	1.00203733935946	0.425	0.196	2.81801872303799e-06	5
KLRK12	6.98393934434769e-11	0.556440000923585	0.743	0.462	3.34607517927042e-06	5
TNFRSF9	1.39159681134245e-10	1.06653001571046	0.69	0.503	6.66727948282279e-06	5
NAMPT	2.71878150385322e-10	0.569890986720269	1	0.977	1.30259540631112e-05	5
PFN11	5.06556323010076e-10	0.367523239265925	1	1	2.42696199917357e-05	5
FASLG	5.32035471540415e-10	0.920804845752814	0.69	0.468	2.54903514769728e-05	5
LYST	9.54498251963115e-10	0.501284090132769	0.903	0.79	4.57309657498048e-05	5
NAMPTP1	1.24155782220263e-09	0.293793507979706	0.912	0.765	5.94842768195504e-05	5
SLC27A2	1.24902273383377e-09	0.432146007013488	0.363	0.148	5.98419282007096e-05	5
NAB1	1.62722764028809e-09	0.480111930012098	0.637	0.401	7.79621034738425e-05	5
ENSG00000228509	2.30273816599286e-09	0.503536814905169	0.319	0.122	0.000110326488270884	5
CCL31	2.50612811641935e-09	0.992141150055301	0.425	0.204	0.000120071104185767	5
CAP1	3.11260061757058e-09	0.541009522001935	0.991	0.991	0.000149127808188424	5
LSP1	3.17281029791338e-09	0.615657134040184	0.991	0.989	0.000152012514183328	5
DUSP4	4.34383128618903e-09	0.487921433215107	0.973	0.904	0.000208117300752603	5
MCOLN21	6.06758796790742e-09	0.29108966400877	0.814	0.599	0.000290704207130412	5
GZMK1	8.30379872324208e-09	1.09268876849679	0.779	0.691	0.000397843300629251	5
CCR5	1.12479904185573e-08	0.472538763062412	0.673	0.465	0.000538902468943497	5
SH2D1A1	1.42489319477989e-08	0.546896781470088	0.903	0.718	0.000682680578550993	5
IKZF3	1.71037138341108e-08	0.432128459072919	0.991	0.919	0.000819456033506083	5
NDFIP2	2.87082676688638e-08	0.450789084461934	0.584	0.348	0.00137544181228294	5
LGALS31	3.30386446527811e-08	0.592351699781126	0.823	0.624	0.00158291450395939	5
HLA-DPB11	4.34458432139528e-08	0.463348948087081	0.991	0.922	0.00208153379422369	5
ATP5F1E	4.47615847184139e-08	0.39110762231855	1	0.983	0.00214457228544393	5
HLA-B1	4.94559990591729e-08	0.35119956174738	1	1	0.00236948637092403	5
ACTN4	5.03662029192308e-08	0.492902331039292	0.947	0.886	0.00241309514806327	5
RGS11	6.12166341358343e-08	0.51406138276277	1	0.996	0.00293295015808196	5
LGALS12	7.2561556619074e-08	0.603948508703515	0.991	0.943	0.00347649673917646	5
IL32	7.6075858898491e-08	0.422140113053556	1	0.999	0.0036448704756856	5
F2R	8.87781392987766e-08	0.512112173496225	0.814	0.678	0.00425344943194369	5
GGA21	9.50069731994225e-08	0.772768969252628	0.938	0.89	0.00455187909295753	5
GBP2	1.00166089150767e-07	0.607126544197617	0.947	0.901	0.00479905749730239	5
SEM1	1.23066079673586e-07	0.378044647099958	0.867	0.693	0.00589621894324119	5
PKM	1.36841996053814e-07	0.565594221580859	0.973	0.954	0.00655623687293428	5
MYL6	1.47025609563254e-07	0.35437249561903	1	0.999	0.00704414397978505	5
KLRC4-KLRK12	1.50096455093199e-07	0.406030669527248	0.363	0.164	0.00719127125997027	5
PHLDA12	1.55695389913023e-07	0.25859536042061	1	0.908	0.00745952182612287	5
SLAMF72	1.83786415229624e-07	0.684159091460671	0.876	0.769	0.00880539094006654	5
DUSP2	3.48110425172232e-07	0.386062720582768	1	0.998	0.0166783185804268	5
CFL1	4.04153198318547e-07	0.307015476818791	1	0.998	0.0193633838846399	5
MIR155HG1	4.52726449681276e-07	0.486804798945672	0.566	0.363	0.0216905769306796	5
PTTG1	4.5569898437831e-07	0.602155883811913	0.628	0.44	0.0218329940405492	5
HCST1	4.86573442729011e-07	0.460511455311831	0.991	0.907	0.0233122202145897	5
HNRNPLL	4.97607985600912e-07	0.69886723383787	0.841	0.694	0.0238408961981253	5
TERF2IP	5.13211129844003e-07	0.524894576596917	0.912	0.85	0.024588458441956	5
ENSG00000288915	5.72645614135271e-07	0.413579747702037	0.513	0.298	0.027436024018835	5
RNF19A	5.86726433366714e-07	0.4445469873937	1	0.948	0.0281106501490327	5
CLIC1	5.89765546572147e-07	0.412017784453722	1	0.989	0.0282562571018181	5
ASB2	5.94373014845291e-07	0.303210451227772	0.327	0.15	0.0284770055142527	5
BUB3	6.59883705752659e-07	0.548143236799952	0.956	0.891	0.0316156882263156	5
MSC	6.63106926952256e-07	0.252792760029182	0.442	0.24	0.0317701159772095	5
ANXA6	7.2038340413719e-07	0.447770686204567	0.991	0.978	0.0345142892756169	5
ACTB	7.42330547177993e-07	0.316908478659847	1	1	0.0355657988458448	5
GBP5	1.04982670403793e-06	0.786292415597449	0.929	0.906	0.0502982472171615	5
ARPC5L	1.07041142127803e-06	0.307499913527151	0.779	0.573	0.0512844816048517	5
METRNL1	1.13847423205642e-06	0.312419359750397	0.735	0.56	0.0545454389320549	5
CBLB1	1.37626644738543e-06	0.513394888485571	0.929	0.889	0.0659383017606832	5
CXCL13	1.4268004749299e-06	1.79945063008187	0.363	0.193	0.0683594375543662	5
RAB27A	1.52977116230797e-06	0.492770287990229	0.841	0.746	0.0732928661573374	5
DUSP5	1.88655035615587e-06	0.334663343093532	0.894	0.778	0.0903865141137838	5
PSME2	1.91615469288901e-06	0.647523869654786	0.973	0.932	0.0918048874910053	5
CTSW2	2.06260052295963e-06	0.473963942302757	0.982	0.968	0.098821253655519	5
ANXA5	2.3347273651383e-06	0.547044572798178	0.982	0.943	0.111859122791141	5
ANKRD282	2.88739977007811e-06	0.295546873969393	0.947	0.779	0.138338210384212	5
HLA-C1	3.01104938206065e-06	0.375753520126405	1	1	0.144262386943908	5
GPI	3.49359797263866e-06	0.429198727618059	0.938	0.831	0.167381772467091	5
S100A61	3.63815028757417e-06	0.419047594695867	1	0.998	0.174307418427966	5
ENSG00000284879	4.03120352680638e-06	0.263895351401461	0.522	0.31	0.19313899217282	5
UBC	4.66772830808035e-06	0.292145925035355	1	1	0.223635530968437	5
TRPS1	4.70030348418452e-06	0.254345754767925	0.69	0.483	0.225196240230764	5
TIGIT	4.86178017236469e-06	0.376187258227296	0.832	0.704	0.232932749838164	5
ZEB21	4.87758928003743e-06	0.348606841119205	0.956	0.884	0.233690179995873	5
NAA50	5.1980186309566e-06	0.333628432449438	0.867	0.76	0.249042270627762	5
CTSD	5.74663644873022e-06	0.492850799778223	0.876	0.703	0.275327098895114	5
ICOS	6.28629895159046e-06	0.380962948444064	0.965	0.877	0.301182869069651	5
ZYX1	6.40071424091189e-06	0.339678630560496	0.982	0.87	0.30666461999633	5
CD1011	7.09840734390273e-06	0.291700441021868	0.425	0.244	0.340091794253724	5
POMP	7.18974213310298e-06	0.454769360984407	0.885	0.737	0.344467735339097	5
IDH2	7.81973399043177e-06	0.472479464608013	0.92	0.846	0.374651275215576	5
ENSG00000225720	8.00205489498101e-06	0.490705514534954	0.496	0.298	0.383386452073435	5
TBCD1	8.27517305802309e-06	0.604726572187234	0.894	0.789	0.396471816382944	5
RNF213	8.29967281732286e-06	0.407666443782057	1	0.999	0.397645624350756	5
OAS1	8.65656345295789e-06	0.413179934045686	0.54	0.343	0.414744611594665	5
CD2	9.26903965429502e-06	0.301089915726224	1	0.99	0.444088958876929	5
DRAP1	9.85169654519473e-06	0.26144650713243	0.823	0.605	0.472004633176825	5
FUT8	1.0412331103969e-05	0.292641586870468	0.575	0.389	0.49886519552226	5
RAB1B	1.10183040088421e-05	0.34561090756093	0.858	0.693	0.527897963367634	5
CST71	1.16841574397653e-05	0.312050747052819	1	0.987	0.559799667096595	5
PDCD1	1.36847317674713e-05	0.564169984387108	0.584	0.458	0.655649183711316	5
MSN1	1.36919710826773e-05	0.427775899128856	0.991	0.995	0.655996026542154	5
HMG20B	1.36963910763257e-05	0.385695384031327	0.513	0.335	0.656207792857842	5
BATF	2.25105647675271e-05	0.322416702800364	0.77	0.566	1	5
TYMP1	2.34322973622471e-05	0.441473617258246	0.743	0.604	1	5
TMSB4XP41	2.50334404396905e-05	0.333546105805005	1	0.989	1	5
ITGAE1	2.54184520545236e-05	0.420157841993352	0.726	0.537	1	5
ATXN1	2.64891051477415e-05	0.331995980874723	0.938	0.863	1	5
ARL6IP61	2.99146278010853e-05	0.430006906311979	0.761	0.591	1	5
ADGRG5	3.04448542593181e-05	0.269358580038222	0.558	0.39	1	5
GBP1	3.09412616145674e-05	0.576770290670285	0.876	0.752	1	5
PSME1	3.35956894817109e-05	0.381970281762671	1	0.994	1	5
LCP11	3.50836374477915e-05	0.318850564732823	1	0.999	1	5
PCED1B	3.79387550127942e-05	0.362230501126786	0.699	0.588	1	5
IL2RG	4.52415235897065e-05	0.325208403513141	0.991	0.976	1	5
RBX1	4.62969378002756e-05	0.323728444670817	0.841	0.678	1	5
TOMM20P21	4.74115257213509e-05	0.310264670734491	0.425	0.246	1	5
DRAIC1	4.75859872602647e-05	0.449314429034419	0.389	0.233	1	5
PTPN22	4.8998842558128e-05	0.31406260614773	0.973	0.891	1	5
CFLAR	5.21039639296241e-05	0.361545808796651	0.938	0.932	1	5
PSTPIP11	5.33835113740114e-05	0.317562483749941	0.947	0.872	1	5
CD8B1	5.47164471278936e-05	0.502870126608337	0.841	0.832	1	5
HSBP1	5.66405186714381e-05	0.263971032172939	0.566	0.389	1	5
GPR137B	5.84335829908596e-05	0.414102879863048	0.593	0.431	1	5
LASP1	6.01408761005442e-05	0.300951935473072	0.938	0.863	1	5
RIN3	6.06947544659547e-05	0.253077103384972	0.637	0.481	1	5
MT1F	6.80396721158768e-05	0.34828719089702	0.354	0.202	1	5
PYHIN11	6.85491724935605e-05	0.282969411282039	0.876	0.738	1	5
TAP1	6.98813585433589e-05	0.542232061473794	0.947	0.941	1	5
SNRNP25	7.03332569805427e-05	0.28210569562881	0.345	0.186	1	5
CYTOR	7.05933302066764e-05	0.406612495377153	0.92	0.821	1	5
CASS4	7.30156777188758e-05	0.310670853826572	0.788	0.631	1	5
ENSG000002900321	7.59590628435886e-05	0.566795316117869	0.381	0.216	1	5
TTN	8.20289143345141e-05	0.309079323358075	0.77	0.716	1	5
SLC25A46	9.63395856689954e-05	0.328143646477828	0.496	0.327	1	5
P2RX7	9.65756921821156e-05	0.250822667407703	0.336	0.187	1	5
SRRT1	9.79718316844596e-05	0.493075047213571	0.876	0.793	1	5
MAP4	9.86564787339065e-05	0.585571812486055	0.876	0.829	1	5
CD27	9.96946022895087e-05	0.732972199431928	0.673	0.558	1	5
VOPP1	0.000104987323793769	0.289538995596214	0.858	0.711	1	5
SELENOI	0.000105514600551009	0.457854768905512	0.566	0.402	1	5
PSMB3	0.000110650264101668	0.495753394177544	0.903	0.829	1	5
COPE	0.000113790717512773	0.349943591913293	0.92	0.818	1	5
ARPC1B	0.000117048128469477	0.350588733753652	0.876	0.741	1	5
MTSS11	0.000118727166789958	0.328419292754612	0.628	0.502	1	5
OAS2	0.000119621762107545	0.377563807204159	0.752	0.659	1	5
WNK1	0.000123671995606924	0.279604772920556	0.991	0.95	1	5
ZNRF1	0.000124296112438012	0.251631413916087	0.274	0.148	1	5
DENND1B	0.00013988094682787	0.285025727376792	0.708	0.59	1	5
SERPINB9	0.000148852665834438	0.267940151365182	0.947	0.942	1	5
UBL7	0.00015910399397763	0.553926650145184	0.584	0.413	1	5
HLA-DMB	0.00016145405761515	0.689803025586936	0.434	0.299	1	5
PRPF40A	0.000173878477671174	0.416708810207425	0.894	0.829	1	5
ATP8B4	0.000175018095867244	0.338909942421424	0.274	0.153	1	5
ACTR3	0.000179606953199634	0.49099709793692	0.973	0.981	1	5
C12orf752	0.000185659444707206	0.530584652102691	0.805	0.725	1	5
TXN	0.000205206648002055	0.259784282472329	0.938	0.789	1	5
OAS3	0.000217762990132373	0.297488709991834	0.646	0.477	1	5
GEM	0.000222498198024554	0.568842646321809	0.549	0.423	1	5
CD99	0.000226733390723734	0.344945702334768	1	0.988	1	5
ARMC6	0.000263574586850945	0.252224178384696	0.327	0.19	1	5
ACTG1	0.000271159401214006	0.275877623907079	1	1	1	5
COPZ1	0.000288215845362805	0.421977439891086	0.788	0.644	1	5
PARP9	0.000301696498915003	0.298951121294443	0.761	0.606	1	5
TANK	0.000311040331169716	0.397064891897213	0.912	0.832	1	5
IFI16	0.000327466524062828	0.266664523556595	0.982	0.904	1	5
SIRPG	0.000333848197626094	0.865457502355882	0.664	0.541	1	5
PSMD6	0.000377850817694283	0.295552076527702	0.867	0.751	1	5
COMMD8	0.000397253186366026	0.254496609069978	0.513	0.35	1	5
PIM3	0.000412311372925318	0.278617957737425	0.867	0.756	1	5
ENSG00000237422	0.00042108236487473	0.262678044552591	0.204	0.099	1	5
GYG1	0.00043807010504497	0.67094900726846	0.823	0.697	1	5
BST2	0.000440930904006915	0.34205886110415	0.735	0.627	1	5
CD244	0.0004505891301069	0.344057260389595	0.575	0.439	1	5
CCRL2	0.000463977251563143	0.451644226409902	0.212	0.111	1	5
RHOC	0.000473666303295665	0.270901394363055	0.593	0.409	1	5
ZCRB1	0.000477520366451209	0.314778728320345	0.566	0.427	1	5
RAB10	0.000480378441197413	0.251675956743397	0.796	0.709	1	5
ENY2	0.00048381837651965	0.315273783112006	0.717	0.617	1	5
IFI61	0.000486371776086074	0.277670091762116	0.637	0.486	1	5
USB1	0.000500937186399849	0.429395443578549	0.646	0.503	1	5
ABHD4	0.000508208501364721	0.290118262691191	0.372	0.235	1	5
SRI	0.000525299001310476	0.422914350105676	0.85	0.72	1	5
MTHFD2	0.000542629418283849	0.414119886811262	0.805	0.702	1	5
APOBEC3H	0.000551102299677048	0.451207255819344	0.54	0.401	1	5
RADX	0.000565750442966937	0.311506189738029	0.575	0.41	1	5
STAT1	0.000569458622602407	0.371310785332651	0.982	0.953	1	5
NRBF2	0.00059186845555534	0.292838737195095	0.593	0.448	1	5
TNFSF10	0.000626126302317481	0.414938906322301	0.611	0.491	1	5
LAMTOR2	0.000647907828572569	0.34745171750192	0.46	0.321	1	5
WDR46	0.000663392413257898	0.408048335043074	0.504	0.356	1	5
PLAAT4	0.000686681639130856	0.286352123877721	0.956	0.922	1	5
UTS2	0.000745900016603298	0.348592584380761	0.186	0.091	1	5
CTSC1	0.000769792106922686	0.357040783914358	0.938	0.924	1	5
AKAP13	0.000776520007669675	0.333603722217288	1	1	1	5
PSMB9	0.000788758494871815	0.388056964546416	0.947	0.921	1	5
NELFCD1	0.000805242389697423	0.271954508096722	0.257	0.138	1	5
TALDO1	0.00082550883443501	0.340505043428018	0.788	0.64	1	5
FIS1	0.000857298423485776	0.354614249518657	0.743	0.584	1	5
ITGA1	0.000892959378150325	0.585721660795975	0.345	0.236	1	5
CXCR3	0.000909827494053834	0.303611047044293	0.85	0.782	1	5
PI4KB	0.000952595118674078	0.294203992452583	0.779	0.631	1	5
RBCK1	0.000952996867389869	0.317209454184686	0.841	0.764	1	5
RHNO1	0.000969353501068201	0.301953312301048	0.487	0.343	1	5
MATK2	0.00101129401802384	0.2548645079185	0.69	0.562	1	5
JAKMIP11	0.0010464842590891	0.551464033884606	0.425	0.308	1	5
NAA10	0.0010596163072765	0.367975120171524	0.593	0.453	1	5
ETHE1	0.00107092176040212	0.262035530919279	0.558	0.41	1	5
CCNDBP1	0.00114562681914162	0.466066302076951	0.929	0.899	1	5
ZNF330	0.00116267522560596	0.258869005274842	0.504	0.354	1	5
ARPC4	0.00116522863376591	0.258332931734758	0.929	0.869	1	5
CD632	0.00127759105395058	0.42351284227131	0.885	0.832	1	5
RHBDD1	0.00128833338699435	0.287430579127402	0.372	0.23	1	5
SUB1	0.00129810369992768	0.323244021252608	1	0.97	1	5
TMEM120A	0.00130717802611638	0.281524629674599	0.522	0.396	1	5
OASL1	0.00135499992001997	0.304899757800692	0.929	0.889	1	5
CYBA1	0.00144710392135851	0.280346973365719	0.938	0.873	1	5
ARHGAP9	0.00155906410836463	0.279167863805957	0.973	0.97	1	5
RAC1	0.00158974894762009	0.408859529519662	0.876	0.82	1	5
POLDIP2	0.00160973385519715	0.27700478467383	0.584	0.441	1	5
FKBP1A	0.00164369856798553	0.309583077072994	0.867	0.811	1	5
SPG11	0.00169814160978087	0.360883150340581	0.805	0.732	1	5
SQOR	0.00180843593977311	0.336062373174927	0.611	0.487	1	5
INPP1	0.00181615324065952	0.3931239297436	0.221	0.128	1	5
LAP3	0.00187010516295583	0.42371538723546	0.735	0.618	1	5
ZBTB1	0.00187360975392804	0.359169952640561	0.867	0.822	1	5
TMEM230	0.00188201051149464	0.346982166356165	0.814	0.726	1	5
MFSD6	0.00199929188807433	0.368775256906878	0.584	0.477	1	5
DARS1	0.00203866538106471	0.253864298585677	0.814	0.699	1	5
BFAR	0.00205196936521815	0.324671627624672	0.593	0.467	1	5
CORO1A	0.00209075752088377	0.277856052064168	1	0.999	1	5
DUSP12	0.00210128433693671	0.348571317814021	0.434	0.311	1	5
SP100	0.00213867723536704	0.260117792381132	0.991	0.974	1	5
IRF1	0.002197645297342	0.444336095650014	0.973	0.982	1	5
ILK	0.00224440510077535	0.283165353803244	0.363	0.236	1	5
FAM118A	0.00228758952714807	0.354146121531603	0.814	0.707	1	5
SNRNP200	0.00232068494411155	0.338016834368483	0.991	0.951	1	5
RBPJ1	0.00285570117399243	0.300746752499139	0.956	0.888	1	5
YARS1	0.00299422416929839	0.371657593387071	0.788	0.705	1	5
METTL8	0.0030519924896586	0.35321787455297	0.381	0.27	1	5
PARK7	0.00337123714536734	0.347450849593018	0.92	0.842	1	5
UBE2N	0.00350299323517474	0.359578034212108	0.885	0.825	1	5
XCL22	0.00351156754594168	0.323033514220139	0.796	0.701	1	5
RNASEK	0.00352705929492362	0.346833643762731	0.646	0.531	1	5
NME1	0.00371391818154214	0.465451289212416	0.301	0.195	1	5
KEAP1	0.00382638399299943	0.353330788432367	0.487	0.382	1	5
PSMA4	0.00382932819387554	0.383298481153467	0.788	0.687	1	5
MRPL58	0.00391977722612111	0.252310295191601	0.274	0.173	1	5
NAT1	0.00400749575430016	0.419874474025791	0.23	0.132	1	5
CCDC167	0.00411573674028866	0.463891720671281	0.637	0.55	1	5
NIPA2	0.00429069435599725	0.250872507607452	0.664	0.51	1	5
ZNHIT1	0.00438247670746347	0.254941362539702	0.637	0.505	1	5
UBE2L6	0.00458783491940875	0.519981404391899	0.894	0.841	1	5
ITM2A	0.00466100984755335	0.513221032087171	0.903	0.897	1	5
JMJD62	0.00471111808873754	0.282437025738741	0.903	0.857	1	5
TRAF5	0.00487358474540624	0.40336748758429	0.761	0.67	1	5
DPP8	0.00501341397411809	0.351451172069623	0.726	0.647	1	5
IRF1-AS11	0.0053392582131097	0.312459398687782	0.752	0.638	1	5
MAP1LC3B	0.0053679052631767	0.276863818563306	0.956	0.941	1	5
BLVRA	0.00538313089069018	0.328701526653625	0.407	0.3	1	5
AIMP1	0.00544276673389503	0.260845968011411	0.584	0.475	1	5
CAPNS1	0.00551063739097048	0.345349513386791	0.726	0.592	1	5
RHOA	0.00558059460956918	0.317175892181519	1	0.997	1	5
FARP2	0.00565965837131065	0.290541738420746	0.239	0.145	1	5
TMEM140	0.00575015425375703	0.436711561711857	0.46	0.362	1	5
SLA	0.00582155558701678	0.383551024179596	1	0.973	1	5
MT1E	0.00585073367982548	0.340871267471938	0.31	0.213	1	5
TSC22D1	0.00588944258440816	0.517382603382723	0.372	0.272	1	5
TAGLN2	0.0059527030547722	0.303193390660105	1	0.998	1	5
H2BC121	0.00607322637532362	0.295654266727569	0.354	0.244	1	5
CLEC2B1	0.00647697548975258	0.293832488685128	0.85	0.786	1	5
RAP1B1	0.00649758626895579	0.286951720501481	0.991	0.977	1	5
HADHB	0.00673819836280193	0.251089805249872	0.699	0.604	1	5
DDRGK1	0.0068355196082398	0.276134684526156	0.487	0.365	1	5
NDUFB8	0.00728337669030401	0.350938438425816	0.823	0.708	1	5
SNX17	0.0074268678860011	0.330903008416867	0.85	0.764	1	5
SLA21	0.00743727074507399	0.283328321671086	0.805	0.74	1	5
PELO	0.00761422297262554	0.533723982500056	0.46	0.357	1	5
NTAN1	0.00768461934261412	0.501946162223839	0.416	0.299	1	5
PLP21	0.00777583040402365	0.293993902303737	0.929	0.884	1	5
SNHG121	0.00781671556756792	0.294052609336054	0.876	0.832	1	5
USP16	0.00853016544145784	0.266619659041269	0.823	0.734	1	5
TWF2	0.00858422311598803	0.25627800332973	0.637	0.548	1	5
MT2A	0.00868630860674984	0.278841280135758	0.814	0.723	1	5
MAPRE2	0.00871389881160709	0.34895734076342	0.938	0.919	1	5
RNF10	0.00912218982330387	0.403910897122282	0.894	0.843	1	5
ARF5	0.00919739771174631	0.297565605348433	0.805	0.707	1	5
CADM1	0.00923411651804526	0.290424448368133	0.23	0.146	1	5
TSPAN5	0.00927597342747399	0.284056653503169	0.531	0.448	1	5
CLTC	0.00940875108494612	0.308120205314292	0.77	0.726	1	5
NUBP2	0.00949670653170664	0.345452863183386	0.531	0.444	1	5
METTL14	0.00969489815319335	0.446166398921433	0.416	0.327	1	5
LMNA1	1.06590659581041e-10	0.628385282735943	0.991	0.998	5.10686509118725e-06	6
ZFP361	1.26793910845384e-09	0.461583765240422	1	1	6.07482306251318e-05	6
VIM	8.16794552702764e-08	0.551243425923086	1	0.999	0.00391334438145421	6
ANXA11	9.19430706800152e-08	0.539630453612956	1	1	0.00440508445935021	6
ZFP36L21	1.20605360164471e-07	0.430459731907585	1	1	0.00577832341083997	6
PBXIP1	1.86134300820994e-07	0.498252596481604	0.955	0.953	0.00891788048663463	6
ALOX5AP2	5.97412488065028e-07	0.476619616964842	1	0.953	0.0286226297156836	6
NR3C11	8.55275347857224e-07	0.705325460499157	0.991	0.956	0.0409770971911875	6
TENT5C	8.92425040298967e-07	0.464783072342628	1	0.998	0.0427569761057638	6
EML41	1.23454717161535e-06	0.488293727395822	1	0.981	0.0591483895392632	6
FTH1P201	6.88960962020771e-06	0.268477330541718	0.982	0.961	0.330088086513772	6
SAMSN1	8.74392110036162e-06	0.414230958757773	1	0.985	0.418930003839426	6
ELK3	1.37643333418146e-05	0.280077991267843	0.759	0.603	0.659462974739681	6
IL7R1	1.94236693940278e-05	0.644170883468645	0.982	0.986	0.930607424337267	6
S100A102	2.10774389083353e-05	0.48868835669228	1	0.998	1	6
NOTCH2NLA	2.21211592277045e-05	0.333836493814592	0.848	0.726	1	6
FRMD4B	2.58415085029106e-05	0.597814999073036	0.821	0.698	1	6
SPOCK21	3.8798809925828e-05	0.38738096022387	0.973	0.972	1	6
FTH1P71	4.22462375716297e-05	0.294569881407417	0.982	0.966	1	6
CLU1	4.93139064707551e-05	0.352487093268085	0.795	0.647	1	6
ADAM19	5.22059558176715e-05	0.292539165880626	0.705	0.578	1	6
NIBAN1	5.2934471045348e-05	0.298284134578355	0.964	0.945	1	6
CD40LG	9.57139586772991e-05	0.536392233944362	0.527	0.388	1	6
FTH1P21	0.000125528297952262	0.280493413576911	0.964	0.956	1	6
CD6	0.000127091240793554	0.352373883516587	0.991	0.972	1	6
PPP1CB1	0.000130657825040817	0.379189409601196	0.991	0.972	1	6
FTH1P101	0.000158636256188841	0.385255652392239	0.991	0.978	1	6
S100A41	0.000176664633431668	0.302181504110424	1	1	1	6
LINC-PINT	0.000196687209195783	0.252373295414479	1	0.998	1	6
GATA3	0.000213482456197638	0.333286534740832	0.92	0.823	1	6
S100A11	0.000238905370036882	0.482713223859228	0.982	0.944	1	6
CD41	0.000272585937573094	0.436103691648567	0.893	0.889	1	6
SLC2A31	0.000281771705483501	0.368405420117229	1	1	1	6
ARHGAP151	0.000324266173696384	0.38556846437384	0.964	0.941	1	6
LEPROTL11	0.000346533419838401	0.35541375185501	0.991	0.971	1	6
PIGP	0.000370853232637035	0.417504009129011	0.286	0.159	1	6
RNF19A1	0.000456303813742945	0.539084462407101	0.964	0.951	1	6
CDKN1A	0.000564892357892558	0.376145135914917	0.946	0.919	1	6
PTGER41	0.000663422293203336	0.403132082523059	0.973	0.983	1	6
GPBP1	0.000703694714331057	0.38202588839608	0.929	0.881	1	6
ENSG000002813831	0.000737346915399201	0.264164391573003	1	1	1	6
STING1	0.000935300641665409	0.30851819236302	0.902	0.847	1	6
SEPTIN111	0.00108671045947341	0.359203598198636	0.83	0.779	1	6
SRGN	0.00108775723733843	0.629541176561853	1	1	1	6
PDE4A	0.00113772585799266	0.261292133003514	0.688	0.584	1	6
TGFBI1	0.00125280840134761	0.510959379375312	0.473	0.331	1	6
CD991	0.00167188047215153	0.312404323531091	0.991	0.988	1	6
ATXN7	0.00167893410902436	0.394117236678586	0.911	0.869	1	6
HSPA9	0.00182448555666777	0.393072307328115	0.991	0.978	1	6
PLIN21	0.00190405001508019	0.530100092492497	0.929	0.919	1	6
CREM1	0.00202531549411733	0.332626349646362	1	0.995	1	6
FTH11	0.00214442404894642	0.339776429122809	1	0.988	1	6
ZNF831	0.00236275438368966	0.276673015344728	0.848	0.757	1	6
ANXA2	0.00240023343963576	0.395441865643708	0.991	0.997	1	6
RN7SL128P1	0.00243759760320161	0.322484179852166	0.964	0.947	1	6
MT-TQ	0.00245724896341452	0.358195485354279	0.946	0.932	1	6
JUNB1	0.00247486931100581	0.271774340766924	1	0.999	1	6
LGALS32	0.00257643018292942	0.298794166336321	0.759	0.629	1	6
ENO1	0.00313423456111808	0.302809061177705	0.991	0.995	1	6
CAPG1	0.00316897089770964	0.761285557314878	0.562	0.481	1	6
LDLRAD4	0.003271084851933	0.297987305176606	0.768	0.677	1	6
SYNE2	0.00358794631401619	0.368689747609806	1	0.997	1	6
IL321	0.00361599605342759	0.271367878818321	1	0.999	1	6
MVP	0.00374676440150603	0.360612152039492	0.902	0.855	1	6
KLRB1	0.00395189924038089	0.477935660924628	0.652	0.512	1	6
CTSB1	0.00406876356088462	0.381399929829835	0.839	0.801	1	6
TAGLN21	0.00414662466474036	0.292591810298632	0.991	0.998	1	6
TNFSF81	0.00478619742620119	0.435404644586825	0.768	0.7	1	6
PLEKHO1	0.00497429896118789	0.309208131724071	0.518	0.413	1	6
TYMP2	0.00509200537859809	0.278250593738589	0.723	0.605	1	6
RN7SL752P1	0.00641046000791446	0.281840295903838	0.973	0.957	1	6
SNRPA1	0.00649155896076126	0.343391848773353	0.759	0.686	1	6
ZNF3311	0.00658463749019868	0.338420113648496	1	0.994	1	6
TNFRSF251	0.00661309757685354	0.569136943607947	0.67	0.612	1	6
ANKRD12	0.00705004585197359	0.477145895351181	0.973	0.962	1	6
INSIG1	0.00711862970224177	0.281724628946519	0.946	0.866	1	6
RN7SL31	0.00737992390308256	0.485015368566093	1	0.994	1	6
RASSF2	0.00768156978398105	0.25100070880969	0.804	0.723	1	6
CD82	0.00802477220106659	0.383864747979954	0.75	0.7	1	6
PRRC2C	0.00858297692448576	0.355736432790276	0.973	0.981	1	6
FBXO42	0.00862480249074828	0.309404087051856	0.509	0.43	1	6
RN7SL674P1	0.00888740594050559	0.27613250614541	0.911	0.933	1	6
PGAP11	0.00905034129030883	0.27928608797411	0.536	0.455	1	6
DUSP41	0.00915534342021932	0.275629741194116	0.938	0.907	1	6
RN7SL4P1	0.00964794162348816	0.485183830927395	1	0.993	1	6
FOS1	1.15138708276097e-26	1.77610012381194	1	0.999	5.51641065221607e-22	7
FOSB1	1.97821074306742e-19	1.17831177800949	0.989	0.976	9.47780549111032e-15	7
MT-RNR11	6.42613783522768e-18	1.17383111351904	1	1	3.07882689823593e-13	7
LMNA2	4.86651648540572e-17	1.40804660067682	1	0.998	2.33159671332274e-12	7
NR4A11	1.58620803657538e-16	1.05518067642092	0.934	0.758	7.59968132403628e-12	7
KLF61	4.83015051601288e-16	1.40615505135474	1	1	2.31417341372693e-11	7
PPP1R15A1	6.96792701450617e-16	1.09045716138144	0.989	0.947	3.33840351192005e-11	7
IL7R2	1.17799583866773e-15	1.09750522613947	1	0.985	5.64389586264094e-11	7
EMP1	1.33631955028462e-15	0.736647152151441	0.396	0.123	6.40244059736865e-11	7
CD691	1.50261216081972e-15	1.28835006694804	1	0.993	7.19916512370334e-11	7
MIR23AHG1	2.28147096866317e-14	0.333054904168661	0.967	0.881	1.09307555579621e-09	7
DUSP11	2.97368645228793e-14	1.12859663982869	1	0.998	1.42472291615567e-09	7
ENSG000002899012	1.40292894205919e-12	0.956296423584501	1	0.995	6.7215728542998e-08	7
HSPA81	2.47859557817103e-12	0.786735224875561	1	1	1.18751992745752e-07	7
DNAJA11	3.63852330225326e-12	0.884440337002575	0.989	0.992	1.74325289934256e-07	7
GPR1831	3.00340897853048e-11	1.28487023743258	0.967	0.898	1.43896327570374e-06	7
NFKBIA1	3.47958533332138e-11	1.37922867443149	0.989	0.989	1.6671041290476e-06	7
ANXA12	1.15680593739709e-10	1.09589520538062	1	1	5.5423729266632e-06	7
TSC22D31	1.27014489880183e-10	0.898447149296112	1	1	6.08539122464946e-06	7
TUBB4B1	1.79806282687755e-10	0.963252981008524	0.989	0.966	8.61469880985305e-06	7
H3-3B1	6.58293882908782e-10	0.53222339215966	1	1	3.15395182240426e-05	7
HSP90AA12	1.95192332732994e-09	0.879774205013343	1	0.999	9.3518598535705e-05	7
CCNL1	1.59130560445278e-08	0.819463474814683	0.989	0.981	0.00076241042814937	7
DNAJB11	5.96243399184177e-08	0.718710916216352	1	0.994	0.00285666174983131	7
PTGER42	1.40874436771568e-07	0.674468799246057	0.989	0.982	0.00674943514016259	7
JUNB2	1.60584112754028e-07	0.715901228260032	1	0.999	0.00769374542615823	7
PHLDA2	1.76368400524633e-07	0.451566395127548	0.407	0.198	0.00844998643753568	7
ATF41	1.92086273167744e-07	0.66525975039599	0.978	0.973	0.0092030454337398	7
EGR11	2.09479300672133e-07	0.539711404319622	0.725	0.547	0.0100363627745026	7
ENSG00000183308	4.20734861096115e-07	0.273577089806753	0.143	0.035	0.020157827929976	7
SNHG5	4.62545335850992e-07	0.505743276455926	1	0.94	0.0221610095859569	7
RGCC1	7.2241182093883e-07	0.758643307155934	0.989	0.986	0.0346114727530003	7
TRABD2A1	1.06454739747552e-06	0.788223242480971	0.637	0.449	0.0510035303604496	7
ID1	1.18195037878389e-06	0.767769868816071	0.264	0.106	0.056628424597915	7
ENSG00000271938	1.97510842384303e-06	0.663380009880284	0.154	0.043	0.0946294196947435	7
NEU11	2.18571909941348e-06	0.907860637801286	0.879	0.83	0.104719987771999	7
EIF1	2.71752210496552e-06	0.376246431407195	1	1	0.130199201571003	7
DHRS3	3.83596960331395e-06	0.418969293410348	0.659	0.443	0.183785139664375	7
HSP90AB11	3.96565899173439e-06	0.587339884551884	1	0.995	0.189998687952987	7
ADGRE51	4.16985709023313e-06	0.570313193686794	1	0.995	0.199782023050159	7
IL11RA1	4.63792372572457e-06	0.591018676480475	0.33	0.153	0.22220756362319	7
SEMA4A	6.90036988798823e-06	1.04386106731431	0.659	0.529	0.330603621703404	7
SGK1	7.07568903068343e-06	1.21561692948713	0.714	0.59	0.339003337149074	7
CD40LG1	8.14525185246175e-06	0.902870603196929	0.549	0.388	0.390247161503295	7
TAGAP1	8.44286274545168e-06	0.70969792535054	0.945	0.941	0.404505996997336	7
ADAM191	8.61191793494795e-06	0.347887891167723	0.725	0.578	0.412605600181291	7
DPP41	2.5988405709076e-05	0.316863182502457	0.626	0.441	1	7
EIF4A21	2.8378366781588e-05	0.599465445395395	1	0.991	1	7
TNFAIP3	2.8579958832966e-05	0.539961491540158	1	1	1	7
SFPQ	3.27158198955392e-05	0.637226571693908	0.989	0.96	1	7
TRADD	3.38908574058499e-05	0.273581187456833	0.692	0.504	1	7
UBB2	4.13116584388026e-05	0.457347495484005	0.989	0.999	1	7
ENSG00000289017	4.74270449929028e-05	0.482030063132907	0.648	0.462	1	7
LTB1	5.77339673402014e-05	0.755024469207608	0.879	0.833	1	7
ZFP362	6.50080645096457e-05	0.563826903564164	1	1	1	7
MIR68501	7.5640721669976e-05	0.353847751029825	0.923	0.872	1	7
GADD45B1	8.24715927860741e-05	0.789921105620397	0.934	0.838	1	7
TIMP1	9.2972244470757e-05	0.791656204529571	0.725	0.615	1	7
SNORA31	0.000102935035367405	0.396516084731247	0.209	0.085	1	7
ZC3H12D1	0.000113531986288024	0.552136859282183	0.78	0.675	1	7
EIF4A11	0.000119040227029383	0.556490667690183	0.945	0.89	1	7
TUBA1A1	0.000146743306100539	0.759089528092486	1	0.998	1	7
CD44	0.000148495742003808	0.472459486659203	1	1	1	7
CD42	0.000150987969401836	0.547876902431684	0.912	0.888	1	7
DGKA1	0.000201156354667004	0.542427542916667	0.934	0.879	1	7
TXNIP1	0.000201281895391105	0.811041520945716	0.989	0.984	1	7
CD281	0.000221664145636439	0.40001811028341	0.846	0.734	1	7
CAPG2	0.0002247993804899	0.675480481028572	0.637	0.477	1	7
RBM39	0.000230394351620656	0.434186642898275	0.989	0.995	1	7
KLF21	0.000233968431562338	0.536128094283247	0.824	0.714	1	7
EZR1	0.00024780953553231	0.541232930981321	1	1	1	7
HSPA1B1	0.000254502211851661	0.876332224236787	0.626	0.52	1	7
CCR71	0.000266107429990012	0.47978101905502	0.857	0.772	1	7
PNP	0.000286843707651572	0.677085256385135	0.78	0.699	1	7
ATG101	0.00030806362196539	0.342059740161397	0.418	0.257	1	7
ENSG000002533721	0.000312554074673351	0.267724263173372	0.659	0.491	1	7
TUBA1C1	0.000322985674333993	0.45927356458359	0.989	0.953	1	7
FAM107B1	0.000327883122145727	0.419863053442269	0.934	0.883	1	7
TNFSF82	0.000344797805386975	0.531493761955117	0.791	0.699	1	7
TLE4	0.000387879937589732	0.337976025866585	0.725	0.585	1	7
2023-06-01	0.000396689487140582	0.551519989383182	0.912	0.867	1	7
DDX3X1	0.000412882336957126	0.56179942165624	1	0.986	1	7
VKORC1	0.000416919075984146	0.449920996322777	0.571	0.39	1	7
CDC14A1	0.000553594000508433	0.399964191508982	0.78	0.702	1	7
CCR61	0.000590855225388042	0.516053088527174	0.165	0.069	1	7
SNORA66	0.000592375683462857	0.261535932628775	0.121	0.043	1	7
SERTAD11	0.000665285309736311	0.376190612737742	0.813	0.725	1	7
HBEGF	0.000683703339237518	0.384266387258637	0.187	0.088	1	7
SDC4	0.000755431345319139	0.376333051645337	0.538	0.397	1	7
DNAJC17	0.000793602621914745	0.300807306097556	0.429	0.276	1	7
PABIR31	0.000840888502264379	0.398636470073899	0.505	0.368	1	7
MCUB1	0.000849488532820119	0.536956863956471	0.824	0.706	1	7
PABPC11	0.000913503461341361	0.350423341379654	1	0.999	1	7
DYNLL1	0.000923403441079813	0.393483457800513	0.967	0.926	1	7
KLRB11	0.000965407993192795	0.52018048574703	0.637	0.516	1	7
GIMAP71	0.0011075626335762	0.496439647494891	0.912	0.851	1	7
TRMT11	0.00113113652925823	0.288805240871624	0.571	0.404	1	7
ENSG00000289534	0.00118915249044486	0.28033914487413	0.187	0.09	1	7
IQCN1	0.00125109900437655	0.375994480923948	0.659	0.548	1	7
RIPOR1	0.00129180463176112	0.251377003432158	0.264	0.151	1	7
RNASET21	0.00138566308630556	0.429932275045525	0.846	0.757	1	7
ALKBH6	0.00142068777235594	0.434142641015587	0.33	0.196	1	7
HSPA1A1	0.00146688592159325	1.11665900601263	0.725	0.646	1	7
FAAHP1	0.00149237639856518	0.37612137954346	0.121	0.047	1	7
SNORD100	0.00152799802380568	0.414984418293264	0.187	0.088	1	7
GSTK11	0.00156206840741906	0.439453547910074	0.989	0.973	1	7
PTGER21	0.00161618993793607	0.283845989791145	0.626	0.496	1	7
PHTF2	0.0016222389919407	0.465701705292106	0.758	0.644	1	7
MT1X	0.00168099608500209	0.295359859570567	0.571	0.416	1	7
IL2RA	0.001700561267211	0.320745955714208	0.44	0.311	1	7
PLK31	0.00188946307014883	0.426133947640295	0.945	0.882	1	7
DUSP6	0.00216983941204519	0.864628184755958	0.484	0.38	1	7
RORA	0.00231213371287468	0.538684819889102	0.967	0.959	1	7
POLR2A	0.0023145944448042	0.427354982587808	0.989	0.966	1	7
RASGRF2	0.00235494824954239	0.291583310993842	0.308	0.198	1	7
TMEM25	0.00242841920347131	0.316882042671321	0.154	0.069	1	7
EIF5	0.00244050887958779	0.418432103884134	0.989	0.975	1	7
MPP7-DT	0.00250287054312749	0.452939844478661	0.176	0.086	1	7
ELAPOR1	0.00253062313254302	0.450745623524904	0.407	0.282	1	7
ENSG000002900481	0.00266555532288521	0.404326549992687	0.341	0.226	1	7
CRIP1	0.00268315359459058	0.310911626143581	0.956	0.938	1	7
RGS14	0.00289514941742537	0.331517822101392	0.736	0.624	1	7
PLK2	0.00295750311368121	0.598379318222671	0.308	0.19	1	7
TNFAIP81	0.00315318191519534	0.355305118101673	0.835	0.773	1	7
PIM2	0.00320308868618059	0.533603326747589	0.923	0.911	1	7
WDR48	0.00339397304855876	0.288946977138123	0.582	0.452	1	7
7SK	0.00343431536149526	0.805629141790513	0.187	0.094	1	7
ARL4A1	0.00351011843555645	0.407071295784494	0.78	0.704	1	7
ENTPD6	0.0035703197114717	0.256993480100906	0.516	0.373	1	7
BRD21	0.00367210263906114	0.469783894500955	0.989	0.978	1	7
GDI1	0.00372208077243189	0.349813509635284	0.802	0.692	1	7
TUBB2A1	0.00372532895729392	0.36433605441153	0.934	0.87	1	7
SAT1	0.00388305893213023	0.494474281091069	1	0.973	1	7
TEDC1	0.00401447252238103	0.256435186183279	0.385	0.259	1	7
TP53BP2	0.00405511441550419	0.26646973545018	0.593	0.485	1	7
SRSF71	0.00418077859021221	0.507806842371368	1	0.998	1	7
AQP31	0.00428964477822567	0.375270370718265	0.67	0.565	1	7
ZFAS11	0.00433001818562884	0.596728921086289	0.846	0.831	1	7
THEM41	0.00438188343153313	0.335189100755395	0.692	0.612	1	7
TUBA1B1	0.00440610820691523	0.308511282589077	0.978	0.946	1	7
ARID5B	0.00442992866242264	0.287078678940478	0.901	0.873	1	7
NOP531	0.00445296540200117	0.314996269328901	0.912	0.831	1	7
PPP1R10	0.00453581447205649	0.319978781214738	0.846	0.75	1	7
ENSG000002894742	0.00472630609554658	0.253056661258714	1	0.973	1	7
ENSG00000289093	0.0049090242164207	0.654580309029474	0.22	0.124	1	7
PCNX2	0.00493384953537067	0.281741519932025	0.571	0.458	1	7
CCNQ	0.00502687164404448	0.595018674295871	0.308	0.21	1	7
PBXIP11	0.00504168450990412	0.254680429147201	1	0.95	1	7
STT3B	0.00510079617855799	0.35184257911639	0.835	0.723	1	7
AMMECR1	0.00514509081348938	0.265841939428237	0.363	0.232	1	7
HEIH	0.00514588113929912	0.266212590874334	0.187	0.098	1	7
CDKN1A1	0.00548539798180752	0.567615079565177	0.901	0.922	1	7
ENSG00000272669	0.00584045344773427	0.325551732641524	0.363	0.239	1	7
YY1AP1	0.00600025668496777	0.312141781612202	0.747	0.609	1	7
TM9SF4	0.00607323279704292	0.267699872833912	0.604	0.458	1	7
NFKBID1	0.00629853250308758	0.442817353745554	0.571	0.474	1	7
TNFRSF252	0.00649534024076599	0.497156140865074	0.681	0.613	1	7
RN7SL473P	0.00656571236408195	0.726169362016841	0.363	0.255	1	7
PRKCQ-AS11	0.00660848724536263	0.329128636966464	0.593	0.447	1	7
ISYNA1	0.00670967626114818	0.276086721763875	0.319	0.206	1	7
ENSG00000270210	0.00673350757235228	0.391059663371007	0.286	0.178	1	7
TRA2B1	0.00688539195081378	0.421002963305481	0.967	0.903	1	7
SPTAN1	0.00711799540381348	0.315539912717564	0.978	0.965	1	7
BDH2	0.00723987265611649	0.25169434470847	0.341	0.224	1	7
SNHG11	0.00726105317367384	0.481229981309217	0.945	0.91	1	7
ARHGAP152	0.00728117112759468	0.596187035686545	0.978	0.941	1	7
FGFR1	0.00739184981951811	0.605806717302677	0.56	0.486	1	7
POLR1H	0.00740334813064023	0.531299892048905	0.473	0.364	1	7
FLT3LG	0.00758305337135013	0.274198931247763	0.429	0.31	1	7
HNRNPU	0.0076115534529539	0.358225980231407	0.978	0.956	1	7
NBEAL1	0.00768200142120982	0.315229077566567	0.868	0.72	1	7
PGGHG1	0.00800563223697779	0.308852388783394	0.769	0.69	1	7
ENSG00000287070	0.00872670532026906	0.612152049858778	0.352	0.263	1	7
CSKMT	0.00929470144584174	0.271563492390567	0.385	0.275	1	7
GNG4	4.0461885656305e-31	0.822647354679801	0.388	0.057	1.93856940367923e-26	8
MS4A6A	1.47176043594672e-25	1.45685857328647	0.412	0.082	7.05135142466434e-21	8
CDO1	2.32229024657994e-24	1.73219531130427	0.435	0.095	1.11263248003892e-19	8
CXCL131	1.87498191844041e-22	2.82985387918092	0.565	0.184	8.98322586943987e-18	8
GEM1	1.08245259656734e-15	1.02232645938836	0.741	0.413	5.18613863541377e-11	8
CDCA5	7.49288820194548e-14	0.515072942802792	0.294	0.068	3.5899176664341e-09	8
NMB	2.18501144462612e-13	1.18003898496691	0.424	0.147	1.04686083323482e-08	8
RASSF4	6.77358844786316e-13	0.712893855240779	0.376	0.126	3.24529396125572e-08	8
ZBTB16	3.96360023311779e-12	0.268403033353086	0.576	0.26	1.89900050768906e-07	8
HLA-DQA11	1.51896700770616e-11	0.631848215074357	0.647	0.329	7.27752283062097e-07	8
ENSG00000227236	1.52074951166332e-11	0.300558767885989	0.176	0.031	7.28606298533011e-07	8
ATP8B41	2.84177345241318e-10	0.628044763798989	0.388	0.148	1.36152207878568e-05	8
HLA-DQB11	4.64351449896964e-10	0.363091015229832	0.671	0.382	2.22475423160135e-05	8
USP18	4.72240048046653e-10	0.298948879668528	0.506	0.222	2.26254929419632e-05	8
CRTAM3	6.0307903474597e-10	1.31343705317637	0.835	0.653	2.88941196337142e-05	8
DUSP42	7.60102192126946e-10	0.754592891911089	0.965	0.906	3.64172561269941e-05	8
EBI3	9.27559527240804e-10	0.25001092987444	0.153	0.027	4.44403045096341e-05	8
HLA-DRB12	5.27091758355298e-09	0.900418766418648	0.929	0.809	0.000252534932345607	8
IFI44L	6.88405134538362e-09	0.326945466089284	0.588	0.322	0.000329821784008675	8
EIF2AK2	8.11024130541746e-09	0.504917484991128	0.812	0.609	0.000388569771183856	8
DTHD1	1.8759117344408e-08	0.335341453931574	0.741	0.478	0.000898768071087932	8
IRAG2	2.33442530689663e-08	0.726240225937255	0.718	0.519	0.00111844650878725	8
FCRL3	2.87425568170531e-08	0.374096440228656	0.553	0.305	0.00137708463966183	8
EPSTI1	3.10826195503563e-08	0.344595775572029	0.776	0.496	0.00148919938527712	8
TNFRSF91	3.34379964945294e-08	0.512355631823359	0.718	0.506	0.0016020478500494	8
CCDC6	3.59711382190519e-08	0.283600538193483	0.624	0.401	0.001723413203213	8
CD200	5.38647982031526e-08	0.27764733655623	0.271	0.093	0.00258071634671124	8
ENSG000002660881	5.5412707296094e-08	0.344948445295409	0.365	0.15	0.00265487821926316	8
CD271	6.35461508337945e-08	0.746084883972891	0.753	0.555	0.00304455963259793	8
SPG111	6.85249517049584e-08	0.41044350952214	0.906	0.727	0.00328309896113626	8
CNIH1	1.44329524920907e-07	0.380843826439278	0.753	0.531	0.00691497186848556	8
ENSG00000235978	1.50961652486724e-07	0.524607384877646	0.271	0.093	0.00723272373229143	8
FEN1	1.77833001911063e-07	0.49391653174694	0.459	0.229	0.00852015695456095	8
CHN1	2.43834155251109e-07	0.544724880312218	0.388	0.187	0.0116823382122359	8
MKI67	2.50823412398554e-07	0.71806192467106	0.4	0.188	0.0120172005114271	8
CTHRC1	2.80583436958912e-07	0.304664718952134	0.165	0.043	0.0134430330481384	8
TPTE2P2	2.80592963251435e-07	0.886472728065922	0.882	0.935	0.0134434894623395	8
ASTL	2.95715062000985e-07	0.383523661314912	0.529	0.299	0.0141680043355292	8
FABP51	3.68238124944369e-07	0.939605335281424	0.718	0.494	0.0176426568042097	8
FGFR11	5.64043587507134e-07	0.422918327363565	0.706	0.477	0.0270238923210543	8
GZMK2	5.67251942438157e-07	0.709061950987824	0.835	0.689	0.0271776078141545	8
KDM6A	7.23862625610802e-07	0.379926468185217	0.659	0.472	0.0346809822556392	8
FAM95B1	7.93361699251774e-07	0.2674707483003	0.224	0.075	0.0380107523728517	8
CYP4F59P	1.22903401179669e-06	0.283394906155323	0.212	0.07	0.0588842485391911	8
TNFSF83	1.24415718133022e-06	0.453912119774183	0.824	0.698	0.0596088147147124	8
LMNB1	1.45617246300463e-06	0.344352152647778	0.4	0.193	0.0697666788750148	8
SMAP21	1.91546571651206e-06	0.359636429762385	0.941	0.876	0.0917718779438094	8
HLA-DRA3	1.98181702140475e-06	0.443849945097229	0.824	0.734	0.0949508353125232	8
RGS2	2.17199741508512e-06	0.831397202546453	0.988	0.964	0.104062568154143	8
PARP1	2.30702955751656e-06	0.313287573688257	0.882	0.767	0.110532093130176	8
MAGED1	2.69185696714376e-06	0.389687370459453	0.576	0.362	0.128969559152825	8
XCL12	2.76509850153591e-06	0.47054358334987	0.812	0.686	0.132478634307087	8
IFI44	2.81038363484402e-06	0.418809049792975	0.576	0.352	0.134648290329012	8
ZNF80	2.93193907844711e-06	0.510445699640468	0.176	0.055	0.140472133187479	8
NEK3	3.54434468648707e-06	0.463032831422878	0.176	0.054	0.169813098274282	8
TMEM1401	3.71247727129197e-06	0.262336354103899	0.576	0.357	0.177868498544869	8
TRIM69	3.83356752435702e-06	0.388674504907314	0.718	0.523	0.183670053659469	8
SH2D1A2	3.89140041947768e-06	0.6073268703634	0.847	0.725	0.186440885497595	8
EXOSC10	4.1356899284915e-06	0.477479957862336	0.788	0.648	0.198145040163956	8
XAF1	4.18678827550779e-06	0.311017974189029	0.706	0.468	0.200593213067854	8
FAS	4.3498564768912e-06	0.385654114113055	0.906	0.757	0.208405973664334	8
NAB11	4.38577349918283e-06	0.350651495986823	0.6	0.409	0.210126794119349	8
ENSG00000267449	5.18355669767194e-06	1.6810434798803	0.353	0.587	0.24834938494216	8
SLC9A9	5.93170808893898e-06	0.319872170436959	0.576	0.352	0.284194066249155	8
CCR72	6.44017298067447e-06	0.3656272831328	0.835	0.774	0.308555127677095	8
MFAP1	7.01565874765627e-06	0.31551218729628	0.647	0.462	0.33612722625896	8
ZC3H7A	7.9726037605212e-06	0.451385396374455	0.718	0.532	0.381975418770331	8
CARD16	1.05687734125644e-05	0.569539185960238	0.8	0.651	0.506360502969375	8
HARS1	1.15367186087424e-05	0.439287153442174	0.765	0.62	0.552735725263457	8
SESN3	1.20202567688088e-05	0.290892205125611	0.647	0.491	0.575902522050399	8
DAPP1	1.23575853610577e-05	0.264076033860503	0.447	0.263	0.592064272233636	8
TRIM8	1.29232404442406e-05	0.322360716770186	0.506	0.311	0.619165372924009	8
HLA-DRB52	1.45106561785313e-05	0.530780919521324	0.812	0.689	0.695220048169613	8
EED	1.45502124436254e-05	0.272217031568266	0.659	0.483	0.697115228386537	8
SAE1	1.66119303708228e-05	0.475987701837454	0.718	0.564	0.795894195996492	8
DHX15	1.66126287818184e-05	0.406185426969663	0.859	0.744	0.7959276575657	8
THADA	1.68268747933989e-05	0.3265409554637	0.576	0.398	0.806192398226533	8
ENSG00000269927	1.69617674971117e-05	0.360731273153602	0.235	0.099	0.81265524255412	8
COQ6	1.70700227965812e-05	0.308580288192826	0.318	0.149	0.817841862207004	8
WARS1	1.99498675055339e-05	1.22487011341556	0.659	0.513	0.955818102057635	8
NDFIP21	2.05581351820155e-05	0.373178153768058	0.541	0.355	0.984960814705547	8
TXNIP2	2.46391450997567e-05	0.311261635561977	1	0.983	1	8
AP3S1	3.15694452730907e-05	0.584607589776471	0.682	0.526	1	8
ITM2A1	3.30510897548226e-05	0.537869990581854	0.941	0.894	1	8
BIRC21	5.10076695734524e-05	0.374914745274839	0.847	0.742	1	8
SYPL11	5.13657893202898e-05	0.465959858305227	0.741	0.614	1	8
IL6ST1	5.27719245336539e-05	0.459297703630011	0.788	0.65	1	8
FBXO32	5.28650389276056e-05	0.33998252054563	0.753	0.635	1	8
ENSG00000213970	5.33093847160792e-05	0.593549959050781	0.506	0.727	1	8
PRPF81	5.58093061527928e-05	0.306079670503929	0.953	0.897	1	8
SLA1	5.92524543604472e-05	0.404480640614637	1	0.973	1	8
HCP5	6.0509376579288e-05	0.293963812049054	0.894	0.778	1	8
MT2A1	6.51260879101222e-05	0.514659839413815	0.835	0.724	1	8
CTSB2	7.5666768157848e-05	0.321049737054284	0.918	0.797	1	8
RNF19A2	8.00130041654559e-05	0.348882054997955	0.988	0.95	1	8
ESD	8.94251231342088e-05	0.388743508726361	0.647	0.485	1	8
SMC5	8.94524897723446e-05	1.21253801048169	0.847	0.705	1	8
FKBP5	9.02882746676973e-05	0.752420113234135	0.824	0.819	1	8
TNFRSF10A	9.1346350175519e-05	0.413472665919325	0.588	0.441	1	8
AHI1	9.17332834495828e-05	0.259031924499889	0.729	0.591	1	8
AKTIP	9.24268941772043e-05	0.259716617707422	0.776	0.662	1	8
GPR171	0.000101084305263583	0.384079202287378	0.788	0.658	1	8
CDC123	0.000102908656463479	0.359393555512698	0.671	0.52	1	8
LDLRAD41	0.000103824438812125	0.347142341809238	0.812	0.676	1	8
NR3C12	0.000113590552865192	0.498338980260136	0.918	0.961	1	8
CDPF1	0.000115070388567159	0.264953636592009	0.188	0.074	1	8
WDR11	0.000120682994296494	0.361255608615694	0.506	0.352	1	8
BPGM1	0.000127779869438922	0.308643945130791	0.624	0.443	1	8
NIBAN11	0.000129152673616023	0.34222227265544	0.941	0.947	1	8
UBA1	0.00012953280851599	0.318226110097809	0.882	0.804	1	8
EMC2	0.000132521083387133	0.290635029258566	0.412	0.241	1	8
ENSG00000283537	0.000142954933457327	0.326289461129434	0.576	0.418	1	8
TSEN15	0.000150045759738619	0.271051278893101	0.635	0.426	1	8
ENSG00000253882	0.000150910287332376	0.425236736207536	0.671	0.543	1	8
SNX9	0.000157645502414622	0.298516351843451	0.682	0.564	1	8
SNRPE	0.000177943707924681	0.454846600200023	0.706	0.56	1	8
CLK4	0.000201545196888345	0.327388695184972	0.741	0.626	1	8
TTN1	0.000203160067972312	0.441112744021251	0.753	0.718	1	8
SRP681	0.000209530993684022	0.280548898651232	0.706	0.58	1	8
SCD	0.000229269017738037	0.306802743908945	0.294	0.149	1	8
RAB27A1	0.00024438351684759	0.259580214242466	0.835	0.749	1	8
PARP12	0.000248625462142107	0.297178423109023	0.729	0.579	1	8
PAM	0.000254217188896016	0.443893596760467	0.718	0.643	1	8
IL7R3	0.000254265496283961	0.315999245659412	0.988	0.986	1	8
CD743	0.000263611939909155	0.293997065360097	1	1	1	8
PFKFB3	0.000267211053879072	0.317808671111485	0.929	0.831	1	8
LYST1	0.000271166713568276	0.259688298187099	0.859	0.795	1	8
ADPRM	0.00027638335082513	0.267668841766477	0.318	0.173	1	8
TESPA11	0.000300092773189073	0.42362669169656	0.671	0.582	1	8
PLEKHM3	0.000314859003455443	0.483922847591568	0.388	0.238	1	8
SPATS2L	0.000340288384989844	0.30840394950535	0.518	0.358	1	8
PFDN5	0.000374552029778649	0.721015830157427	0.494	0.684	1	8
GTF2B	0.000375366322391867	0.334174235830818	0.918	0.852	1	8
DNAJB111	0.000382317093627535	0.311847044748632	0.706	0.555	1	8
IFI161	0.000410198468074793	0.306964721295507	0.965	0.907	1	8
ACLY	0.000414426667274263	0.262288120104558	0.694	0.599	1	8
PTPN6	0.00041826151391533	1.1906402901498	0.859	0.774	1	8
ABI1	0.000421932055191783	0.315084857736239	0.871	0.807	1	8
PROSER1	0.000424686961078727	0.257725009524478	0.529	0.399	1	8
IGF2R	0.000439501835616248	0.799307382151466	0.953	0.997	1	8
NAA501	0.000446822289994268	0.30292834780048	0.847	0.764	1	8
GIGYF2	0.000457479310977948	0.382710176121158	0.729	0.664	1	8
NOP16	0.000463243464743367	0.385868480725619	0.588	0.418	1	8
ENSG00000277067	0.000489876470492849	0.263021040563685	0.2	0.091	1	8
UPRT	0.000493768482039248	0.400140137823214	0.329	0.194	1	8
TMPO	0.000506768728380031	0.3947363142092	0.576	0.44	1	8
ENSG00000276077	0.000550148292134372	0.298646619476803	0.2	0.092	1	8
TAF1D	0.000551490590054168	0.465456144565672	0.871	0.799	1	8
RHBDD2	0.000606979130545276	0.354981339223189	0.871	0.774	1	8
COTL12	0.000610959774097491	0.309959770423746	1	0.989	1	8
BICDL1	0.000612210686686285	0.330792641814306	0.812	0.721	1	8
NEK10	0.000615125490081498	0.3596200900545	0.153	0.061	1	8
KAT6B	0.000616664105885536	0.349623908983435	0.788	0.756	1	8
POLR1C1	0.000620772549616272	0.308898612111308	0.588	0.459	1	8
ARL8B	0.000646597106352908	0.355141899272274	0.729	0.617	1	8
DARS11	0.000691845263394398	0.316068477849251	0.812	0.702	1	8
TALDO11	0.000739853060660731	0.30564499790781	0.753	0.645	1	8
FABP5P71	0.00075312519694994	0.646738516381161	0.471	0.339	1	8
BTLA	0.000756548896293746	0.364821378318516	0.376	0.236	1	8
MYLIP	0.000806387024124002	0.32773970825967	0.765	0.703	1	8
DEGS1	0.000820682335165319	0.254926376030014	0.824	0.733	1	8
ELAPOR11	0.000854424767681173	0.339757268586487	0.424	0.282	1	8
TECPR1	0.000875106059457237	0.310171492929389	0.482	0.359	1	8
MTX2	0.000911241446151092	0.253840901337097	0.353	0.21	1	8
ANKLE2	0.000916192676821353	0.292231534426409	0.741	0.661	1	8
ATP6AP1	0.000932902473937244	0.275876213371741	0.812	0.724	1	8
NAMPT1	0.000935495948966254	0.26730317642807	1	0.977	1	8
BTBD10	0.000971608312694847	0.452108704683738	0.529	0.409	1	8
PMAIP1	0.00101786377614139	0.331717757516995	0.612	0.497	1	8
IFI27	0.00102927268420524	0.637858301933807	0.153	0.065	1	8
SNX16	0.0010492645490304	0.332172795169047	0.188	0.089	1	8
PPM1M	0.00106457598576002	0.250364169128989	0.682	0.547	1	8
HMGB2	0.00106958841070201	0.432594245921228	0.929	0.871	1	8
ATG4A	0.00107529618544768	0.250088565566143	0.329	0.191	1	8
ATP5F1A	0.00107761994771551	0.321521719896303	0.953	0.943	1	8
RBPJ2	0.00109348400763814	0.313141931121333	0.906	0.893	1	8
MIS18BP1	0.00109384339821347	0.331983167188602	0.553	0.45	1	8
UBA3	0.00109462306569248	0.251313483140534	0.647	0.519	1	8
EVI2A1	0.00109991804083246	0.412605999850575	0.741	0.647	1	8
STK38L	0.00115756610836604	0.464431261486625	0.471	0.323	1	8
PTTG11	0.00115768207631507	0.315374434218066	0.588	0.446	1	8
CEP97	0.00120706255248248	0.270388212577185	0.353	0.215	1	8
TGIF1	0.00122252914323127	0.364128002722141	0.8	0.721	1	8
COPS4	0.00125187547607686	0.284416275740453	0.612	0.456	1	8
ZFAND5	0.00128522332599044	0.57234460177519	0.965	0.954	1	8
INPP4B	0.00130063613911842	0.299950823241909	0.882	0.868	1	8
PPP1CC	0.0013089326435098	0.257801884930545	0.8	0.705	1	8
MED6	0.00135848078092542	0.298131080830505	0.647	0.526	1	8
BCKDHB	0.00140101896959135	0.375679653034622	0.318	0.189	1	8
BNIP2	0.0014187773102021	0.309896647753217	0.871	0.746	1	8
TNFRSF18	0.00144207499696454	0.718064172793537	0.506	0.381	1	8
PEX2	0.00144315109684462	0.25334312973149	0.459	0.338	1	8
POMT1	0.00153010747888362	0.447949117306273	0.518	0.391	1	8
CKS1B	0.00153951435762301	0.272198280752269	0.353	0.217	1	8
TSPAN51	0.00156850734145584	0.257556248536785	0.576	0.447	1	8
PHACTR2-AS1	0.00163548979886004	0.280879745747572	0.282	0.16	1	8
MTCO2P12	0.00171158796044895	0.411029104442258	0.953	0.998	1	8
TTC1	0.00172385846099112	0.315350799689537	0.659	0.535	1	8
LRRFIP2	0.00172736938740634	0.254536686513096	0.612	0.511	1	8
XCL23	0.00181190452618426	0.499077218915662	0.776	0.705	1	8
SPAG1	0.00182031310923589	0.346582346435462	0.471	0.321	1	8
ZNF706	0.00182929295748631	0.474493145269324	0.741	0.664	1	8
SDHD	0.00183637121945532	0.377928365695786	0.694	0.572	1	8
CHORDC1	0.00184888369489715	0.374333071877855	0.682	0.598	1	8
TMEM167A	0.00188645602284115	0.334622914325244	0.576	0.461	1	8
PIK3C3	0.00189613372967767	0.400468032732183	0.659	0.533	1	8
PPIF	0.00193182692457661	0.319340099124364	0.565	0.453	1	8
MIR1244-3	0.00193391700175747	0.312109252379069	0.635	0.872	1	8
CUL2	0.00202010551892351	0.259656063910525	0.635	0.493	1	8
MRPS11	0.00202315184558813	0.30846842634469	0.424	0.288	1	8
ENSG00000275496	0.00204456382933596	0.338061352082469	0.188	0.093	1	8
TBCD2	0.00204566839827966	0.276231496021305	0.859	0.793	1	8
POLR3K	0.00208999425387423	0.28523099474489	0.341	0.215	1	8
CKAP2L	0.00216609380943215	0.473220503025501	0.165	0.074	1	8
GANAB	0.00218106213179627	0.33949213140088	0.835	0.786	1	8
BST21	0.00218636617156373	0.326830654829982	0.729	0.629	1	8
CSRP1	0.00220246560815128	0.277760181868857	0.718	0.593	1	8
TUG1	0.00224414485662945	0.299451491594969	0.682	0.589	1	8
HLA-DPB12	0.0022623536548394	0.295903322139601	0.894	0.929	1	8
FAM88F	0.00229602368489085	1.64926914118624	0.165	0.075	1	8
RIC8A	0.00233901647374746	0.389575633280834	0.765	0.721	1	8
LUZP1	0.00237405283284607	0.47240936227077	0.741	0.679	1	8
MRPL19	0.00252304617127142	0.25976964813823	0.388	0.266	1	8
DUSP21	0.00255011124308568	0.320156665783102	1	0.998	1	8
EZH1	0.00259530093391711	0.282889267271216	0.647	0.554	1	8
EIF6	0.00259773082291774	0.282485997564745	0.706	0.567	1	8
PDHB	0.0026096071846099	0.252767955190467	0.635	0.528	1	8
NEAT1	0.00264228969496427	0.313222283295655	0.976	0.992	1	8
FAM88E	0.0027949605671694	2.00020271624165	0.153	0.068	1	8
UBE3A	0.00281089782684499	0.271844616555479	0.776	0.696	1	8
TMSB4XP1	0.00291008027970761	0.293549353833586	0.741	0.973	1	8
GBP11	0.00294947930659991	0.296329782723903	0.8	0.759	1	8
ZC3H15	0.0029625525646196	0.516590878132441	0.706	0.699	1	8
SLC35B4	0.00317929654081983	0.461322869598162	0.4	0.261	1	8
CAPZB	0.00323027859751272	0.298870176559997	0.965	0.977	1	8
CCT8	0.00325063413273714	0.256188954289234	0.847	0.798	1	8
USP11	0.00330086728704617	0.694124501175388	0.694	0.637	1	8
PAPOLA	0.00350584101730737	0.344053954725654	0.906	0.874	1	8
ENSG000002257201	0.00356341288995297	0.27424276893891	0.435	0.306	1	8
MTHFD21	0.00365685700100676	0.319961264836813	0.788	0.705	1	8
SNRNP251	0.00389839492878856	0.969197066123151	0.318	0.191	1	8
DGKZ	0.00405139192620649	0.360128138553872	0.8	0.75	1	8
RNF25	0.00421670912563605	0.367810347229383	0.4	0.272	1	8
PPP1R13B	0.00432028219841423	0.31140115671771	0.4	0.29	1	8
SLC11A2	0.00432878040746774	0.481290474072201	0.447	0.331	1	8
BRD9	0.00438014949290711	0.28329609758951	0.776	0.681	1	8
LINC01934	0.00438207111266596	0.417658550158224	0.553	0.431	1	8
ANP32E	0.00457682863061976	0.279971869528869	0.8	0.743	1	8
ATM	0.00459432609704323	0.311632809814137	0.918	0.891	1	8
NOL12	0.00461176383576005	0.466085822284203	0.318	0.203	1	8
NECAP2	0.00462297570716096	0.279946803972187	0.718	0.619	1	8
CRELD2	0.00466459763974268	0.254239792385524	0.576	0.46	1	8
PSMD12	0.00467146190701325	0.26049067384582	0.612	0.494	1	8
GCA	0.00486269092610523	0.28296157503325	0.212	0.117	1	8
IKZF1	0.00491873637648233	0.356526185601632	0.988	0.961	1	8
CTR9	0.00493088255320795	0.25062411679325	0.871	0.86	1	8
FAR2	0.0051132980419208	0.314211645009009	0.4	0.282	1	8
AKR1A1	0.00515482435013367	0.278030405658336	0.576	0.468	1	8
GRN	0.0053030225223017	0.295141346832708	0.435	0.32	1	8
ALG5	0.00530827828809672	0.311077575289539	0.494	0.407	1	8
PSMF1	0.0054710776363181	0.304265823985524	0.824	0.729	1	8
ARPC5	0.00552895100005805	0.285927995664378	0.941	0.926	1	8
CLNS1A1	0.00577556702914794	0.480133868443265	0.671	0.601	1	8
SNX171	0.00605105606521078	0.306827482040634	0.788	0.77	1	8
MRPS22	0.00606420563093893	0.32869156209224	0.506	0.381	1	8
ZNF561	0.0065835552615456	0.41294923361322	0.329	0.227	1	8
WDR741	0.00682613396278329	0.435502322822665	0.718	0.634	1	8
ABHD2	0.0068392158579966	0.385765562630033	0.541	0.474	1	8
HMGCR	0.00695269571071869	0.293045824086943	0.541	0.431	1	8
PIGT1	0.00701371807457069	0.356838401106154	0.824	0.797	1	8
GABARAPL2	0.00710097512488456	0.302553446118891	0.776	0.701	1	8
AIMP2	0.00712211231008732	0.276681107222816	0.235	0.137	1	8
RTRAF	0.00720054951023003	0.283543172855298	0.776	0.73	1	8
MED13L	0.00738562038313549	0.313055955117842	0.671	0.544	1	8
RBMS1	0.00742094722554492	0.559319478541157	0.788	0.779	1	8
IAH1	0.00745357563583826	0.429033248872666	0.624	0.499	1	8
LEPROT	0.00753437159127818	0.546032925204853	0.447	0.368	1	8
TINF2	0.00765048872500204	0.360599046319367	0.753	0.722	1	8
PPP1R7	0.00811910877736663	0.714589103718341	0.576	0.495	1	8
CCNH	0.00822498950192938	0.256715527267152	0.871	0.819	1	8
RNF7	0.00842662446033317	0.40921797618183	0.682	0.601	1	8
LPAR61	0.00851930559179272	0.275055761781928	0.506	0.386	1	8
IFNAR2	0.00855870253355654	0.461047194199445	0.353	0.243	1	8
SUCLG1	0.00859071742485179	0.368898313677436	0.588	0.497	1	8
RNH1	0.00866232889799477	0.261034731624484	0.776	0.76	1	8
MEAF6	0.00874888103373891	0.291817922165168	0.753	0.687	1	8
PLIN22	0.00880462247322834	0.43811099968661	0.941	0.919	1	8
HEXB	0.00881342368423569	0.296423032000505	0.659	0.578	1	8
YIF1A	0.00913702762296457	0.32090396010125	0.494	0.372	1	8
SLC66A3	0.00915334424471983	0.363942360489832	0.659	0.602	1	8
MBOAT1	0.00934321691898011	0.429552721351797	0.894	0.895	1	8
CASP4LP	0.00941198388026413	0.276344089813403	0.447	0.332	1	8
LGALS33	0.00950680757682877	0.25807591625383	0.718	0.635	1	8
PSPC1	0.00956155121902088	0.2763323159077	0.694	0.634	1	8
FKBP3	0.00968506260321019	1.04172326067225	0.424	0.298	1	8
SMG1P3	0.00991119315491094	0.301724293998785	0.965	0.955	1	8
FOXP3	9.57992205713774e-53	1.15149433635787	0.755	0.095	4.58983645679526e-48	9
LAYN	2.4188867716326e-36	1.42045688062919	0.694	0.118	1.15891284115689e-31	9
IKZF2	1.46419792257972e-29	0.868100051949804	0.755	0.18	7.0151186668717e-25	9
DNAH8-AS1	1.8283132761856e-27	0.469819714747479	0.204	0.009	8.75963173753281e-23	9
CASP1P2	1.92669213831515e-21	0.572371348490253	0.347	0.044	9.23097470388173e-17	9
FANK1	3.03260351703701e-21	0.751127472889339	0.184	0.01	1.4529506710476e-16	9
F5	2.90655223607938e-20	0.628513153579402	0.592	0.154	1.39255824182799e-15	9
CTLA4	1.31169677662429e-19	1.90214355542146	0.939	0.485	6.28447042648464e-15	9
TIGIT1	7.4360060894534e-19	1.90808891084562	0.98	0.705	3.56266487751802e-14	9
RTKN2	7.02034425230665e-18	0.456269199441156	0.51	0.119	3.36351713472264e-13	9
LINC02195	2.59480585655011e-17	1.71663299595043	0.531	0.135	1.24319743393172e-12	9
BATF1	9.47067933365666e-17	1.83216398011249	0.939	0.569	4.53749717554824e-12	9
TNFRSF92	1.27993170596139e-16	2.2403071651143	0.878	0.506	6.13228079643159e-12	9
ENSG00000282849	1.84382367072469e-16	0.479880889683711	0.143	0.008	8.83394358880905e-12	9
IL322	2.30975437051038e-16	1.3649836653296	1	0.999	1.10662641645523e-11	9
TBC1D4	2.69867819264114e-16	1.29780253993585	0.918	0.542	1.2929637088763e-11	9
STAM	2.90615342765348e-16	1.4548689701972	0.776	0.35	1.39236716872306e-11	9
ICA1	3.87369576003138e-15	0.637516529394851	0.367	0.069	1.85592637558864e-10	9
HACD1	4.30205357183401e-15	0.84122657530521	0.224	0.026	2.06115688680139e-10	9
DUSP161	1.9445085539606e-14	0.869653648752066	0.878	0.517	9.31633493288064e-10	9
CARD161	3.16348253073857e-14	1.91352015338774	0.918	0.65	1.51565611530216e-09	9
COL9A2	1.92334006396076e-13	0.408104766577887	0.286	0.048	9.2149145804424e-09	9
LINC02099	2.63002468944123e-13	0.647948998978156	0.265	0.042	1.26007112895819e-08	9
SOCAR	2.96651154929662e-13	0.765223522807166	0.49	0.135	1.4212853483835e-08	9
GK-IT1	1.22640819504613e-12	0.339062479082461	0.224	0.03	5.87584430328551e-08	9
CD272	1.29246300503015e-12	1.14291856054004	0.959	0.553	6.19231950339996e-08	9
CCR8	2.81662023382977e-12	1.96463031859045	0.429	0.122	1.34947092023018e-07	9
TNFRSF181	3.22194550125379e-12	1.5951303952558	0.735	0.376	1.5436663091057e-07	9
PELI1	3.59233424321406e-12	0.76882764899934	0.837	0.48	1.72112325926629e-07	9
CD43	1.02065860651371e-11	1.06207575277153	1	0.885	4.89007744966786e-07	9
ZC3H12D2	1.05194959810019e-11	0.833874173708255	0.98	0.671	5.0399957194578e-07	9
MAST4	2.79546449662967e-11	0.790143787559918	0.714	0.342	1.33933499498024e-06	9
[truncated: 1,265 more rows]
