# Supplementary material for: Single‐cell profiling of muscle‐infiltrating T cells in idiopathic inflammatory myopathies
Source: EMBO Mol Med. 2023 Jul 31;15(10):e17240. doi: 10.15252/emmm.202217240 (PMC10565639; doi:10.15252/emmm.202217240)
Supplement: Supplementary file 5 — Dataset EV3 [file EMMM-15-e17240-s011.xlsx]

## Sheet: Data Set EV3
Data Set EV3. Differentially expressed genes per cluster in peripheral blood memory T cells from patients with idiopathic inflammatory myopathies
genes	p_val	avg_log2FC	pct.1	pct.2	p_val_adj	cluster
GZMH	7.15228141145575e-149	2.99576332050759	0.987	0.906	3.42672954704256e-144	1
NKG7	1.51617090639089e-146	2.68257047313921	0.996	0.94	7.26412642960938e-142	1
PRF1	6.78577493333004e-135	2.33535179461975	0.987	0.93	3.25113262830776e-130	1
GZMB	7.02579016966007e-135	2.65625950221864	0.993	0.873	3.36612632818583e-130	1
CCL5	6.50120076843993e-127	2.086852603355	0.996	0.966	3.11479030016725e-122	1
CST7	9.12976810693504e-125	1.9121319734272	0.991	0.874	4.37416319771365e-120	1
CX3CR1	1.18049224907224e-121	1.81241136541756	0.956	0.641	5.65585641453002e-117	1
FGFBP2	4.80715216436873e-112	2.64293112965599	0.95	0.677	2.3031546734707e-107	1
ADGRG1	2.36851694000857e-111	1.44848926775444	0.945	0.653	1.13478015112751e-106	1
GNLY	4.48017326725868e-103	2.63297203553602	0.982	0.866	2.14649581407631e-98	1
GZMA	1.33003838328122e-102	1.87045144428801	0.989	0.888	6.37234689813866e-98	1
EFHD2	1.44585921843627e-98	0.750500375561037	0.912	0.481	6.92725610145e-94	1
KLRD1	6.14961126211211e-98	2.12339338227091	0.943	0.712	2.94634025179053e-93	1
ZEB2	8.93204394862099e-95	1.18301167866338	0.936	0.621	4.2794315762238e-90	1
FCRL6	3.53624462079154e-92	1.76664589893642	0.947	0.692	1.69425016026744e-87	1
S1PR5	1.86485172412277e-89	1.24480400324509	0.89	0.504	8.9346910954446e-85	1
PLEK	3.28669055427542e-87	1.4107558549341	0.941	0.71	1.5746863114589e-82	1
CTSW	2.2010445713462e-82	1.41052525228552	0.98	0.888	1.05454246457768e-77	1
TGFBR3	2.17996780669583e-78	0.924557767994591	0.934	0.658	1.04444437586604e-73	1
CCL4L2	2.13993828865817e-75	0.302566203791952	0.759	0.328	1.02526583347902e-70	1
FGR	4.7542089663782e-74	1.31119392977702	0.871	0.519	2.27778905788146e-69	1
SPON2	6.91879005508146e-72	1.35034787526479	0.825	0.443	3.31486150329008e-67	1
CCL4	8.80279722046917e-71	1.56976957615448	0.947	0.788	4.21750817629899e-66	1
AOAH	1.23356037690104e-70	1.35664391991283	0.904	0.604	5.91011112177059e-66	1
MYO1F	5.64866053060308e-70	1.15215525941676	0.985	0.888	2.70632974681724e-65	1
LINC01871	3.57094614257147e-67	0.838687937955806	0.831	0.439	1.71087600636742e-62	1
SH3BGRL3	6.67905147921408e-67	0.904984389307507	1	1	3.20000035420626e-62	1
LILRB1	2.66975635211068e-65	0.624246425042045	0.669	0.247	1.27910696585975e-60	1
ID2	1.23914841064053e-64	1.38556506730795	0.98	0.881	5.93688395021986e-60	1
A2M	3.11591168390446e-64	0.801188970220224	0.904	0.53	1.49286444687547e-59	1
KLRG1	6.01414238375772e-64	1.17752839796662	0.954	0.785	2.88143575748216e-59	1
SLAMF7	1.14470945654038e-63	1.44533712821304	0.91	0.671	5.48441747723061e-59	1
HOPX	1.95954498804581e-61	1.44811655603217	0.857	0.571	9.38837599222627e-57	1
FLNA	5.97416206268928e-60	1.07128825872228	1	0.997	2.86228078585506e-55	1
B2M	4.98404019224242e-59	0.418699708636744	1	1	2.38790349650527e-54	1
MATK	3.39569211761667e-58	0.653731564267674	0.746	0.358	1.62691005047132e-53	1
C1orf21	3.36252623154837e-57	0.507305231944484	0.691	0.291	1.61101994279714e-52	1
RUNX3	2.140112342148e-56	0.609504691254859	0.965	0.866	1.02534922424653e-51	1
LINC02384	6.11513886243301e-55	1.15238413318754	0.594	0.221	2.92982418038028e-50	1
ITGAM	2.71151700422895e-52	0.863881136226354	0.77	0.466	1.29911491189613e-47	1
APMAP	1.09903556475095e-51	1.12677058095852	0.958	0.82	5.26558929427829e-47	1
RASSF1	1.76477651515357e-51	1.18558458034593	0.963	0.864	8.45522076175226e-47	1
PZP	2.35780089257016e-51	0.454215180700771	0.724	0.361	1.12964598563929e-46	1
HCST	3.62206719418273e-51	0.890912469789478	0.976	0.827	1.73536861340489e-46	1
FCGR3A	3.94875535534146e-50	1.07743173749683	0.849	0.571	1.89188817829765e-45	1
PFN1	1.22781666206896e-47	0.588796916466878	1	0.999	5.88259240963857e-43	1
FCGR3B	1.04279906497784e-46	0.5409375302656	0.607	0.239	4.99615460021531e-42	1
S100A4	1.41918104398422e-46	0.817929402824888	1	0.998	6.79943829983278e-42	1
SAMD3	2.89952088772589e-46	0.972307817474031	0.93	0.736	1.38918945251835e-41	1
ADGRG5	3.67129935329323e-46	0.599214373831402	0.673	0.338	1.75895623315632e-41	1
ABI3	6.83084364239411e-45	0.842173468805322	0.724	0.401	3.27272549750744e-40	1
PRSS23	8.67935848790575e-45	0.824764918622789	0.7	0.38	4.15836744514052e-40	1
LPCAT1	1.14062995647462e-44	0.598859674196326	0.807	0.503	5.46487218446555e-40	1
CD8A	1.54941291552688e-44	1.69102108232878	0.965	0.917	7.42339221958082e-40	1
TBX21	1.29330103619176e-43	0.684775119898927	0.675	0.392	6.19633459449835e-39	1
MTCO1P12	1.36703932111525e-43	0.368122626444885	1	1	6.54962209139528e-39	1
ITGB2	1.59870885180114e-43	0.750418278011797	1	0.99	7.65957397986446e-39	1
GAB3	7.46198978920407e-43	0.41873079917743	0.719	0.39	3.57511392790556e-38	1
TTC38	5.68892746991289e-42	0.698351312012417	0.684	0.378	2.72562204010997e-37	1
HLA-DPB1	6.8328830004922e-42	0.917116533515224	0.941	0.817	3.27370257436582e-37	1
LITAF	1.20926728347975e-41	1.00033653403243	0.993	0.976	5.79372048187984e-37	1
OSBPL5	9.14085579099205e-41	0.536574976753335	0.583	0.267	4.3794754180222e-36	1
SH3BP2	9.12732323111433e-40	0.604190883740186	0.853	0.59	4.37299183325918e-35	1
TSPAN32	1.31632200532022e-39	0.873938338813152	0.853	0.591	6.30663035968972e-35	1
ZNF683	1.50850673942285e-39	1.22568348987308	0.715	0.442	7.22740663924879e-35	1
IFITM2	2.31232281002535e-39	0.942047291411192	1	0.988	1.10785698151125e-34	1
CYBA	3.75667397741754e-39	0.923167261427534	0.936	0.803	1.79986006932052e-34	1
GZMM	5.83670906422059e-39	0.778805773617594	0.822	0.562	2.79642567975873e-34	1
ADGRE5	7.50829573578488e-39	0.97527372851175	0.991	0.965	3.5972995699719e-34	1
LGALS1	8.66208439158046e-39	1.13054933486044	0.906	0.763	4.15009125285011e-34	1
PTGDR	1.32897937627777e-38	0.673568340932892	0.614	0.306	6.36727308968443e-34	1
MIR4435-2HG	1.33092618707808e-38	0.700662172729961	0.879	0.619	6.37660045490978e-34	1
TRGJ2	1.64340833214415e-38	0.528660385186212	0.322	0.063	7.87373366013584e-34	1
TPST2	5.03325290074911e-38	0.830074084715764	0.884	0.719	2.4114817972779e-33	1
CD99	6.27466369961924e-38	0.861584326495996	0.991	0.956	3.00625412512457e-33	1
TTC16	1.21015501408915e-37	0.516222739843016	0.678	0.384	5.79797368800252e-33	1
PFN1P1	1.59249774394993e-37	0.262344638784666	0.987	0.938	7.62981594103849e-33	1
SYNE1	2.2729129151405e-37	0.697937251294887	0.998	0.978	1.08897530677296e-32	1
C12orf75	2.80642989025599e-37	1.18848394707107	0.803	0.586	1.34458862472055e-32	1
HLA-B	5.20118263581708e-37	0.7315304512176	1	1	2.49193861264632e-32	1
ITGAL	2.22985533268778e-36	0.761400511503065	0.987	0.981	1.06834598844404e-31	1
CTSC	5.50003198715546e-36	1.079101799843	0.967	0.884	2.63512032536605e-31	1
ENSG00000289137	7.0576641468266e-36	0.660403854595465	0.421	0.144	3.38139746938609e-31	1
SRGN	2.08893285646283e-35	0.808691209833299	0.996	0.99	1.00082862085991e-30	1
RAP1B	1.09776127162741e-34	0.794383599656428	0.998	0.984	5.25948402849408e-30	1
APOBEC3G	5.33134419469302e-34	1.06379088132958	0.958	0.848	2.55430031711937e-29	1
HLA-C	1.1458539048571e-33	0.80321457391311	1	1	5.48990064356085e-29	1
SYTL3	1.29145375479742e-33	0.825262037259128	0.855	0.662	6.18748408460993e-29	1
ADRB2	1.34866997822158e-33	0.951040161588316	0.671	0.399	6.46161273265742e-29	1
PTGDS	1.58480967136756e-33	0.332090021015065	0.329	0.082	7.59298161648912e-29	1
MYBL1	2.56816284237602e-33	0.335262356616223	0.636	0.336	1.23043249941077e-28	1
RAP1BL	1.29567577563229e-32	0.402794679803556	0.818	0.56	6.20771220863189e-28	1
PLEKHG3	2.12293522385085e-32	0.566560246315786	0.693	0.437	1.01711949509918e-27	1
SPN	6.11664571270726e-32	0.611849159441212	0.958	0.87	2.93054612741518e-27	1
CLIC3	6.28499275079606e-32	0.66160753544697	0.443	0.169	3.0112028768339e-27	1
PAXX	9.2986491044701e-32	0.680671250410897	0.91	0.758	4.45507577244267e-27	1
EOMES	1.25623388000944e-31	0.413082842412034	0.614	0.342	6.01874214251323e-27	1
PRR5L	4.11566873502547e-31	0.827376086803313	0.658	0.415	1.97185804763805e-26	1
STOM	1.98990057298906e-30	0.750988123179954	0.932	0.841	9.53381263524787e-26	1
ENSG00000289485	2.72908134508408e-30	0.412687678531227	0.272	0.059	1.30753016324324e-25	1
CD300A	4.23790884680831e-30	1.02745302924471	0.774	0.565	2.03042450759433e-25	1
CD8B2	5.61116378194929e-30	0.366132733206959	0.548	0.278	2.68836467956972e-25	1
LYAR	1.48476684100666e-29	0.664397157728434	0.781	0.529	7.113666411947e-25	1
HLA-DPA1	1.61386186306963e-29	1.14989584805294	0.899	0.841	7.7321735721529e-25	1
CFL1	2.27822397383292e-29	0.471975385863431	1	1	1.09151988810309e-24	1
APOBEC3C	3.45030830050965e-29	0.740084841055635	0.967	0.924	1.65307720985718e-24	1
A2M-AS1	7.76338192417698e-29	0.53884577657272	0.675	0.419	3.71951391369243e-24	1
LCP1	1.39264234221533e-27	0.626240978731207	1	0.997	6.67228872578787e-23	1
PXN	1.6647812248332e-27	0.480855497901328	0.936	0.812	7.97613332629833e-23	1
KLRC4-KLRK1	1.90195652553886e-27	0.61439127411591	0.294	0.076	9.11246390950923e-23	1
RNF166	2.12105522050783e-27	0.738015247394358	0.943	0.855	1.01621876669751e-22	1
SLC9A3R1	2.29700116467235e-27	0.718116547454565	0.987	0.96	1.10051622800617e-22	1
HLA-H	1.47469207825182e-26	0.449355903037982	1	0.978	7.06539721611231e-22	1
PATL2	1.83019926082527e-26	1.19631804624886	0.833	0.69	8.76866767853995e-22	1
MYO1G	1.9947036477951e-26	0.585803245709203	0.976	0.915	9.55682464695112e-22	1
CYTOR	2.10119102199771e-26	0.590404803736539	0.857	0.651	1.00670163054932e-21	1
ABHD17A	3.8245440450451e-26	0.430659053665989	0.754	0.514	1.83237729742156e-21	1
CD8B	5.41889299538704e-26	1.06171435858656	0.868	0.722	2.59624582301988e-21	1
ABCA2	1.55424934853907e-25	0.258471416923152	0.605	0.322	7.44656405378555e-21	1
MIAT	2.9122232164295e-25	0.443368109503569	0.921	0.844	1.39527526522354e-20	1
ENSG00000196656	3.13073423724168e-25	0.481743816553664	0.98	0.907	1.49996608040486e-20	1
USP28	8.08528113967599e-25	0.432425057220698	0.605	0.358	3.87373904683016e-20	1
GNG2	2.79641042582197e-24	0.598525566964308	0.969	0.898	1.33978819911556e-19	1
F2R	4.38050805096291e-24	0.475478299520942	0.706	0.518	2.09874521229684e-19	1
KCNAB2	4.7417122515605e-24	0.540617130068712	0.936	0.842	2.27180175684515e-19	1
MTCO1P40	8.20781090703942e-24	0.29556165108518	0.987	0.948	3.93244428367166e-19	1
VCL	1.18792752629149e-23	0.467343806218875	0.785	0.602	5.69147957121517e-19	1
YWHAQ	1.44785510851843e-23	0.649906537857471	0.982	0.963	6.93681861042267e-19	1
SYTL2	2.10312604638811e-23	0.6337168846363	0.693	0.503	1.00762872008501e-18	1
CLIC1	2.41576655323115e-23	0.672889898991979	0.985	0.971	1.15741791331857e-18	1
PPP2R2B	2.52096305175614e-23	0.490342917951825	0.522	0.291	1.20781860772689e-18	1
SH2D2A	3.89475605103628e-23	0.37284818392815	0.737	0.516	1.86601657161199e-18	1
RGS3	8.64518047109662e-23	0.586242847521287	0.542	0.314	4.1419924155071e-18	1
RHBDF2	1.27330663694266e-22	0.400164778069021	0.643	0.402	6.100539428256e-18	1
ENSG00000289904	1.90903007018844e-22	0.434520350791318	0.235	0.061	9.14635396927983e-18	1
MSN	2.46663582891873e-22	0.581665508449408	0.996	0.994	1.18178989199325e-17	1
CALM1	5.17506566549179e-22	0.493012926118952	1	0.999	2.47942571099377e-17	1
HLA-A	5.24562866550998e-22	0.441808839453207	1	0.999	2.51323314993249e-17	1
RGS9	6.14542045759829e-22	0.318259152305267	0.357	0.151	2.94433239543992e-17	1
PLEKHF1	6.65693707397607e-22	0.487054645903627	0.511	0.288	3.18940512151268e-17	1
PTCH1	2.40665657679193e-21	0.341568009842848	0.557	0.324	1.15305323250678e-16	1
AGPAT4	4.81593165707163e-21	0.309205491800388	0.68	0.468	2.30736101621959e-16	1
MIB2	5.94023864958678e-21	0.278717996329005	0.546	0.302	2.84602773940352e-16	1
PLXND1	7.30513175001777e-21	0.563742447372151	0.491	0.277	3.49996167275101e-16	1
ENSG00000289191	1.04349371517206e-20	0.386141108421191	0.292	0.104	4.99948273876084e-16	1
C11orf21	1.06597045464054e-19	0.373161114445031	0.704	0.513	5.10717104522828e-15	1
ARHGAP26	1.4122341200105e-19	0.357055516454885	0.724	0.529	6.76615489238229e-15	1
CD52	1.9687220238517e-19	0.447417343956697	0.998	0.997	9.43234408847587e-15	1
PRR5	3.16160139405839e-19	0.409992870652853	0.463	0.253	1.51475484390731e-14	1
GPR65	3.89117489018119e-19	0.320767708572425	0.737	0.558	1.86430080163471e-14	1
SASH3	4.32135020803301e-19	0.526071618688573	0.93	0.855	2.0704020981707e-14	1
PROK2	4.54395334421178e-19	0.286960085623756	0.228	0.071	2.17705348674531e-14	1
ARPC2	5.21920731982108e-19	0.499657894480911	1	1	2.50057441899948e-14	1
ACTN4	5.32968225328587e-19	0.310389141246359	0.827	0.652	2.5535040643718e-14	1
S100A6	5.95977722314688e-19	0.448257951086344	0.998	0.988	2.8553888653819e-14	1
CALR	6.06842843850099e-19	0.764562474260166	0.961	0.917	2.90744474917021e-14	1
GSTP1	8.68295249200793e-19	0.714401005397204	0.842	0.687	4.16008936844592e-14	1
LGR6	8.74522958701014e-19	0.253630789567015	0.311	0.124	4.18992694743243e-14	1
LAG3	1.41301606246956e-18	0.430368623553116	0.542	0.328	6.76990125689789e-14	1
CD2	2.32128503825563e-18	0.546899501770829	0.991	0.989	1.11215087467865e-13	1
CD63	4.36948494893585e-18	0.809476172183595	0.794	0.667	2.09346393388466e-13	1
GLUL	8.91932445044047e-18	0.827889378865241	0.825	0.703	4.27333753745053e-13	1
CD244	1.02843056629248e-17	0.517316128540518	0.559	0.364	4.92731368616389e-13	1
PTPRE	1.09742806439177e-17	0.359347809700969	0.717	0.539	5.25788759930742e-13	1
ENSG00000228334	1.94106552323184e-17	0.314036669499562	0.241	0.083	9.29983902835609e-13	1
PTPRC	3.47658974301292e-17	0.395449554615381	1	1	1.66566891177492e-12	1
AKNA	4.13591904197208e-17	0.309038753079408	0.987	0.951	1.98156017219924e-12	1
MXRA7	8.65284976290563e-17	0.270916781019366	0.386	0.197	4.14566684990572e-12	1
ARRB2	9.69631922484012e-17	0.323135673510437	0.805	0.642	4.64560350381315e-12	1
FNDC3B	1.00935617189163e-16	0.26932353818938	0.588	0.377	4.83592635514999e-12	1
PRKCB	1.11518074608592e-16	0.307764390788488	0.952	0.909	5.34294247257227e-12	1
IL2RB	1.35396708655855e-16	0.27852205921408	0.897	0.814	6.48699170841066e-12	1
SLAMF6	2.01082631739784e-16	0.458611627342993	0.923	0.858	9.63406996928478e-12	1
CYTH4	2.09982803527169e-16	0.636962950483812	0.917	0.854	1.00604860997902e-11	1
CEP78	2.496388006955e-16	0.387192220802015	0.695	0.522	1.19604445801221e-11	1
SLC15A4	2.61203148032703e-16	0.260566450136417	0.452	0.254	1.25145040253948e-11	1
NCALD	5.364811831668e-16	0.336869423066769	0.524	0.326	2.57033499667046e-11	1
OASL	5.63408352078605e-16	0.983109328210125	0.708	0.579	2.69934575564380e-11	1
IL32	6.01568099453767e-16	0.382948225653472	0.993	0.998	2.88217292129294e-11	1
ZBP1	7.36461601081174e-16	0.548784135611642	0.697	0.55	3.52846117694001e-11	1
PYHIN1	9.15031947151703e-16	0.45384210983419	0.912	0.823	4.38400956199853e-11	1
MRPL10	1.60808824156649e-15	0.625991730089919	0.7	0.544	7.70451157416921e-11	1
KLRF1	1.70446417411365e-15	0.479061329986117	0.467	0.264	8.16625830459591e-11	1
LINC02446	1.76513346992407e-15	0.75624000235837	0.489	0.307	8.45693096775322e-11	1
FUT11	1.83868331883572e-15	0.44347393632798	0.491	0.31	8.80931564887383e-11	1
GSE1	2.51082150289443e-15	0.281673804928167	0.689	0.502	1.20295969025175e-10	1
CLSTN3	3.87007264923439e-15	0.26234495029983	0.471	0.28	1.85419050697469e-10	1
NPC1	4.63370451495654e-15	0.540923294644364	0.759	0.588	2.22005417016083e-10	1
LSP1	8.60936788284256e-15	0.511524314183571	0.998	0.979	4.1248342463487e-10	1
LLGL2	9.30186156988666e-15	0.362267683904203	0.579	0.391	4.4566148967484e-10	1
DNAJC1	9.51966501352364e-15	0.40920157040948	0.61	0.425	4.56096670462931e-10	1
TSEN54	1.05792248891154e-14	0.514409995628838	0.787	0.67	5.06861243662406e-10	1
RASAL3	1.44753634871189e-14	0.388389741838723	0.925	0.837	6.93529140031355e-10	1
ENSG00000288861	1.59307926887843e-14	0.520082207377296	0.239	0.094	7.63260208512346e-10	1
IL18RAP	2.58563385109002e-14	0.553525780387914	0.509	0.317	1.23880303439574e-09	1
KLRK1	2.59769356289222e-14	0.347909174882833	0.386	0.208	1.24458096291729e-09	1
ADAM8	2.6352055317676e-14	0.321041972404903	0.868	0.768	1.26255332232518e-09	1
CDC42EP3	2.89941546211215e-14	0.29580767206746	0.814	0.711	1.38913894205255e-09	1
ENSG00000290036	4.91346542522999e-14	0.373865970451233	0.197	0.068	2.35409041988194e-09	1
ARL4C	6.32335634051467e-14	0.335512427287153	0.991	0.974	3.02958325630398e-09	1
CALHM2	6.69900626192619e-14	0.399495929659416	0.575	0.398	3.20956089015146e-09	1
TNFRSF1A	7.20721628903602e-14	0.501382332936931	0.555	0.365	3.45304939624005e-09	1
RNF213	7.75846372798887e-14	0.490760282020722	1	0.998	3.71715755671675e-09	1
ZEB2-AS1	1.54024906447603e-13	0.264677526576663	0.132	0.03	7.37948729281111e-09	1
CTSD	4.03624473956651e-13	0.339188533724414	0.724	0.564	1.93380521717371e-08	1
TNFRSF1B	5.3238277934571e-13	0.379199142126473	0.956	0.946	2.55069913412323e-08	1
CMC1	5.33278444516003e-13	0.618902319322127	0.579	0.395	2.55499035552062e-08	1
ENSG00000274265	6.74152553587025e-13	0.293043565397253	0.89	0.745	3.22993229949079e-08	1
MSC	7.02134361354707e-13	0.315669680160579	0.279	0.127	3.36399593868654e-08	1
LAIR2	7.139964333255e-13	0.788976721963631	0.386	0.231	3.4208283117058e-08	1
ACTB	9.91634736287039e-13	0.39136730680737	1	1	4.75102118502483e-08	1
DENND3	2.07862052994225e-12	0.283756815701051	0.447	0.281	9.9588788210063e-08	1
DIP2A	2.27218760236309e-12	0.389712606586063	0.877	0.797	1.08862780216818e-07	1
MBP	2.33826256261238e-12	0.457731728480887	0.976	0.942	1.12028497637322e-07	1
CD81	4.57781134106618e-12	0.54009649735981	0.614	0.465	2.19327519161822e-07	1
STAT4	4.58072363789056e-12	0.467401123109525	0.945	0.907	2.19467050214975e-07	1
MAP3K8	5.73428689750033e-12	0.399082508407997	0.476	0.326	2.74735419546138e-07	1
SLC27A3	5.84797560730737e-12	0.466874249433306	0.34	0.188	2.80182359321703e-07	1
GALNT10	6.5666510659389e-12	0.26351062481463	0.594	0.454	3.14614819220199e-07	1
PPP2R5C	8.63851143314366e-12	0.41606628964887	0.998	0.993	4.13879721273346e-07	1
SUSD1	1.36723997373615e-11	0.280984739443174	0.373	0.214	6.55058343816726e-07	1
HLA-E	1.9364639934935e-11	0.262621092760408	1	1	9.27779263922672e-07	1
ZFP36L2	2.02312874368713e-11	0.25318290429088	0.993	0.992	9.69301212387942e-07	1
LY6E	2.39532508296384e-11	0.426839467881827	0.921	0.888	1.14762420049881e-06	1
PPIA	2.40722846231893e-11	0.301633900018838	1	1	1.15332722858162e-06	1
SIGLEC17P	2.52052434711542e-11	0.42917654319184	0.281	0.146	1.20760841994647e-06	1
CAP1	2.89092380541093e-11	0.519113906541119	0.993	0.995	1.38507050441043e-06	1
RAC2	3.06082377756241e-11	0.335640269054119	1	0.997	1.46647128006793e-06	1
BTN3A1	3.14826410686315e-11	0.346549519803672	0.991	0.978	1.50836481623921e-06	1
FBXW5	3.48948257596763e-11	0.365474877387755	0.827	0.72	1.67184599697185e-06	1
HLA-F	3.75430195721174e-11	0.400649464336555	1	0.983	1.79872361071971e-06	1
LINC00299	3.96917949044904e-11	0.291365439736307	0.368	0.219	1.90167358566904e-06	1
PSMB9	5.03343816088121e-11	0.466898084563053	0.985	0.958	2.4115705572598e-06	1
SYNE2	5.6652245581898e-11	0.264681110528187	1	0.995	2.71426573807431e-06	1
TNFSF14	7.80438341711223e-11	0.275919789438426	0.371	0.222	3.73915813897264e-06	1
CFLAR	8.06650160723563e-11	0.498273476347548	0.978	0.96	3.86474158504266e-06	1
RAB1B	8.33470852363833e-11	0.30199784431408	0.743	0.611	3.99324220076036e-06	1
DUX4L50	8.39887437539572e-11	0.262929589118217	0.232	0.106	4.02398470199584e-06	1
STK10	8.74753276257643e-11	0.335237170675631	0.971	0.943	4.19103042187799e-06	1
AGTRAP	9.20280910010989e-11	0.553176631588826	0.594	0.448	4.40915786795365e-06	1
UBB	9.94249605806085e-11	0.342162887278904	0.996	0.996	4.76354928637753e-06	1
PARP8	1.16353975933664e-10	0.353397284309119	0.963	0.946	5.57463534095777e-06	1
IFITM1	1.35142960253974e-10	0.34921074374311	1	0.999	6.47483436872814e-06	1
CAPN2	1.60566154061357e-10	0.378091973711206	0.974	0.964	7.69288500723368e-06	1
RALGDS	1.82631832198888e-10	0.341784162962264	0.632	0.485	8.75007371248094e-06	1
ZNF600	2.20274995578712e-10	0.35588847173047	0.761	0.647	1.05535953131717e-05	1
PLAAT3	3.50747309778928e-10	0.433789278714627	0.397	0.247	1.68046543588182e-05	1
RHOC	3.62413502548775e-10	0.427587492103925	0.434	0.287	1.73635933206143e-05	1
SSBP4	3.8711581046841e-10	0.2832688495134	0.531	0.382	1.8547105595352e-05	1
ITGB1	4.68348996084392e-10	0.31924735829897	0.996	0.991	2.24390687513993e-05	1
ZAP70	5.78093537588028e-10	0.364161315878377	0.996	0.982	2.769703947938e-05	1
HERPUD1	6.11249028317384e-10	0.764749615975016	0.886	0.813	2.92855521957142e-05	1
PLAAT4	6.4078818491559e-10	0.520458584111914	0.965	0.96	3.07008027274908e-05	1
PTPN18	7.24310185474549e-10	0.296509143194657	0.693	0.55	3.47024252962711e-05	1
EBP	7.2692272404461e-10	0.423847600782871	0.542	0.387	3.48275946317013e-05	1
SCAMP2	7.27119333880633e-10	0.464146695904778	0.875	0.816	3.4837014405555e-05	1
FBXO6	9.85664451094878e-10	0.395034283905563	0.287	0.158	4.72241695164067e-05	1
BTN3A2	1.00501083629281e-09	0.384668586893683	0.989	0.979	4.81510741776248e-05	1
CD3D	1.1224375043042e-09	0.329147751591711	0.998	0.99	5.37771032687184e-05	1
LINC00987	1.44426076313799e-09	0.326345227544058	0.283	0.161	6.91959774227042e-05	1
ITGB1P1	1.67526020645371e-09	0.350683584844412	0.831	0.733	8.02633917514038e-05	1
PDIA3	1.89230635210865e-09	0.453393188184728	0.982	0.969	9.06622896358774e-05	1
MYL6	1.98256044183797e-09	0.309735741300871	0.996	0.999	9.49864533288988e-05	1
CCND3	2.02002383015999e-09	0.414423341533959	0.989	0.979	9.6781361726795e-05	1
AKAP13	2.02627169047641e-09	0.435221455182333	0.998	0.991	9.70807029624151e-05	1
GFI1	2.0894885180353e-09	0.301758256949262	0.366	0.232	0.000100109484387589	1
IFI6	2.26940721331253e-09	0.629654793852911	0.583	0.481	0.000108729568997016	1
PTP4A2	2.58516877958541e-09	0.481389281817774	0.969	0.966	0.000123858021398716	1
CCDC88C	2.59443020936752e-09	0.302365519669817	0.969	0.933	0.000124301745761007	1
SUGP2	2.71598946051578e-09	0.318752383063307	0.783	0.659	0.000130125771042772	1
PPP1R18	3.62847794587669e-09	0.323228188236043	0.888	0.777	0.000173844006864898	1
MFSD10	3.73563408208531e-09	0.433204029218526	0.763	0.643	0.000178977964506789	1
ATP2B4	4.68375807272488e-09	0.334562304956903	0.89	0.849	0.000224403533022322	1
SLC20A1	4.79499365708203e-09	0.393522042087783	0.919	0.846	0.000229732941104457	1
GBP5	5.35348205895925e-09	0.322734566655723	0.954	0.938	0.000256490678926797	1
BIN2	5.94732375316689e-09	0.398438977030247	0.993	0.984	0.000284942228337979	1
CD3E	6.38233775185811e-09	0.25720669874164	0.998	0.984	0.000305784184029274	1
ARPC4-TTLL3	6.55773680804515e-09	0.753735356351799	0.322	0.188	0.000314187728210251	1
ARPC4	6.96974776907925e-09	0.362743155245185	0.919	0.886	0.000333927585364356	1
PTPN22	7.08139512318381e-09	0.262136007351028	0.732	0.634	0.000339276721746859	1
DSTN	8.02804528667136e-09	0.307533756959455	0.868	0.802	0.000384631677729712	1
SERF2	9.28316305559922e-09	0.300045368159957	0.993	0.982	0.000444765625156814	1
MTSS1	9.42725083475778e-09	0.350112077258402	0.529	0.415	0.00045166901474408	1
ENPP5	1.0944969317796e-08	0.33027304767939	0.248	0.132	0.000524384424984924	1
GNPTAB	1.32627480966858e-08	0.288913281399228	0.748	0.674	0.000635431524060316	1
ARPC5L	1.60515639332883e-08	0.384760820831271	0.706	0.599	0.000769046479607776	1
FMNL1	1.68324988306568e-08	0.308840922774077	0.928	0.826	0.0008064618514756	1
LINC02084	1.88147711775459e-08	0.251611191278651	0.239	0.125	0.0009014345018874	1
PYCARD	2.76003463632939e-08	0.44305459971877	0.476	0.351	0.00132236019461178	1
ENSG00000286067	2.82658092060331e-08	0.294893399476736	0.566	0.445	0.00135424318487025	1
RAB29	2.92959444716623e-08	0.356603964714183	0.833	0.765	0.00140359799558181	1
PTPN4	3.23272924804384e-08	0.442259931182646	0.901	0.865	0.00154883291003029	1
PTPN7	3.41023990928297e-08	0.411906876821563	0.888	0.822	0.00163388004293656	1
IKBKG	3.86999671317651e-08	0.271166279053925	0.575	0.472	0.00185415412525	1
CYRIB	4.37622267472963e-08	0.347309265543119	0.95	0.923	0.00209669204568971	1
PPP1CA	4.54527169018689e-08	0.432646554537959	0.963	0.955	0.00217768511948544	1
CD53	5.21812519542872e-08	0.395116503119315	0.998	0.999	0.00250005596238186	1
RABGAP1L	5.29407913712798e-08	0.257390200810695	0.945	0.875	0.00253644625538938	1
GUK1	5.35251923165041e-08	0.419364944403586	0.943	0.914	0.00256444548907603	1
CDK2AP2	5.49125149106713e-08	0.505504393125298	0.772	0.681	0.00263091350188517	1
IGLV2-14	6.78707015261647e-08	0.431306714654394	0.2	0.101	0.00325175318082008	1
ANXA4	6.99986083959946e-08	0.376512449313577	0.489	0.365	0.0033537033268605	1
UTRN	8.23873089742767e-08	0.369662014376499	0.976	0.979	0.00394725836026657	1
DHRS7	9.54077054043942e-08	0.619485905652394	0.871	0.805	0.00457107857362993	1
IER2	1.14271531591713e-07	0.270562252650453	0.776	0.673	0.00547486335009056	1
TMEM273	1.31271402273817e-07	0.562780865224043	0.412	0.298	0.00628934415434085	1
RAB27A	1.53775466412374e-07	0.350479595194644	0.726	0.643	0.00736753637128324	1
CD74	1.68381665745361e-07	0.379716300859426	0.993	0.995	0.00806733398752598	1
IRF1-AS1	1.80048539758386e-07	0.566161775711413	0.772	0.686	0.00862630558836404	1
BSG	2.04345893973215e-07	0.360826124826089	0.846	0.778	0.00979041612615069	1
EMP3	2.16877817994173e-07	0.306003495892247	0.98	0.967	0.0103908331379188	1
ARHGAP30	2.27906070179863e-07	0.286565023040637	0.976	0.958	0.0109192077283874	1
P4HB	2.55546294938792e-07	0.347905703611987	0.882	0.871	0.0122434785368125	1
FTH1P22	2.60894367236605e-07	0.336464387775081	0.136	0.058	0.012499710028673	1
RNF167	2.73657687244143e-07	0.368719854839463	0.746	0.657	0.0131112134535541	1
SELPLG	2.73920261569883e-07	0.315536042236118	0.996	0.99	0.0131237936520747	1
MTPN	2.82179948975823e-07	0.260128415066754	0.743	0.648	0.0135195235353807	1
LINC01145	3.27977542986965e-07	0.410432878927738	0.691	0.596	0.0157137320620485	1
PICALM	3.54369202117428e-07	0.25532643881672	0.651	0.567	0.0169781828426481	1
BATF	4.43693093792756e-07	0.421136859531819	0.548	0.436	0.0212577798167047	1
TFDP2	4.90562666883763e-07	0.273363826930438	0.533	0.43	0.023503347933068	1
YWHAZ	5.1204678467879e-07	0.28255749162377	0.996	1	0.0245326735007455	1
SERPINB6	5.6019944137691e-07	0.44454536369015	0.66	0.579	0.0268397154358091	1
PRKCH	5.76074292288833e-07	0.270771445122134	0.976	0.972	0.0276002954178503	1
KLF13	5.79356483564732e-07	0.266323399256958	0.647	0.546	0.0277575484840699	1
IL12RB1	5.98599490885312e-07	0.313626982765509	0.621	0.512	0.0286795002078062	1
RASSF4	6.53903676227978e-07	0.283305034608936	0.25	0.146	0.0313291790317586	1
USB1	8.36388852954895e-07	0.270379822814869	0.638	0.517	0.040072226333922	1
GABARAPL1	9.05942042025553e-07	0.347483384136945	0.632	0.543	0.0434045891754863	1
THEMIS2	9.33869273109827e-07	0.366198799359519	0.765	0.67	0.0447426107439649	1
RHOA	9.36866248161927e-07	0.320851165584052	0.998	0.994	0.0448861988156861	1
CAPNS1	9.67819354272031e-07	0.331530072287568	0.638	0.522	0.0463691930825273	1
CLEC2B	9.69141315794702e-07	0.339403257668354	0.8	0.742	0.04643252958104	1
ZBTB38	1.0564491912475e-06	0.3096286193373	0.862	0.798	0.0506155372018591	1
RABAC1	1.06213998904517e-06	0.351597663267561	0.599	0.49	0.0508881890151431	1
MAPK1	1.12540174980975e-06	0.279984226187595	0.794	0.704	0.0539191232351349	1
NHSL2	1.16245391727956e-06	0.314555012195944	0.664	0.565	0.0556943296307812	1
ZSWIM8	1.2527957713317e-06	0.259330217235752	0.458	0.333	0.0600226982002732	1
HSP90B1	1.26729890211816e-06	0.305674158834993	0.967	0.953	0.0607175576993833	1
GRAP2	1.4094994616827e-06	0.379311371800757	0.886	0.845	0.06753052870868	1
DUSP2	1.6737214923964e-06	0.580657179061931	0.954	0.929	0.080189670422204	1
ANXA6	1.72811391566218e-06	0.318441697618186	0.985	0.985	0.0827956658132908	1
PTPRM	1.74782784327621e-06	0.257220675866214	0.355	0.248	0.0837401797992065	1
ENSG00000186076	1.76119087362327e-06	0.290144475942365	0.789	0.699	0.0843804159461646	1
JAKMIP1	1.76544382383149e-06	0.343343804989455	0.276	0.178	0.0845841790435904	1
NDUFB7	1.82344952930527e-06	0.32894167053151	0.632	0.538	0.087363290398545	1
EVA1C	2.00813068665675e-06	0.28750987286407	0.346	0.242	0.0962115493284114	1
ITGB7	2.53093110335845e-06	0.314296004222733	0.715	0.615	0.121259440093007	1
GPAA1	2.73405855996251e-06	0.439044681900599	0.594	0.486	0.130991479666364	1
IQGAP1	2.74850368251189e-06	0.340761007510404	0.974	0.956	0.131683559932827	1
SIRT2	2.91085273599919e-06	0.497278081306609	0.645	0.566	0.139461865434457	1
RTL8C	3.7941185106149e-06	0.269763494807916	0.357	0.247	0.18178001196207	1
ENSG00000260335	4.10185167879606e-06	0.722137773898177	0.989	0.949	0.196523815782798	1
CRIP1	4.2496125507568e-06	0.269962669398164	0.868	0.783	0.203603186919309	1
PLAC8	4.27335204078274e-06	0.387787766943741	0.904	0.851	0.204740569625942	1
CD3G	4.97931150488475e-06	0.265058296470273	0.991	0.994	0.238563793510533	1
VDAC2P2	5.20164565435935e-06	0.276083361487175	0.129	0.06	0.249216044946011	1
MACF1	6.38157383095616e-06	0.276240546876088	0.998	0.995	0.30574758381494	1
INPP5D	7.44216255733678e-06	0.263533911793742	0.943	0.909	0.356561450284562	1
RN7SL3	8.03614026487791e-06	0.591346251018493	1	0.978	0.385019516230566	1
KAT2B	8.16744372171916e-06	0.267678637152967	0.8	0.721	0.391310396151287	1
SEPTIN7	9.50288521528623e-06	0.267503874665638	0.98	0.972	0.455292733549579	1
LTBP4	9.53129658406589e-06	0.37725980731759	0.623	0.532	0.456653950639181	1
EHD1	1.22319907882944e-05	0.27447360261515	0.908	0.882	0.586046910657972	1
TESC	1.23492435532108e-05	0.309638388116438	0.239	0.149	0.591664607877883	1
ISG15	1.45835540216975e-05	0.437225493701045	0.693	0.623	0.698712656733551	1
CCDC107	1.5369457749384e-05	0.335212182242661	0.386	0.292	0.736366090230737	1
DBI	1.62370125084309e-05	0.345805223610059	0.798	0.741	0.777931506291431	1
SLC2A1	1.6356270073216e-05	0.296069668892853	0.629	0.546	0.78364525547785	1
NPRL2	1.74083664169475e-05	0.33678326412318	0.768	0.67	0.834052243402373	1
TRBJ2-2P	1.75540934814562e-05	0.267341822609718	0.333	0.231	0.841034172790048	1
TSPAN2	2.11772620161358e-05	0.286725098540165	0.349	0.259	1	1
BHLHE40	2.24815610977436e-05	0.311738836008025	0.798	0.771	1	1
CD320	2.72427722105244e-05	0.404117881157395	0.489	0.413	1	1
SELENOS	2.98372258683384e-05	0.259764995763877	0.579	0.487	1	1
DDIT4	3.1280818232467e-05	0.429517627850186	0.901	0.863	1	1
RN7SL674P	3.17686483993705e-05	0.280103411762029	0.956	0.893	1	1
ARHGAP25	3.88084020730624e-05	0.364156893676226	0.939	0.919	1	1
P2RY8	4.00340663536307e-05	0.280049978743008	0.971	0.965	1	1
THEMIS	5.02076512885956e-05	0.258864976077132	0.789	0.757	1	1
MT2A	5.29424306679206e-05	0.276656368401841	0.708	0.605	1	1
GTDC1	6.38608751588378e-05	0.258987173368049	0.412	0.329	1	1
RAB5IF	6.58493819510772e-05	0.375275218632549	0.366	0.272	1	1
RSAD2	6.90012433519754e-05	0.300270549278543	0.325	0.237	1	1
CYB561D2	7.02644198163221e-05	0.319165289471152	0.669	0.574	1	1
IDS	7.20237935341328e-05	0.25869640679649	0.632	0.552	1	1
SIGIRR	7.65868575427026e-05	0.401157874671478	0.912	0.913	1	1
PGAM1	9.09439005011756e-05	0.289150042643585	0.943	0.944	1	1
GSK3B	9.76681471986434e-05	0.318933608059558	0.566	0.473	1	1
SNX5	0.000109004630184736	0.349166009541672	0.673	0.601	1	1
RN7SL4P	0.000118998531141327	0.602896704908387	0.998	0.981	1	1
COMMD4	0.000123189928213636	0.294006480988954	0.421	0.33	1	1
PSMB8	0.000123938796055424	0.374394703133952	0.978	0.973	1	1
SLC25A20	0.000145317919218897	0.441425520412094	0.599	0.529	1	1
MCOLN2	0.000177511577969159	0.258771595637081	0.535	0.469	1	1
GTF3C1	0.000185107692012376	0.273564339617103	0.564	0.488	1	1
APOBEC3H	0.000245077039196775	0.313854803627115	0.235	0.162	1	1
RN7SL128P	0.000274430121253398	0.356138818281066	0.976	0.923	1	1
CORO1C	0.000321532384739587	0.253193132478872	0.287	0.21	1	1
PCNT	0.000401959235000335	0.268745058822056	0.713	0.656	1	1
XCL2	0.000467946094252719	0.37891627741404	0.417	0.327	1	1
PDIA6	0.000494591004850825	0.335240583516854	0.746	0.692	1	1
RN7SL5P	0.000556763983324506	0.554328905000007	1	0.984	1	1
ITGA5	0.000560337446994176	0.359732826152664	0.61	0.57	1	1
UBE2F	0.000561780529135949	0.360236067354336	0.485	0.412	1	1
WDR1	0.000577631007328232	0.303784433499799	0.969	0.965	1	1
ANXA2	0.000582226041926078	0.333781313962924	0.987	0.982	1	1
GEMIN7	0.000582872574030873	0.264260523313051	0.171	0.106	1	1
CYFIP2	0.000590361864189662	0.345084185550294	0.991	0.99	1	1
SLX1B	0.00061787528799339	0.263043616279922	0.401	0.329	1	1
BST2	0.00068647031434579	0.394673689826116	0.748	0.702	1	1
ANKRD20A5P	0.000702605323002641	0.272071039586337	0.259	0.187	1	1
TAOK3	0.000737548109867065	0.307407602930011	0.879	0.85	1	1
NCR3	0.000761141932518235	0.267286430874235	0.397	0.31	1	1
LTB4R	0.00076691018682584	0.288669172885675	0.513	0.463	1	1
ENSG00000267364	0.000817111440063326	0.287201615903727	0.276	0.207	1	1
RN7SL1	0.000838272075585142	0.505738127223775	1	0.994	1	1
TCF25	0.000935705523916116	0.329869566845028	0.928	0.915	1	1
ENSG00000287958	0.00102368034564455	0.273055927384359	0.338	0.272	1	1
FKBP11	0.0010469776680566	0.286837659252378	0.61	0.564	1	1
LMAN2	0.00114478073496134	0.324990171688394	0.866	0.828	1	1
XBP1	0.00116520662699262	0.40245074260684	0.89	0.876	1	1
OSTF1	0.00141842459598895	0.267905028118667	0.772	0.728	1	1
PAFAH2	0.00163156643651474	0.250303927851899	0.425	0.368	1	1
PLCB2	0.00165680291332582	0.254636033423465	0.632	0.582	1	1
MAP4K1	0.00166280417567304	0.294495618278783	0.86	0.803	1	1
CSNK1G2	0.00174313390304594	0.253119500685045	0.526	0.455	1	1
CLEC2D	0.0017480525609679	0.277310872305849	0.991	0.988	1	1
IDH2	0.00188917617974922	0.333361224674965	0.864	0.852	1	1
VNN2	0.00201174949970236	0.252409278359358	0.379	0.308	1	1
EIF6	0.00251074002416348	0.475742612602346	0.621	0.587	1	1
TBK1	0.00268922992515518	0.277497036148627	0.581	0.527	1	1
ADA	0.00277476552822473	0.273497978063796	0.678	0.629	1	1
ACADVL	0.00286556051302137	0.258190875436954	0.963	0.932	1	1
IFITM3P6	0.00316855908890426	0.417482715237401	0.375	0.302	1	1
RN7SL752P	0.00414514332783752	0.376596234265231	0.967	0.921	1	1
SCP2	0.00429211136644333	0.266593080134743	0.752	0.733	1	1
RN7SL396P	0.00449845673454806	0.39351913823215	0.985	0.934	1	1
MTND4P12	0.00506083566962667	0.371653296248609	0.987	0.941	1	1
SDF2L1	0.00543792018485687	0.257457687400884	0.382	0.331	1	1
ENSG00000265298	0.00551616623346652	0.275259965181343	0.331	0.273	1	1
HSPA5	0.00775743848543126	0.304721748585659	0.969	0.959	1	1
DERL1	0.00795434921008744	0.301768965543949	0.719	0.698	1	1
TPP1	0.00852821315341378	0.27958595858162	0.831	0.817	1	1
MYD88	0.00906403741559201	0.352341246412781	0.86	0.814	1	1
TMEM9B	0.00927071719856478	0.332706503550783	0.669	0.63	1	1
CCDC65	0.00938631216784637	0.271793375681295	0.346	0.29	1	1
GLIPR2	0.00961066058638315	0.35621109850076	0.748	0.713	1	1
EEF1A1P5	6.02333764196004e-46	0.529154444952176	1	1	2.88584129763947e-41	2
EEF1A1	6.1161479408965e-44	0.542240274897027	1	1	2.93030763996292e-39	2
EEF1A1P6	2.1097350534476e-43	0.487909333631431	1	1	1.01079516145728e-38	2
MAL	6.21178633337858e-43	1.1392061761247	0.878	0.574	2.97612895018501e-38	2
CCR7	5.93453308465226e-42	1.11238687386234	0.972	0.774	2.84329414618775e-37	2
LTB	1.80197183984836e-36	0.887181216139532	0.997	0.903	8.63342728189747e-32	2
TPT1	1.59476396146127e-34	0.561294761241327	1	1	7.6406736157571e-30	2
ENSG00000283041	1.99258241230798e-34	0.595454164857856	1	0.995	9.54666159560874e-30	2
EEF1A1P11	4.57103346418379e-34	0.359731490405242	1	1	2.19002784302509e-29	2
TCF7	2.49328311018818e-32	0.641817602391438	0.986	0.881	1.19455687092226e-27	2
MYC	3.3832220626834e-32	0.673834621065871	0.882	0.637	1.62093552245225e-27	2
ENSG00000227615	8.60944387572139e-32	0.368655592949004	1	0.966	4.12487065529687e-27	2
SERINC5	1.70719206349613e-31	0.460670536149074	0.896	0.686	8.17932789541629e-27	2
LEF1	5.60458002002297e-31	1.00699014338277	0.941	0.791	2.6852103333932e-26	2
ENSG00000237550	4.42890947754064e-30	0.470356637883044	1	0.997	2.12193481978449e-25	2
ENSG00000266865	2.11068116300907e-29	0.314766202800201	1	0.999	1.01124845200928e-24	2
LDHB	3.99489231385235e-29	0.761922295703555	0.986	0.914	1.9139928564898e-24	2
SELL	2.44124113320794e-27	0.966684746774024	0.993	0.951	1.16962303933126e-22	2
DGKA	2.61127774275498e-27	0.827914471424399	0.993	0.953	1.25108927933134e-22	2
ADTRP	7.38899367184799e-27	0.949724407476199	0.472	0.197	3.54014075811909e-22	2
ENSG00000185641	6.5503215178215e-26	0.320680849404246	1	0.986	3.13832454240346e-21	2
IL6ST	1.77916605836032e-25	0.53326455017767	0.844	0.624	8.52416250221013e-21	2
RCAN3	2.32964784301162e-25	0.471590408317825	0.892	0.656	1.1161575780653e-20	2
EEF1A1P13	7.13711289922097e-25	0.295536889232853	1	0.995	3.41946216114576e-20	2
PRKCQ-AS1	1.78675210140904e-24	0.808988002368477	0.892	0.687	8.56050799306085e-20	2
EEF1B2	2.90947834820581e-24	0.646939802700638	0.997	0.994	1.39396017140888e-19	2
IL7R	4.34299308409403e-24	0.742028814608072	1	0.99	2.08077141652029e-19	2
EEF1B2P6	1.32901326161252e-23	0.331434039558145	0.983	0.883	6.36743543771176e-19	2
ENSG00000244313	2.48220944747239e-23	0.251098575813526	0.997	0.971	1.1892513683785e-18	2
GAS5	1.30403427874724e-22	0.829049142781138	0.997	0.973	6.24775863290589e-18	2
SARAF	2.1262226706403e-22	0.587808623597693	1	0.996	1.01869454373047e-17	2
ENSG00000242299	2.1660122785862e-22	0.281611115998551	0.997	0.973	1.03775814279344e-17	2
FAM153CP	2.984503428998e-22	0.331870928235221	0.948	0.849	1.42990543786723e-17	2
NPM1	4.38598410407356e-22	0.627367463029147	1	0.992	2.10136884410269e-17	2
ENSG00000244716	8.70815473367755e-22	0.354290661831947	1	0.994	4.17216401445225e-17	2
ARMH1	1.14167909960008e-21	0.468974319950572	0.441	0.182	5.46989873409392e-17	2
FHIT	1.5394049402549e-21	0.710396062444651	0.604	0.333	7.37544300925524e-17	2
ENSG00000244398	1.9495209346078e-21	0.413362098504319	0.993	0.971	9.34034974979945e-17	2
PIK3IP1	3.75045900805762e-21	0.732648663080872	0.986	0.945	1.79688241535049e-16	2
GPR183	5.13981034709207e-21	0.631740381905079	0.958	0.847	2.46253453539528e-16	2
ENSG00000264281	2.56790671105655e-20	0.289551401357417	1	0.986	1.2303097843343e-15	2
TRABD2A	3.03983401357584e-20	0.55075380263996	0.799	0.57	1.45641487424432e-15	2
IL6R	5.17296662546457e-20	0.252541408635079	0.774	0.538	2.47842003992633e-15	2
RACK1	5.65362204525656e-20	0.502567480553266	1	1	2.70870685810287e-15	2
ENSG00000279483	8.32882947563373e-20	0.290108969636083	1	0.991	3.99042549007088e-15	2
MIR7111	9.53815499406094e-20	0.258342260078734	0.944	0.791	4.56982543920454e-15	2
FAM153B	1.04662156780946e-19	0.313929841248178	0.674	0.434	5.01446859353189e-15	2
FAM153A	1.05024669158805e-19	0.482731219165062	0.656	0.418	5.03183692406748e-15	2
BIRC3	2.70677310659381e-19	0.472458004001785	0.948	0.797	1.29684206310016e-14	2
SATB1	3.60137871875147e-19	0.641382237153724	0.913	0.783	1.72545655794102e-14	2
ENSG00000230202	4.65948369633226e-19	0.355285476339145	0.997	0.957	2.23240523374975e-14	2
SESN3	5.33205671090029e-19	0.253446438525848	0.736	0.515	2.55464169075944e-14	2
TMEM123	7.14961510683736e-19	0.527019961179034	0.99	0.94	3.42545209383685e-14	2
PIM2	1.6148614869799e-18	0.613181943416766	0.983	0.939	7.7369628702694e-14	2
TXK	1.9854902753397e-18	0.554978770719549	0.781	0.587	9.51268245818006e-14	2
BCL2	2.041889659559e-18	0.302776704851474	0.837	0.636	9.78289754791311e-14	2
TCEA3	5.26376422761547e-18	0.312161380491295	0.358	0.141	2.52192207909285e-13	2
DPP4	5.49218790882481e-18	0.408369169825865	0.684	0.447	2.63136214899705e-13	2
ENSG00000212664	1.10037448408664e-17	0.261637838161914	1	0.972	5.27200419070748e-13	2
PABPC1	1.87038018636982e-17	0.587737325392277	1	0.996	8.96117851091643e-13	2
PIM1	2.07192233760597e-17	0.802509207627748	0.972	0.912	9.92678711170396e-13	2
FAM13A	2.16439526028512e-17	0.517490133046325	0.559	0.322	1.0369834131552e-12	2
ANK3	5.53506355104264e-17	0.465390119160166	0.677	0.436	2.65190429794004e-12	2
PVT1	6.26139026554649e-17	0.58344522041415	0.753	0.544	2.99989469012598e-12	2
MIR6850	1.0400536830357e-16	0.43515963442093	0.972	0.884	4.98300120079233e-12	2
CHRM3-AS2	1.22705042595691e-16	0.5208581950086	0.622	0.414	5.87892129580215e-12	2
INPP4B	2.55037914940418e-16	0.363234971355227	0.948	0.776	1.22191215427104e-11	2
HNRNPA1P10	3.26461748771959e-16	0.285313745394557	0.993	0.947	1.56411088454133e-11	2
HNRNPA1L3	5.3001327717319e-16	0.275939645675246	0.993	0.957	2.53934661226447e-11	2
NFKBIZ	9.23913163977653e-16	0.504275867130561	0.788	0.602	4.42656035993333e-11	2
CD27	2.48849657417507e-15	0.302428422087481	0.84	0.599	1.19226359365302e-10	2
ENSG00000226084	2.70752478461226e-15	0.272931183199712	1	0.988	1.29720219955558e-10	2
LNCRNA-IUR	5.11144540501808e-15	0.490388400194009	0.604	0.377	2.44894460799821e-10	2
SOCS3	5.46351239177282e-15	0.374933688786641	0.608	0.43	2.61762342202228e-10	2
TNFRSF25	6.37304273093938e-15	0.317983051829772	0.885	0.711	3.05338850282037e-10	2
SCARNA21	6.67942586757894e-15	0.402655810242874	0.507	0.272	3.20017972741575e-10	2
TAB2	8.49365542503659e-15	0.500688532171111	0.795	0.605	4.06939525068928e-10	2
EEF1G	9.14337485274118e-15	0.541056778388102	0.778	0.589	4.38068232569683e-10	2
TESPA1	1.16004932250301e-14	0.49870420427432	0.913	0.743	5.55791230904416e-10	2
LDLRAP1	3.02885126285894e-14	0.450618528167587	0.892	0.778	1.45115292854835e-09	2
FAM102A	3.91447015814052e-14	0.302301689014756	0.948	0.806	1.87546179746671e-09	2
HNRNPA1P7	4.20842079163098e-14	0.308445445042454	0.993	0.961	2.01629648547832e-09	2
RETREG1	7.99129190675579e-14	0.411892374427187	0.448	0.243	3.82870786544577e-09	2
ITGA6	1.17515136347319e-13	0.453041434928825	0.684	0.493	5.63026769753638e-09	2
CYLD	1.46304303713655e-13	0.426486906897897	0.969	0.917	7.00958549522493e-09	2
MDS2	1.5043914051234e-13	0.265438051429515	0.372	0.177	7.20768966108674e-09	2
EIF3E	1.65986357876594e-13	0.642290021544913	0.979	0.926	7.9525723922255e-09	2
AQP3	2.02943872762257e-13	0.573093510040551	0.837	0.67	9.72324388791249e-09	2
SUSD3	2.99856771473255e-13	0.403542536297418	0.719	0.515	1.43664377780551e-08	2
ENSG00000273319	3.39920861128797e-13	0.501746773768319	0.878	0.783	1.62859483775418e-08	2
ENSG00000227218	4.27335058789081e-13	0.361912289762695	0.444	0.239	2.04740500016437e-08	2
LGALS3BP	4.87294911507688e-13	0.486394170706784	0.601	0.398	2.33467865052449e-08	2
TRADD	8.47485226575711e-13	0.455051866748697	0.819	0.681	4.06038646904689e-08	2
NOSIP	1.20974404135245e-12	0.676516084632908	0.927	0.853	5.79600467652372e-08	2
IFNGR2	1.2230782351343e-12	0.390649119534605	0.42	0.234	5.85989013235196e-08	2
LINC01550	1.26358667863035e-12	0.348662116934241	0.712	0.494	6.05397013598589e-08	2
ABO	1.37363174831523e-12	0.353376533103464	0.198	0.066	6.5812070693531e-08	2
SNHG8	1.48090316863688e-12	0.332903771994539	0.858	0.717	7.09515517125614e-08	2
AP3M2	1.63055111123738e-12	0.51482918829212	0.622	0.425	7.81213342904939e-08	2
PPA1	2.78740903125989e-12	0.50801813052117	0.847	0.688	1.33547554096693e-07	2
LINC01089	2.83255697730451e-12	0.307453829905024	0.698	0.463	1.35710637339637e-07	2
SNHG29	2.84104801481854e-12	0.526605854418523	0.944	0.88	1.36117451437971e-07	2
LIMK2	2.84157745273492e-12	0.253137436434681	0.726	0.542	1.36142817337983e-07	2
TNFSF8	3.17540978312678e-12	0.668955930972466	0.799	0.694	1.52137058119387e-07	2
SNHG32	4.84708795029753e-12	0.470516049410679	0.726	0.539	2.32228830786705e-07	2
OXNAD1	5.84891507627572e-12	0.353948246379659	0.865	0.717	2.80227370219446e-07	2
KLHL36	7.59102626418882e-12	0.264790345635911	0.736	0.546	3.63693659343551e-07	2
HAPLN3	1.22984252494474e-11	0.332120952336409	0.608	0.41	5.89229852126275e-07	2
TPCN1	1.46846006319179e-11	0.274162827481287	0.514	0.316	7.03553900875817e-07	2
ENSG00000290109	1.58718091821968e-11	0.315713383720159	0.205	0.074	7.60434249728232e-07	2
ACTN1	2.06908129618649e-11	0.465384035985641	0.868	0.705	9.91317539815909e-07	2
CHMP7	2.20647740862644e-11	0.400198117125737	0.858	0.749	1.05714539124702e-06	2
RAB3GAP1	2.27465233160025e-11	0.293924308665724	0.625	0.443	1.08980867859299e-06	2
ENSG00000269888	2.28558956319356e-11	0.267533434249411	0.972	0.879	1.09504881562167e-06	2
SIRPG	3.95362550472168e-11	0.328269335156737	0.715	0.529	1.8942215155672e-06	2
IFI44L	4.18950311025837e-11	1.34887752826447	0.542	0.383	2.00723283515589e-06	2
EEF2	4.39826234391857e-11	0.293980378800614	1	0.995	2.10725147159482e-06	2
SKP1	4.62086899729627e-11	0.351922692845319	0.983	0.891	2.21390454529462e-06	2
ENSG00000232208	4.91735880970605e-11	0.261637334077052	0.132	0.035	2.35595577931826e-06	2
ADPRM	5.37482328167131e-11	0.373630495147153	0.431	0.252	2.57513158248154e-06	2
CD55	5.38321560323808e-11	0.478560945432831	0.844	0.744	2.57915242766739e-06	2
PLP2	6.73701587187294e-11	0.508729535719519	0.872	0.721	3.22777167437305e-06	2
FXYD5	7.7092380929917e-11	0.395849339470172	0.993	0.969	3.69357306273325e-06	2
IMPDH2	1.21832171685899e-10	0.450598052527613	0.795	0.617	5.8371011776431e-06	2
CISH	1.31754727809299e-10	0.550793486877363	0.84	0.728	6.31250076407132e-06	2
RCAN3AS	1.6537262305612e-10	0.297337104032787	0.132	0.036	7.92316774324175e-06	2
RNF157	1.65679261128002e-10	0.307066220239199	0.438	0.252	7.93785907990368e-06	2
FOXP1	1.7335107841326e-10	0.363521824113632	0.979	0.919	8.30542351785772e-06	2
PDK1	2.15035419278613e-10	0.30303818363215	0.618	0.419	1.03025619730576e-05	2
ENSG00000281179	2.32388681325397e-10	0.718645804215508	0.479	0.306	1.11339741109811e-05	2
SPINT2	2.35043878150782e-10	0.455801093107195	0.372	0.204	1.12611872460821e-05	2
PARP11-AS1	2.37559860247975e-10	0.741081400339761	0.302	0.153	1.13817304643407e-05	2
ABLIM1	2.64305458257452e-10	0.472847293379463	0.899	0.828	1.26631388105728e-05	2
IGHV1OR15-1	2.65993751716589e-10	0.718044268360375	0.479	0.307	1.27440266384935e-05	2
SLC8B1	2.89599047143501e-10	0.496202525402833	0.608	0.426	1.38749799476923e-05	2
STX16	2.95084532923662e-10	0.336408718234512	0.858	0.743	1.41377950569056e-05	2
CD4	3.09714676884695e-10	0.283717966705642	0.962	0.918	1.48387398842226e-05	2
IL4R	3.38111501418913e-10	0.348191994454091	0.705	0.542	1.61992601444815e-05	2
SLC7A6	4.86365704859428e-10	0.380447855305081	0.639	0.462	2.330226728552e-05	2
PGAP2	5.38391593341913e-10	0.287576307390876	0.396	0.221	2.57948796286044e-05	2
TNFAIP8	5.56383580369403e-10	0.444811604646779	0.938	0.869	2.66568937190784e-05	2
EIF3L	6.59737812767233e-10	0.533453576759025	0.972	0.925	3.16086983474909e-05	2
PASK	6.95967674336232e-10	0.297833313498117	0.663	0.5	3.33445072451232e-05	2
ENSG00000249806	8.05153166625633e-10	0.432661879837962	0.201	0.081	3.85756933662007e-05	2
C1QBP	8.16645890902562e-10	0.490024543481486	0.806	0.67	3.91263212790326e-05	2
SNX9	9.87174072804239e-10	0.255800515821603	0.493	0.35	4.72964970021239e-05	2
ENSG00000285756	1.38846154680903e-09	0.250826966748232	0.427	0.246	6.65225811691675e-05	2
FLT3LG	1.39882186472065e-09	0.291137291094357	0.625	0.409	6.70189543606308e-05	2
EPHX2	1.43831210989735e-09	0.588293239334761	0.514	0.353	6.89109714972919e-05	2
PPP1R2	1.47272237214992e-09	0.333634955265422	0.903	0.789	7.0559601572075e-05	2
USP10	1.5151896761757e-09	0.719103783599261	0.771	0.647	7.25942525752542e-05	2
NDFIP1	1.67585251073679e-09	0.281988382888852	0.878	0.766	8.02917696419105e-05	2
ICAM2	1.72898659270172e-09	0.543745491540528	0.76	0.595	8.28374766429319e-05	2
ZNF101	1.77823541434328e-09	0.449518038178943	0.806	0.675	8.51970369366008e-05	2
ENSG00000288965	1.80347484312856e-09	0.271720454497892	0.385	0.221	8.64062832091326e-05	2
ITM2B	1.80574042268832e-09	0.420120982801621	1	0.998	8.65148293914202e-05	2
TMEM131L	1.97344875173644e-09	0.353208618274791	0.806	0.647	9.45499031444444e-05	2
HINT1	2.20900094344398e-09	0.423680587103835	0.99	0.964	0.000105835444201345	2
FAU	2.66278465110757e-09	0.26945710765495	1	0.998	0.000127576675419215	2
TRIB2	2.72439804001399e-09	0.341183843292034	0.844	0.714	0.00013052863449511	2
ZBTB16	3.47215845600828e-09	0.345252403960082	0.434	0.275	0.000166354583785813	2
DARS1	3.97823421985471e-09	0.610502265185891	0.851	0.746	0.000190601179707459	2
STRADB	4.05313396503751e-09	0.265340610459999	0.368	0.202	0.000194189701398912	2
ZFAS1	4.12532760371793e-09	0.467636033517284	0.889	0.779	0.00019764857082173	2
STT3B	4.76477921901742e-09	0.429935329834549	0.854	0.766	0.000228285337162344	2
MCUB	5.51442961530335e-09	0.409299593786931	0.906	0.771	0.000264201837298799	2
NAP1L1	5.54531767334853e-09	0.424712864496611	0.99	0.953	0.000265681715047801	2
LPAR6	7.14916633534791e-09	0.462034984383322	0.854	0.692	0.000342523708292854	2
SLC40A1	7.1761319691752e-09	0.372123378769739	0.42	0.264	0.000343815658775153	2
LINC00513	7.35970445199281e-09	0.261802888321155	0.483	0.299	0.000352610799999428	2
PLEKHB1	7.55591840058465e-09	0.342542143509592	0.569	0.391	0.000362011606490411	2
JUNB	8.89225920906357e-09	0.331756003673481	0.986	0.956	0.000426037030965445	2
NFKB1	9.0784863580505e-09	0.274773783893916	0.826	0.704	0.000434959359900558	2
SOCS2	9.67394780441027e-09	0.583065231272644	0.42	0.264	0.000463488513257101	2
PCED1B-AS1	9.74013303305915e-09	0.390916323152927	0.976	0.942	0.000466659513746897	2
IFI44	1.0294017452423e-08	0.829134269031325	0.604	0.473	0.000493196670163041	2
MIF	1.04123764643137e-08	0.431720706570887	0.851	0.73	0.000498867368781736	2
RNASET2	1.07007474753353e-08	0.40595116910517	0.934	0.817	0.00051268351229079	2
LEPROTL1	1.22611232106765e-08	0.460802153970011	0.906	0.852	0.000587442674146723	2
COX7C	1.30152184640469e-08	0.280364780451485	0.99	0.976	0.00062357213183095	2
EIF3F	1.30278966026166e-08	0.507323691907662	0.983	0.98	0.000624179554127966	2
LIMS1	1.36033620061959e-08	0.577134983942755	0.767	0.628	0.000651750677078851	2
EIF2S3	1.41009714425854e-08	0.336892498417444	0.938	0.881	0.000675591642785711	2
CAMK4	1.45393289158508e-08	0.467406654534284	0.872	0.782	0.000696593787687329	2
TNFSF10	1.51403722940887e-08	0.46181595683331	0.726	0.595	0.000725390376982083	2
ETS1	1.6369045483197e-08	0.368720736499276	0.993	0.987	0.000784257338145452	2
HSPD1	2.03788502995671e-08	0.501470696353162	0.875	0.787	0.000976371096702559	2
CD69	2.11021385751334e-08	0.645732705726153	0.934	0.893	0.00101102456127322	2
SLC25A6	2.74377153118733e-08	0.351067380549895	0.993	0.974	0.00131456837830716	2
SMIM20	2.95068852714515e-08	0.331550176588406	0.41	0.254	0.00141370438024051	2
SRSF6	3.0192400764379e-08	0.327429557314383	0.934	0.86	0.00144654811302216	2
MBNL1	3.15704482995182e-08	0.423673898773055	1	0.992	0.00151257174847822	2
ARID5B	4.21761754725774e-08	0.303498345932573	0.872	0.785	0.00202070274306666	2
PAG1	5.20888426432247e-08	0.259064279057758	0.917	0.873	0.00249562853987954	2
YPEL2	5.77986218519615e-08	0.279911751097519	0.497	0.339	0.00276918977154933	2
GIMAP5	7.10927242291355e-08	0.347521830164335	0.576	0.429	0.00340612351054211	2
THEM4	7.65297657433481e-08	0.300190124037312	0.802	0.686	0.00366661760652955	2
ITGA6-AS1	7.74475913991133e-08	0.278595516596757	0.135	0.049	0.00371059155152292	2
TNFRSF10A	7.91912782643296e-08	0.281898155928734	0.601	0.44	0.00379413333292229	2
CENPK	1.00065699474598e-07	0.255805270836522	0.413	0.255	0.00479424772752746	2
IL2RA	1.00642955295458e-07	0.315865403483158	0.538	0.381	0.00482190463116069	2
NOP58	1.06047816007485e-07	0.437065113409866	0.885	0.784	0.00508085691273462	2
WDR6	1.07078785704439e-07	0.29695658505315	0.83	0.7	0.0051302517018854	2
SOD1	1.20782532634759e-07	0.379803521047395	0.972	0.934	0.00578681192106394	2
IFI27	1.3175622427555e-07	0.438204406623624	0.16	0.064	0.00631257246126586	2
RHOH	1.48529227730021e-07	0.437901893996236	0.948	0.942	0.00711618382977301	2
GOLGA8B	1.70648734535774e-07	0.306482252340919	0.986	0.971	0.00817595152034346	2
NELL2	2.12017358849783e-07	0.327192737453087	0.639	0.496	0.0101579636798519	2
TTC39C	2.21791196678781e-07	0.34204505491155	0.868	0.732	0.0106262380240771	2
LDLRAD4	2.40165376318957e-07	0.280492748739772	0.688	0.546	0.0115065633448175	2
SDCBP	2.40263177570406e-07	0.337778005173089	0.906	0.812	0.0115112491005757	2
TOMM7	2.68992284726298e-07	0.309924194053383	0.986	0.959	0.0128876893535216	2
SRSF5	2.70544872266502e-07	0.297986513595636	1	0.995	0.0129620753751604	2
MT-TV	2.99398513342178e-07	0.319983668390498	0.993	0.955	0.0143444821727371	2
BTG2	3.13067478751454e-07	0.255509134273692	0.913	0.855	0.0149993759744609	2
PGGHG	3.33056700328127e-07	0.287740792032877	0.878	0.771	0.0159570795694209	2
CLNS1A	3.50546385029312e-07	0.381987815366454	0.774	0.655	0.0167950278531394	2
HNRNPA1	4.06398747965772e-07	0.274601836324853	1	0.999	0.0194709704137881	2
ENSG00000271204	4.20362178210369e-07	0.254611551669028	0.649	0.506	0.020139972320237	2
BEX3	4.64805092450138e-07	0.369212066538144	0.333	0.204	0.0222692767843785	2
CYTIP	5.54554489408349e-07	0.422369848787102	0.965	0.936	0.0265692601420434	2
NOL11	5.94891129591117e-07	0.428980611320894	0.632	0.471	0.02850182890984	2
SNHG1	6.23103129573235e-07	0.379785138951151	0.861	0.762	0.0298534940409833	2
LETMD1	6.27796105506809e-07	0.259861273242225	0.757	0.582	0.0300783392109367	2
ARHGAP15	6.79763569654491e-07	0.477793689970321	0.983	0.962	0.0325681523857163	2
EIF4A2	7.66726216631844e-07	0.413034944959808	1	0.988	0.0367346197650483	2
UXT	7.68911666381929e-07	0.418706135881589	0.826	0.698	0.0368393268480246	2
NUP160	7.77087266784866e-07	0.414497637206393	0.774	0.64	0.0372310280389297	2
PCNP	8.11264852810727e-07	0.250218610011202	0.785	0.668	0.0388685103630148	2
UBA7	8.5196807676819e-07	0.458679298581814	0.878	0.808	0.0408186425260408	2
RAPGEF6	8.92017998490485e-07	0.303185818931675	0.549	0.402	0.0427374743256776	2
EIF2A	9.5666705849837e-07	0.302313779439817	0.753	0.596	0.0458348754397154	2
LONP2	1.01966077934903e-06	0.309341883970752	0.844	0.733	0.0488529675993911	2
ERAP2	1.01983283833722e-06	0.397451920452289	0.816	0.737	0.0488612111175748	2
MLLT3	1.05548103787373e-06	0.285578029952813	0.66	0.534	0.0505691520055685	2
FBLN7	1.06893907815468e-06	0.354800160941306	0.264	0.149	0.0512139401734688	2
ADSL	1.07142039150852e-06	0.369606128501188	0.556	0.412	0.0513328223775647	2
CASP8AP2	1.08820680841194e-06	0.317257976558566	0.764	0.601	0.0521370763978247	2
NECAP2	1.12464896134983e-06	0.323999224069323	0.868	0.81	0.0538830563872317	2
GSTK1	1.16003145947397e-06	0.324169753601341	1	0.984	0.0555782672548572	2
MCEE	1.16837504078786e-06	0.304305267638713	0.267	0.149	0.055978016579187	2
PEBP1	1.23037216020677e-06	0.385239236312779	0.878	0.805	0.0589483605676666	2
PPA2	1.39946917656866e-06	0.353502179981685	0.667	0.536	0.0670499677185812	2
EIF4B	1.39975704832662e-06	0.324036207432226	0.997	0.967	0.0670637599423767	2
BTF3	1.69220673588852e-06	0.261977045689416	0.997	0.985	0.0810753169231548	2
HBS1L	1.81356042412024e-06	0.260978359090511	0.639	0.505	0.086889493480025	2
CHMP3	2.02917613415204e-06	0.309886864999815	0.632	0.492	0.0972198577633584	2
HSP90AB1	2.65708800847134e-06	0.328191237078529	1	0.99	0.12730374357387	2
LYPLAL1	2.74626597807724e-06	0.299420712405691	0.309	0.184	0.131576349275659	2
SESN1	2.79723662476851e-06	0.291200849211788	0.594	0.443	0.134018403929284	2
MGAT4A	2.92421445073832e-06	0.558982436973976	0.906	0.857	0.140102038549324	2
FKBP4	3.00171021280199e-06	0.320200252585742	0.417	0.288	0.143814938005556	2
UXS1	3.52803938512568e-06	0.312194702053137	0.615	0.484	0.169031894980756	2
NFKBIA	3.65164763463512e-06	0.465703373963913	0.979	0.945	0.174954089823003	2
CLUHP3	3.69329678850299e-06	0.251278821683225	0.597	0.469	0.176949542433967	2
GNL3	4.69975747492711e-06	0.430276806034272	0.708	0.603	0.225170080381233	2
GALT	5.21591260679239e-06	0.456862161757001	0.667	0.55	0.24989958890403	2
ATP5MC2	5.52017199741916e-06	0.282210050986281	0.979	0.934	0.264476960568349	2
STK17B	5.60713197261939e-06	0.359048334425757	0.983	0.973	0.268643299940167	2
RIPOR2	5.63384689489323e-06	0.295801962630813	1	0.998	0.269923238581229	2
SMCHD1	6.16416002366475e-06	0.424664093201728	0.986	0.973	0.295331070893802	2
MAPKAPK3	6.33594505990034e-06	0.324682845810297	0.701	0.585	0.303561463764885	2
RTRAF	6.58589708239064e-06	0.282782230448006	0.816	0.702	0.315536915114418	2
ENSG00000225963	6.74142300546896e-06	0.334379228249119	0.174	0.087	0.322988317615023	2
SLAMF1	6.82083219336957e-06	0.293134702741921	0.681	0.553	0.326792891216529	2
EIF3K	6.86738105317868e-06	0.324127788816547	0.979	0.929	0.329023093638844	2
SELENOI	7.03984031661951e-06	0.256232532559466	0.424	0.285	0.337285789409557	2
ERP29	7.14049977674e-06	0.259724753275262	0.951	0.919	0.34210848480339	2
SLC25A26	7.59531983643332e-06	0.258988831946896	0.688	0.548	0.363899368683357	2
CRTC3	7.80211864950173e-06	0.254056524130689	0.726	0.63	0.373807306616277	2
UGP2	7.83137887144322e-06	0.48400897646062	0.83	0.735	0.375209193109716	2
ENSG00000170089	8.23642848170948e-06	0.527294075142001	0.667	0.565	0.394615524987183	2
ALDOC	8.71018908413036e-06	0.270922149335376	0.431	0.307	0.41731386920977	2
ATP5MG	9.17101209263225e-06	0.25778444074979	0.955	0.894	0.439392360370104	2
GGNBP2	1.00485794777023e-05	0.361900447534799	0.892	0.818	0.481437491356195	2
LINC00861	1.07398039593755e-05	0.32314482620044	0.944	0.926	0.514554747497639	2
HIF1A	1.14335948976272e-05	0.315664319035238	0.771	0.637	0.547794965140218	2
PRIM1	1.16260940525919e-05	0.353337268712958	0.361	0.237	0.55701779215373	2
PCED1B	1.28760887721785e-05	0.280138968287557	0.795	0.707	0.616906289163846	2
PKM	1.35659126451012e-05	0.347539564155662	0.965	0.933	0.649956440739445	2
MTERF4	1.50913349634261e-05	0.253554372824147	0.694	0.552	0.72304094943271	2
RBMS1	1.54167212765947e-05	0.26621934830287	0.826	0.74	0.738630533082929	2
MRPS18B	1.62285547364533e-05	0.358673044964112	0.719	0.618	0.777526285978212	2
SBDS	1.63097662465894e-05	0.424648861823003	0.854	0.762	0.781417210640345	2
TMEM243	1.69955942917827e-05	0.324045618593513	0.764	0.658	0.814275918113599	2
CA5B	1.93335380674391e-05	0.431396873046146	0.684	0.578	0.926289142349077	2
JAML	1.93584686427411e-05	0.395791576197866	0.75	0.639	0.927483591142369	2
MICOS10	1.99307114955966e-05	0.293640116138575	0.66	0.539	0.95490031846553	2
LDHA	2.12976967351089e-05	0.376069927300474	0.99	0.985	1	2
ZNF302	2.35450030203704e-05	0.265642492520637	0.472	0.353	1	2
CDR2	2.43899751142543e-05	0.250744046904243	0.521	0.392	1	2
MAPKAPK5-AS1	2.55718343667733e-05	0.295908231592986	0.681	0.561	1	2
NMRK1	2.59448839752484e-05	0.31164901866502	0.677	0.578	1	2
MORC2	2.63305119985202e-05	0.2739471533551	0.434	0.316	1	2
FCMR	3.03743481082348e-05	0.300063132553462	0.979	0.901	1	2
ZNF880	3.13004919764534e-05	0.338092875659994	0.375	0.263	1	2
ST13	3.39976570383283e-05	0.323624305657145	0.913	0.863	1	2
ITK	3.51547229959007e-05	0.365463723704229	0.983	0.97	1	2
PHF3	3.61252089596561e-05	0.280100400072978	0.878	0.831	1	2
CCNL1	3.67044610157363e-05	0.268753289354968	0.979	0.94	1	2
CCNG1	3.92091730529741e-05	0.451339076369401	0.778	0.662	1	2
TRIM22	4.00186315376155e-05	0.384374424133987	0.986	0.968	1	2
CCT2	4.10223005604795e-05	0.319574714995673	0.788	0.716	1	2
USP3	4.17095304608161e-05	0.331829171092104	0.833	0.743	1	2
SBDSP1	4.20470896240812e-05	0.264173782321042	0.788	0.655	1	2
C1orf162	4.49707941319706e-05	0.389134358338645	0.764	0.699	1	2
HMGN1	4.50724227206636e-05	0.272543018368357	0.962	0.915	1	2
TACC3	4.64796352824132e-05	0.275426433216655	0.726	0.632	1	2
NBPF15	4.66296714351129e-05	0.275625753101533	0.969	0.955	1	2
ZNF565	4.7513528017872e-05	0.256896010311933	0.222	0.128	1	2
RNF216P1	5.11959577554986e-05	0.316699321765806	0.438	0.321	1	2
MT-TD	5.65824097996435e-05	0.265751837703458	0.84	0.761	1	2
TMEM9	5.80866293076105e-05	0.269258091519178	0.316	0.213	1	2
IFIT3	5.85182805339896e-05	0.508161841230909	0.403	0.296	1	2
MORF4L2	6.24567531139532e-05	0.265761572263552	0.715	0.593	1	2
THOC3	6.52206326489867e-05	0.417025974776938	0.632	0.543	1	2
TRAP1	6.6491014798792e-05	0.288718384688727	0.49	0.379	1	2
CCDC18-AS1	7.27021732861494e-05	0.488336969216876	0.924	0.855	1	2
SNRPD2	7.49402926808069e-05	0.261375660608281	0.997	0.947	1	2
INTS10	7.56666715124884e-05	0.286237571129362	0.788	0.673	1	2
CNIH1	7.78831224583817e-05	0.260934644458681	0.528	0.407	1	2
APEX1	9.12537404733435e-05	0.296492270447733	0.833	0.763	1	2
POLR1D	9.98170812050975e-05	0.270892119484266	0.802	0.711	1	2
ENSG00000242861	0.000113278933956202	0.257547144983009	0.319	0.211	1	2
CCT6A	0.000124910153323163	0.265195959035695	0.882	0.783	1	2
ENSG00000253882	0.000126374252516741	0.388520831465609	0.58	0.473	1	2
TCERG1	0.000128892095560743	0.257643135322333	0.83	0.744	1	2
EIF3H	0.000148133050197146	0.263617041721386	0.99	0.949	1	2
DNAJC19	0.000148417060093981	0.300106019709717	0.573	0.456	1	2
ATXN7	0.000154557018851033	0.303398062713476	0.83	0.754	1	2
BEX2	0.00015560632297313	0.258801060812332	0.326	0.229	1	2
LRRC8C-DT	0.000158919933779831	0.297171790455646	0.299	0.204	1	2
MT-TH	0.000161025735648997	0.317852725099877	0.431	0.322	1	2
IARS1	0.000166967443717716	0.304320257775646	0.757	0.668	1	2
GTF3A	0.000169476299775203	0.259722752780461	0.965	0.952	1	2
ANKRD12	0.000171858326943372	0.334729592774272	0.99	0.961	1	2
KNTC1	0.000172606580598727	0.338487062034355	0.323	0.226	1	2
ENO1	0.000176560647222536	0.285644077500067	0.99	0.994	1	2
BNIP3L	0.000189926794547565	0.333948420867323	0.635	0.493	1	2
RSRP1	0.0002026849918695	0.377765304704431	0.969	0.936	1	2
GTF2H2C	0.000206644907976305	0.337599817962256	0.594	0.489	1	2
PTDSS1	0.000214217884433656	0.262008141944921	0.781	0.705	1	2
CASP6	0.00021620705280673	0.251948766657762	0.34	0.242	1	2
MX2	0.000224434215182476	0.271466949893561	0.774	0.692	1	2
PRDX6	0.000224510527684107	0.306268268413608	0.781	0.718	1	2
SNHG5	0.00023375915245441	0.348329372680466	0.972	0.914	1	2
TARDBP	0.000239336214508106	0.353702641208324	0.91	0.853	1	2
MRPL9	0.000254738294230473	0.274121666430657	0.66	0.545	1	2
POLR3E	0.000275847002254298	0.34797501587056	0.688	0.607	1	2
CSNK1A1	0.000286811885645446	0.293703297645808	0.844	0.767	1	2
NCL	0.000294560006757761	0.253178070041358	0.997	0.987	1	2
CSDE1	0.000305742731468203	0.281316723568942	0.99	0.971	1	2
GCC2	0.000313476104135317	0.276419616198737	0.903	0.849	1	2
PTGER2	0.000314909896444091	0.379918362287326	0.875	0.81	1	2
RFESD	0.000315823026168602	0.280110673882447	0.108	0.051	1	2
G3BP1	0.000321381172018937	0.328727444180612	0.917	0.879	1	2
REXO2	0.000328898066522683	0.3692001393068	0.552	0.443	1	2
TRAPPC3	0.000362510371356353	0.283778113437638	0.632	0.539	1	2
ZNF766	0.000363189436282625	0.307806810961654	0.587	0.471	1	2
SMAP2	0.000383827041521405	0.251571619819017	0.896	0.841	1	2
CNBP	0.00038840218332812	0.253529963560712	1	0.993	1	2
HNRNPC	0.000390788071033202	0.251732144579782	1	0.994	1	2
EIF3I	0.000428760295240995	0.301526753379568	0.903	0.843	1	2
TOB1	0.000445054701408081	0.268951661601499	0.892	0.827	1	2
NFS1	0.000472790385228486	0.264782317756318	0.403	0.305	1	2
SF1	0.000493451538276864	0.276631823366942	0.958	0.913	1	2
VIM	0.000503677286126031	0.279530324244063	1	0.992	1	2
EPB41L4A-AS1	0.000509512105228802	0.283084028538442	0.483	0.393	1	2
UBE2D3	0.000519044752671535	0.309314106552008	0.993	0.985	1	2
FAM118A	0.000535968505143793	0.427399281417731	0.535	0.45	1	2
MPRIP	0.000561246018798955	0.353870537054888	0.785	0.719	1	2
CD44	0.000565808560785178	0.291150818558672	1	0.989	1	2
NT5C3B	0.000598013202870669	0.306023564274191	0.316	0.228	1	2
ASNSD1	0.000646580859186402	0.329067669481214	0.375	0.273	1	2
GIMAP4	0.000667942792445058	0.315915563587013	0.99	0.983	1	2
UQCRC2	0.000680679816072013	0.344348884141344	0.858	0.789	1	2
RAN	0.000683507278762252	0.285930859872778	0.99	0.957	1	2
RBM3	0.000692477494894155	0.356230161942575	0.986	0.963	1	2
ADD3	0.000797663033152386	0.404817855597259	0.99	0.957	1	2
ARHGAP5	0.000830515204273446	0.285651936020602	0.503	0.402	1	2
PIGC	0.000889988821811596	0.265331658755985	0.688	0.577	1	2
OXA1L	0.000911678129433733	0.341144161925858	0.851	0.799	1	2
SNRNP40	0.00100839224537896	0.251073068788737	0.705	0.621	1	2
CHORDC1	0.0010406950993436	0.293506893574396	0.566	0.476	1	2
BCS1L	0.0010418857217471	0.310684345582822	0.431	0.335	1	2
NAA16	0.00110402594799637	0.255135278123743	0.58	0.471	1	2
GRSF1	0.00119637382821906	0.267472719244682	0.809	0.749	1	2
SPART	0.00120883881449436	0.256835143671152	0.403	0.318	1	2
DDB2	0.00132336497672025	0.254685044206009	0.729	0.659	1	2
JPX	0.00155720005357834	0.458020060962922	0.378	0.294	1	2
IMP4	0.00159867103205485	0.268053498910932	0.67	0.593	1	2
EIF3M	0.00175845672433468	0.300894347277135	0.944	0.875	1	2
CD46	0.00177502741407817	0.281642518306614	0.906	0.895	1	2
ENSG00000285130	0.00190494944645978	0.253298813240152	0.132	0.075	1	2
ANKRD49	0.00190964841428778	0.312320960952743	0.573	0.475	1	2
GPN3	0.00204220032417256	0.250103733139291	0.285	0.205	1	2
MX1	0.00217956951845141	0.346767752924969	0.778	0.691	1	2
CTSH	0.00224286712252105	0.282693285841247	0.413	0.34	1	2
CCT7	0.00225099676024865	0.309037304639345	0.896	0.861	1	2
CHD2	0.00242749219619993	0.258511371368566	0.969	0.949	1	2
U2AF1L4	0.00242843900521424	0.305578790187573	0.542	0.453	1	2
CD48	0.00262050273207986	0.254986968039831	0.986	0.96	1	2
NSA2	0.00293703040285052	0.261738124926809	0.719	0.637	1	2
ISCU	0.00294251119555869	0.332719189773247	0.903	0.852	1	2
FCGRT	0.00310063321529128	0.251436838266127	0.351	0.27	1	2
TRDMT1	0.00350722169900873	0.260042230549005	0.41	0.341	1	2
OMA1	0.00362816419055375	0.290223822401922	0.472	0.376	1	2
SAMHD1	0.00433950283661375	0.276616923637289	1	0.976	1	2
ENSG00000229677	0.00439764346015259	0.280067257465869	0.226	0.158	1	2
IL11RA	0.00503625911475954	0.26041909912228	0.361	0.284	1	2
SINHCAF	0.00621436641709443	0.275089613305045	0.562	0.481	1	2
SELENOF	0.00633498612293618	0.278136516499439	0.885	0.857	1	2
7SK	0.00677523784823178	0.569493115203401	0.132	0.081	1	2
EEF1E1	0.00701021062079975	0.294867481364426	0.34	0.265	1	2
ENSG00000273271	0.00707409919636582	0.253602680876559	0.167	0.112	1	2
ERGIC3	0.00719901524302349	0.266434176196404	0.885	0.824	1	2
PARP6	0.00744852316393704	0.253904006372547	0.615	0.549	1	2
ENSG00000268027	0.00780922988462427	0.31126066093053	0.663	0.603	1	2
LTB1	1.17652040523551e-30	0.811953036281291	0.996	0.905	5.63682691352387e-26	3
CD28	1.01879237203972e-26	0.541611738096841	0.873	0.649	4.8811361336795e-22	3
COTL1	2.25860545389392e-26	0.793363911239175	0.993	0.931	1.08212045901512e-21	3
FAM102A1	1.23827081162382e-25	0.441471477730851	0.966	0.804	5.93267928557087e-21	3
AQP31	4.11360876708326e-18	0.80395362087989	0.839	0.672	1.97087109639726e-13	3
CD271	2.44126332756917e-17	0.776149320886355	0.824	0.607	1.16963367287167e-12	3
LDHB1	9.63850864511805e-17	0.577401413900852	0.993	0.914	4.61790587696251e-12	3
EEF1A11	1.28871788539581e-16	0.328720397123507	1	1	6.17437626071986e-12	3
DGKA1	1.45151426181575e-15	0.591565916236712	0.996	0.953	6.95434997978545e-11	3
EEF1A1P61	1.75278727251646e-15	0.292976810176834	1	1	8.39777910135361e-11	3
EEF1A1P51	1.81497758616606e-15	0.300390821726732	1	1	8.69573911308021e-11	3
TNFRSF251	1.71746053235825e-14	0.614543012305806	0.865	0.719	8.22852515658161e-10	3
BIRC31	3.5125332227905e-14	0.28411579268784	0.944	0.801	1.68288979237116e-09	3
RCAN31	5.67959992036284e-14	0.371691264459223	0.861	0.668	2.72115311784504e-09	3
SUSD31	1.14660966787259e-13	0.562433579098316	0.715	0.519	5.49352157974438e-09	3
CHMP71	1.1812046168383e-13	0.531469897132695	0.899	0.742	5.65926943973399e-09	3
TBC1D4	1.59994650839987e-13	0.443133750685411	0.783	0.597	7.6655037163946e-09	3
INPP4B1	1.62426037430355e-13	0.410016899236976	0.918	0.786	7.78199387932572e-09	3
RNASET21	2.94634971204076e-13	0.495555202918226	0.91	0.824	1.41162561053585e-08	3
TCF71	5.61697545351161e-13	0.430165461947155	0.978	0.885	2.69114910953195e-08	3
JAML1	7.5942046814914e-13	0.515286516489827	0.801	0.629	3.63845940494934e-08	3
CRIP2	8.24840365129024e-13	0.630948351400302	0.476	0.282	3.95189267336967e-08	3
IL11RA1	1.2190792154135e-12	0.815581769788118	0.464	0.262	5.84073042896764e-08	3
RACK11	1.88889339129067e-12	0.408855470045013	1	1	9.04987712701273e-08	3
CD41	7.39456867714623e-12	0.594645851109999	0.966	0.917	3.54281179890753e-07	3
LEF11	1.4113527588273e-11	0.540563832929108	0.906	0.802	6.76193220281747e-07	3
IL6R1	1.76934139925592e-11	0.281392657206584	0.727	0.553	8.47709157797506e-07	3
SERINC51	1.84761328718019e-11	0.306456561659988	0.869	0.697	8.85210002020903e-07	3
ENSG000002830411	6.60060795677175e-11	0.326001018083745	1	0.995	3.16241727816891e-06	3
PVT11	1.12581327756653e-10	0.407548656771397	0.742	0.55	5.39388399414899e-06	3
EEF21	1.21001215644155e-10	0.28181722109034	0.996	0.996	5.79728924272712e-06	3
IATPR	1.4406208877579e-10	0.671565843419447	0.386	0.221	6.90215873533686e-06	3
TTC39C1	1.84379600620071e-10	0.347201852714108	0.891	0.729	8.83381104530821e-06	3
MIR68501	2.5389463535262e-10	0.300029653491126	0.966	0.887	1.21643458743794e-05	3
CD441	3.99955718798792e-10	0.438215689128405	1	0.99	1.91622784433689e-05	3
PLP21	4.69654052053322e-10	0.445152543019322	0.88	0.722	2.25015952879267e-05	3
PBXIP1	5.31841812675121e-10	0.321668559379517	0.936	0.857	2.54810730870777e-05	3
IL7R1	5.57211112010267e-10	0.496441851717061	1	0.99	2.66965415875239e-05	3
ANO9	6.84015225462679e-10	0.293136420106754	0.64	0.483	3.27718534671424e-05	3
NOSIP1	8.47548948979604e-10	0.544473822016535	0.921	0.856	4.06069176945618e-05	3
CD82	3.18646599693813e-09	0.541647952382386	0.689	0.536	0.000152666772379303	3
MYC1	3.42032398262464e-09	0.403684746655102	0.79	0.663	0.000163871142331529	3
HAPLN31	3.97384526521588e-09	0.360172486766825	0.588	0.418	0.000190390900501758	3
GPR1831	7.08047537953155e-09	0.598623989130624	0.925	0.857	0.000339232655908736	3
CLDND1	1.07471838639946e-08	0.752864205589113	0.779	0.647	0.000514908326107845	3
CNN2	1.56066314529289e-08	0.468792592673979	0.989	0.976	0.000747729319541278	3
GSTK11	1.96121417779909e-08	0.399467695939619	1	0.984	0.000939637324725322	3
TSTD1	3.18758773512332e-08	0.407036078625417	0.787	0.623	0.00152720515977493	3
FXYD51	4.19468380322139e-08	0.384956045014118	0.996	0.969	0.0020097149569614	3
ARHGAP151	5.09216254983958e-08	0.423249283101288	0.974	0.964	0.00243970599925364	3
ZNF1011	5.56866214190715e-08	0.607521261734113	0.809	0.677	0.00266800171880913	3
PIK3IP11	5.62068406332922e-08	0.419008389240455	0.981	0.947	0.00269292594158166	3
SYPL1	6.00563942806757e-08	0.287252652921755	0.689	0.497	0.00287736190638145	3
FOXP11	6.0897067268837e-08	0.376658018055931	0.966	0.923	0.00291763938991725	3
SELL1	7.47686179211434e-08	0.458705712310924	0.981	0.955	0.0035822392532199	3
CD5	7.84510967025521e-08	0.387818687985992	0.97	0.906	0.00375867049411597	3
HNRNPLL	8.24127856703163e-08	0.514833029737503	0.674	0.528	0.00394847897425052	3
CAMK41	9.43972055580409e-08	0.407668325969492	0.903	0.777	0.0045226645154913	3
TESPA11	9.7686261507799e-08	0.472484215754861	0.873	0.756	0.00468024647510016	3
R3HDM4	1.41740909644928e-07	0.259150034597971	0.76	0.61	0.00679094872199815	3
POLR2J2	1.7288074256932e-07	0.411377890176641	0.846	0.74	0.00828288925723868	3
PABPC11	1.94525059315301e-07	0.330084018777125	1	0.997	0.0093198901168554	3
HACD1	2.01489590364445e-07	0.286051709550873	0.101	0.03	0.00965356776395094	3
PIM21	2.56945006522312e-07	0.510887335378047	0.985	0.939	0.0123104922074905	3
IGHV1OR15-11	2.96446182790373e-07	0.306345670421167	0.476	0.311	0.0142030330636696	3
TNFSF81	4.0616959614593e-07	0.379599828760818	0.801	0.696	0.0194599915209476	3
SLC7A61	4.56065496754373e-07	0.286211588407711	0.629	0.468	0.0218505540149988	3
ENSG000002811791	4.68376113099181e-07	0.305779917481053	0.472	0.311	0.0224403679546948	3
ALDOA	4.9106036325162e-07	0.38852718084719	0.933	0.814	0.0235271930637484	3
LDLRAP11	5.76677409106498e-07	0.424027488612887	0.869	0.785	0.0276291913477014	3
CCR4	6.09964087436888e-07	0.259089350899445	0.375	0.245	0.0292239893931887	3
CCR6	7.14780812762724e-07	0.301805517684749	0.176	0.077	0.0342458635202749	3
CAPG	8.29576601740659e-07	0.538531315937992	0.498	0.346	0.0397458445659967	3
LINC02694	8.82681417162877e-07	0.314830499791165	0.202	0.1	0.0422901493776906	3
RNF214	1.06588957116224e-06	0.344383199506224	0.491	0.351	0.0510678352439542	3
HDAC7	1.23761952233666e-06	0.289019017686443	0.73	0.59	0.0592955889346718	3
TMEM63A	1.62706045235633e-06	0.298225996756534	0.936	0.861	0.0779540933328441	3
EEPD1	1.71344805994594e-06	0.463295874453536	0.236	0.124	0.0820930100000698	3
LIMS11	1.75082793995581e-06	0.396341812091151	0.738	0.637	0.0838839174312229	3
CTLA4	1.94212700327837e-06	0.477527979164188	0.393	0.263	0.0930492468540699	3
IKBKE	2.32441674718839e-06	0.355651413297026	0.73	0.608	0.111365130774543	3
MDS21	2.60361335521266e-06	0.27776773820627	0.322	0.192	0.124741719461594	3
FYB1	2.77879824868871e-06	0.28841709136912	1	0.997	0.133135002892925	3
IL2RA1	3.06298830764031e-06	0.50026432300551	0.506	0.391	0.146750832807355	3
SPTAN1	3.92129445311492e-06	0.470993156333326	0.97	0.94	0.187873138543189	3
TTN	4.26934832773069e-06	0.435697460790578	0.854	0.73	0.204548747729905	3
TMEM2431	4.60441844785243e-06	0.297002700087839	0.798	0.652	0.220602292255058	3
SIRPG1	5.12096732564416e-06	0.427225574128804	0.667	0.543	0.245350665538937	3
CORO7	6.11128960299105e-06	0.411131921820755	0.745	0.646	0.292797996168904	3
LINC02273	6.64588967012247e-06	0.322640164505618	0.427	0.297	0.318411219985238	3
THEM41	6.72712146426355e-06	0.333199386375187	0.798	0.689	0.322303116474331	3
U6	6.95560548009249e-06	0.397208700153706	0.127	0.052	0.333250014156711	3
EIF1AY	9.45707267171575e-06	0.303240950360313	0.33	0.215	0.453097808774573	3
EVL	1.09674095348421e-05	0.317827525117809	0.993	0.99	0.525459558223818	3
DNAJB1	1.30046549700089e-05	0.304659191656099	0.996	0.952	0.623066024268094	3
TMC6	1.41374431541119e-05	0.401339390165738	0.993	0.99	0.677339038956655	3
ARHGAP45	1.56870861704213e-05	0.252569348919373	1	0.98	0.751583985511056	3
PI16	1.58164013597556e-05	0.257441547886175	0.258	0.155	0.757779605547249	3
SPINT21	1.61778879515393e-05	0.307123654153088	0.337	0.215	0.775098789646199	3
SLC25A61	1.6409443441164e-05	0.33805487704892	0.993	0.975	0.78619284470961	3
TMEM14C	1.67327272920786e-05	0.326152914210814	0.539	0.399	0.801681697290776	3
CXCR3	1.77704186434405e-05	0.383485534945358	0.663	0.547	0.851398527625878	3
PASK1	1.84816332547902e-05	0.285536991911627	0.622	0.513	0.885473530870251	3
ENSG00000290048	1.87485493751019e-05	0.387337292208015	0.277	0.17	0.898261749110505	3
TRIB21	1.9115592043277e-05	0.253849951963772	0.824	0.721	0.915847130385444	3
NCF4	1.93226991348758e-05	0.375363512212728	0.27	0.17	0.925769838251033	3
ADSL1	2.03700939176682e-05	0.45691269172964	0.539	0.418	0.9759515696894	3
FKBP1A	2.26191864331017e-05	0.349904246153002	0.884	0.803	1	3
MCUB1	3.09471322616338e-05	0.264599435460698	0.891	0.777	1	3
NECAP21	3.22455849925632e-05	0.318899910931439	0.895	0.804	1	3
NELL21	3.36634888456039e-05	0.310118423421279	0.633	0.5	1	3
CTSA	3.49737868059002e-05	0.325056528139064	0.749	0.632	1	3
ACP5	3.51814422153669e-05	0.345145199519234	0.446	0.331	1	3
PDCD5	3.53227146893107e-05	0.255279630833788	0.64	0.501	1	3
SHMT2	3.58732077034344e-05	0.462212125178788	0.569	0.444	1	3
POLR2J3	3.89370999867352e-05	0.271703715641429	0.974	0.952	1	3
EIF3L1	4.04794472169891e-05	0.420182433360311	0.963	0.928	1	3
RGCC	4.26870409370997e-05	0.257446903065907	0.67	0.54	1	3
LIMD2	4.37014621769693e-05	0.260115951679235	0.981	0.949	1	3
SNHG291	4.39032347518351e-05	0.294075934419118	0.948	0.88	1	3
MED11	5.16017231291376e-05	0.300631642372659	0.36	0.234	1	3
TRAF5	6.53072727199943e-05	0.259182914172284	0.801	0.697	1	3
HINT11	6.57309129724458e-05	0.294938573437966	0.989	0.964	1	3
SFXN4	6.60938576449903e-05	0.334176485247295	0.255	0.156	1	3
EIF3F1	6.86563401243308e-05	0.384978981291886	0.996	0.977	1	3
TAGLN2	7.66197317531205e-05	0.329732797136832	0.996	0.988	1	3
FCMR1	9.67574229000251e-05	0.299613808944343	0.955	0.908	1	3
LEPROTL11	9.9867210269463e-05	0.303361103795544	0.936	0.846	1	3
TUBA1A	0.000152286496677867	0.374606897103369	0.985	0.959	1	3
OCIAD2	0.000159627219674331	0.273204071859467	0.715	0.603	1	3
DPEP2	0.000164375246094415	0.35055375779219	0.528	0.417	1	3
SLAMF11	0.000202644165873172	0.285321771992696	0.655	0.561	1	3
GAS51	0.00021133695698188	0.284532921382733	1	0.973	1	3
TNFSF101	0.000213448279272692	0.274700628221744	0.708	0.602	1	3
NPM11	0.000265896259266695	0.288760229854155	0.996	0.993	1	3
STAM	0.000275818901804037	0.276196151311405	0.371	0.266	1	3
CTSB	0.000294573074197475	0.283896921226383	0.888	0.793	1	3
SEPTIN6	0.000296057091120452	0.306779536273717	0.981	0.94	1	3
KLF6	0.000303365791018897	0.365703487249555	1	0.994	1	3
COX4I1	0.00031222382293688	0.27149457837279	1	0.985	1	3
SNRNP35	0.000321805025437707	0.34396520797047	0.404	0.297	1	3
OR2A9P	0.000330404708510502	0.335633335853746	0.322	0.227	1	3
NIT1	0.000346256033595615	0.260494101477698	0.375	0.265	1	3
TIMP1	0.000422332483683174	0.457988829101422	0.622	0.555	1	3
ENSG00000273445	0.000526915260054581	0.387265234094739	0.296	0.204	1	3
GPX1	0.000537556257463179	0.364024877470417	0.581	0.488	1	3
CCM2	0.000578853321742689	0.301867478609364	0.835	0.74	1	3
ELOVL5	0.000579598408547786	0.253764500984166	0.858	0.797	1	3
VIM1	0.00058942836246802	0.332609699940594	0.993	0.994	1	3
CBLL1	0.000593115474373239	0.29030400633671	0.715	0.62	1	3
ANK31	0.00061033548653515	0.27145142428007	0.558	0.468	1	3
MIR3661	0.000681621821616357	0.327328786265619	0.21	0.126	1	3
PMM1	0.000698290542261247	0.265802387088501	0.483	0.363	1	3
NEAT1	0.000708429549783546	0.323299100440491	1	0.997	1	3
DHRS12	0.000750965943069996	0.368170726804263	0.243	0.16	1	3
TBCK	0.000832114762196094	0.270601413130142	0.509	0.418	1	3
CNOT8	0.000913386433117961	0.326467305578641	0.779	0.753	1	3
ZDHHC16	0.00102570396134294	0.290065105221954	0.401	0.301	1	3
ENSG00000277978	0.00103957909300086	0.259275996984675	0.281	0.194	1	3
IL16	0.00105146831975718	0.310187253404703	0.948	0.893	1	3
DDX3Y	0.00106319914955582	0.257764519413905	0.554	0.47	1	3
PABPC4	0.0010924391123647	0.370265762206036	0.708	0.612	1	3
PRDX1	0.00119067886237315	0.29800457383149	0.775	0.694	1	3
PHTF2	0.00122445208793287	0.2730913107277	0.607	0.515	1	3
RBPJ	0.00128837208978675	0.336898656898358	0.82	0.717	1	3
CAMK2G	0.00150095997233344	0.363502242455082	0.775	0.685	1	3
DPH5-DT	0.00158498414645109	0.332574883909403	0.303	0.221	1	3
GIMAP51	0.00159983258696459	0.290934384879441	0.532	0.442	1	3
ANXA7	0.00162129055571832	0.275145821684405	0.839	0.778	1	3
VAMP1	0.00171182277413949	0.29472169708046	0.708	0.595	1	3
IGHMBP2	0.00177366241980521	0.273103910360638	0.464	0.372	1	3
MTIF3	0.00207415161695487	0.280573188452746	0.536	0.45	1	3
TRIM16	0.00219506366923396	0.2511499889597	0.217	0.143	1	3
ANXA5	0.0022302413136267	0.393923157041902	0.91	0.859	1	3
ATP1A1	0.00226004789079254	0.256219190043234	0.895	0.825	1	3
TRAF3IP3	0.00232698207955391	0.267249011971273	1	0.978	1	3
OGT	0.00247641084400478	0.294346587825245	0.996	0.995	1	3
TKT	0.00270335562062194	0.305269638705608	0.704	0.631	1	3
ENSG00000258732	0.00273033810892574	0.278971651220851	0.131	0.076	1	3
GAPDH	0.00274073401054581	0.281112337990849	0.996	0.996	1	3
SIT1	0.00279678887112573	0.280371068206899	0.794	0.737	1	3
GALT1	0.00287122857473105	0.330986909644599	0.667	0.552	1	3
LINC00847	0.00292556828159367	0.282704215672163	0.213	0.14	1	3
CENPX	0.00295096089083186	0.252115566836745	0.423	0.333	1	3
ALOX5AP	0.00298163466742897	0.261703617604818	0.91	0.847	1	3
PLK3	0.00319836586960632	0.392634834576994	0.61	0.539	1	3
ENSG00000266088	0.00364885084341937	0.379572257380898	0.18	0.117	1	3
RNASEK	0.00371287139557818	0.335141930526212	0.596	0.495	1	3
PAM16	0.0038079663122147	0.41285554966153	0.221	0.151	1	3
PSMD1	0.00439163786896876	0.592485801354571	0.723	0.633	1	3
ACTL6A	0.00454992088537891	0.395673089247001	0.551	0.471	1	3
DNMT1	0.00475034274030697	0.334804013729125	0.925	0.857	1	3
WWP1	0.00482754644083134	0.285242704124792	0.693	0.641	1	3
SNX17	0.00488762357268311	0.294866520347431	0.903	0.849	1	3
ST131	0.00498956850690929	0.281620538276608	0.899	0.867	1	3
PWP1	0.00549067682677156	0.29342383719858	0.749	0.656	1	3
MTF2	0.00597542659637911	0.260659176487866	0.663	0.572	1	3
CMTM7	0.00613871328210959	0.295560183398746	0.749	0.675	1	3
USP15	0.00679920565401345	0.404987843160401	0.906	0.857	1	3
CAMLG	0.00759321304204405	0.252062515274855	0.539	0.457	1	3
AKIRIN1	0.00876608467396907	0.404797473792029	0.783	0.744	1	3
DBR1	0.00882020353331152	0.263139181822343	0.337	0.268	1	3
ITM2A	0.00891015310714487	0.284707427454858	0.884	0.823	1	3
UIMC1	0.00966879655997566	0.311843510006234	0.536	0.462	1	3
HAUS1	0.00986414056587757	0.27725076303273	0.378	0.307	1	3
CCR71	7.42913629637625e-19	0.865950468771773	0.949	0.795	3.55937349095682e-14	4
LTB2	1.1653033722622e-16	0.590518240784724	0.994	0.912	5.58308498684544e-12	4
LINC01806	3.0191087098765e-16	0.364054069404876	0.169	0.031	1.44648517398893e-11	4
ENSG000001856411	4.72177557879272e-16	0.408415649975371	0.989	0.989	2.26224989755538e-11	4
TCF72	8.99107203042125e-15	0.497555829725993	0.994	0.89	4.30771252049513e-10	4
LDHB2	1.15035995878385e-14	0.601680045156557	0.989	0.92	5.51148959852931e-10	4
SERINC52	1.92335252023448e-13	0.368573899621199	0.904	0.704	9.21497425969544e-09	4
ENSG000002375501	5.66502189993198e-13	0.430767977653312	0.994	0.998	2.71416864247641e-08	4
PSMD14-DT	1.64306563251123e-12	0.635857486343885	0.175	0.044	7.87209175192455e-08	4
EEF1A1P111	1.7437423596507e-12	0.301898105190416	1	1	8.35444401932246e-08	4
ENSG00000240036	2.08391659682362e-11	0.308265145940208	0.966	0.971	9.98425280704165e-07	4
LEF12	5.01785576944415e-11	0.531147091212575	0.955	0.802	2.40410487769839e-06	4
FAM102A2	6.58240256068962e-11	0.375279594353932	0.932	0.821	3.153694890852e-06	4
CAMK42	7.70906466991162e-11	0.265867190203357	0.949	0.779	3.69348997400136e-06	4
EEF1A1P52	1.11876038494077e-10	0.318724348379891	1	1	5.36009288028974e-06	4
ENSG00000234287	1.36520401801558e-10	0.38208365514107	1	0.998	6.54082897071446e-06	4
TPT11	1.4711601100139e-10	0.553059335301487	1	1	7.04847520308761e-06	4
EEF1A1P62	1.5953583885315e-10	0.307561852380585	1	1	7.64352157529327e-06	4
DGKA2	2.98908203662787e-10	0.502086959339939	0.994	0.956	1.43209909456878e-05	4
PAG11	3.22783613513412e-10	0.383606904368418	0.96	0.871	1.54648857070411e-05	4
BTG21	4.34826852881741e-10	0.440460165428305	0.932	0.857	2.08329893484171e-05	4
FOXP12	5.72641475627479e-10	0.542927707506713	0.972	0.925	2.74358257387881e-05	4
IL7R2	6.10001655758071e-10	0.410214422308316	1	0.991	2.92257893290249e-05	4
TNFSF82	1.00840317478435e-09	0.507284735872746	0.808	0.702	4.8313604507093e-05	4
TESPA12	1.00907225107742e-09	0.474444384513941	0.893	0.761	4.83456606213703e-05	4
ENSG000002642811	1.13646673627486e-09	0.370111093237875	0.994	0.988	5.44492578016647e-05	4
FAM223A	1.28045381723276e-09	0.484879932761772	0.141	0.038	6.13478228374388e-05	4
MYC2	1.77249709766551e-09	0.38809557984651	0.831	0.666	8.49221084462523e-05	4
ABLIM11	2.54852239486732e-09	0.332202535562284	0.938	0.829	0.000122102256460488	4
ENSG000002276151	2.87293915598389e-09	0.373796982563618	0.944	0.977	0.000137645387902344	4
ENSG00000244021	3.16050692365371e-09	0.268800889708956	0.972	0.99	0.000151423047219173	4
MAL1	4.20326752498574e-09	0.464565878692899	0.791	0.614	0.000201382750389592	4
ENSG00000224114	6.04435817592258e-09	0.29166875073322	0.944	0.961	0.000289591244566627	4
ENSG00000219928	6.78997498705377e-09	0.408998643508518	0.949	0.965	0.000325314491604733	4
ENSG000002794831	8.56177103283572e-09	0.325116638821622	1	0.992	0.000410203011954192	4
EEF1A12	9.47191136667199e-09	0.303506267651358	1	1	0.000453808745488622	4
SARAF1	1.1529406777897e-08	0.407602969265775	1	0.997	0.000552385408135824	4
SELL2	1.56663373796315e-08	0.473835335851474	0.977	0.957	0.000750589890195527	4
CD272	1.87296053340752e-08	0.477595450128584	0.774	0.63	0.000897354121160878	4
EEF1A1P19	2.00460074540956e-08	0.251256805524089	0.983	0.993	0.000960424263133172	4
FAM223B	2.16470896726901e-08	0.488592343462592	0.158	0.052	0.00103713371330826	4
ENSG000002830412	2.24639621541483e-08	0.309432007829186	1	0.995	0.0010762708907674	4
TXK1	2.46277185644871e-08	0.380611139542064	0.78	0.605	0.00117993862414314	4
TRABD2A1	5.22555225755033e-08	0.29336903452125	0.768	0.594	0.00250361434211494	4
GPR1832	9.03662142899324e-08	0.564658430348108	0.944	0.859	0.00432953569284495	4
ENSG00000227081	9.43984852664911e-08	0.298476923836561	0.989	0.992	0.00452272582760285	4
NOSIP2	1.2547267406333e-07	0.49202663610472	0.944	0.857	0.00601152128704821	4
ENSG00000234268	1.27360578717327e-07	0.316012339447303	0.977	0.99	0.00610197268692585	4
PABPC12	1.56202285798363e-07	0.390741524438726	1	0.997	0.00748380771488536	4
PASK2	2.18415063744166e-07	0.336870479838588	0.695	0.51	0.0104644841190467	4
BEX31	2.26336239390276e-07	0.601155158650312	0.367	0.21	0.0108439955654275	4
ENSG00000236439	2.54204834460334e-07	0.31184762279673	0.977	0.99	0.0121792078238291	4
IL6R2	2.73019651690148e-07	0.26911416238454	0.718	0.567	0.0130806445321267	4
PVT12	3.04695941214216e-07	0.469303114967967	0.723	0.567	0.0145982872395143	4
RCAN32	4.38972936307457e-07	0.286653725865039	0.836	0.685	0.0210316323514266	4
ENSG00000219023	6.5467936182253e-07	0.306967019493838	0.966	0.977	0.0313663429042792	4
SATB11	7.58334167021137e-07	0.412424713596798	0.881	0.799	0.0363325482761497	4
FCMR2	8.38638869135019e-07	0.369233050514753	0.96	0.91	0.0401800268591279	4
BIRC32	8.86897235924913e-07	0.399097563902187	0.91	0.816	0.0424921334703985	4
EIF3L2	8.98928809695402e-07	0.473937291957134	0.966	0.93	0.0430685782013164	4
TMEM1231	9.67006786703632e-07	0.271595163067959	0.989	0.944	0.0463302621577577	4
ENSG000002272181	1.10535565755885e-06	0.387724975458776	0.424	0.26	0.0529586949093019	4
TNFRSF252	1.26108801164988e-06	0.611767338211553	0.842	0.733	0.0604199877261575	4
RNA5-8SN1	1.70390001232271e-06	0.567394290006028	0.932	0.971	0.0816355534903932	4
RNA5-8SN3	1.7649037689815e-06	0.566692611062778	0.932	0.971	0.0845583044756728	4
5-8S-rRNA	1.83514689745388e-06	0.566456202656838	0.932	0.971	0.0879237230039127	4
RNA5-8SN2	1.89695856188886e-06	0.565523340341373	0.932	0.971	0.0908851816586571	4
IL6ST1	2.58952992043835e-06	0.494044285808113	0.808	0.648	0.124066968018122	4
RERE	2.94118673702604e-06	0.280969471707025	0.746	0.625	0.140915197757655	4
COTL11	3.37726753752175e-06	0.348169903323541	0.966	0.94	0.161808264990204	4
FAU1	3.48892152600286e-06	0.396000529561881	1	0.998	0.167157719232323	4
ENSG00000237729	4.65277534804504e-06	0.281923858863393	0.96	0.976	0.222919119700186	4
ENSG000002447161	5.85610346350918e-06	0.300253680967026	0.994	0.995	0.280571773040188	4
SEPTIN61	7.78315811028363e-06	0.336562428931147	0.96	0.946	0.372898888221799	4
RACK12	1.1124990303912e-05	0.327397476588473	1	1	0.533009410450729	4
ENSG000002260841	1.12664959894383e-05	0.296002280001913	0.989	0.99	0.539789089349979	4
LINC022731	1.26059297536944e-05	0.680962856169324	0.441	0.304	0.60396270042925	4
SCARNA211	1.36178384745391e-05	0.321043179331918	0.458	0.3	0.652444259153643	4
PIK3IP12	1.38965078435103e-05	0.31241193433114	0.983	0.949	0.665795587290421	4
MCUB2	1.41286814876104e-05	0.447156245285544	0.853	0.79	0.676919258752904	4
PIM22	1.43900874228318e-05	0.33385045567994	0.977	0.944	0.689443478515295	4
ACSS2	1.44841113951191e-05	0.358382847345628	0.237	0.125	0.69394826105155	4
SPTBN1	1.53893003942195e-05	0.251086812336744	0.836	0.719	0.73731677118745	4
MRNIP	1.84090855889485e-05	0.26959151413132	0.667	0.512	0.88199769965211	4
FOXP1-AS1	2.1394388406737e-05	0.509735625955569	0.379	0.234	1	4
PPP1R21	3.29351335305964e-05	0.274308973900288	0.887	0.802	1	4
DPP41	3.53491180905857e-05	0.324957276157545	0.616	0.478	1	4
FAM153B1	3.54940609108833e-05	0.30388560050612	0.605	0.465	1	4
ZEB1	3.6377663872248e-05	0.362704887955417	0.588	0.459	1	4
TCP11L2	4.26633108068072e-05	0.28784736302387	0.605	0.446	1	4
CDC14A	4.42044912492898e-05	0.297995202205198	0.791	0.728	1	4
ARHGAP152	5.55923756353669e-05	0.404127930066102	0.994	0.962	1	4
NAP1L11	5.84837953264561e-05	0.383292825619981	0.983	0.957	1	4
ZC4H2	6.14565596213026e-05	0.26172717360887	0.186	0.09	1	4
ENSG00000213598	6.22429901679943e-05	0.28942586462139	0.955	0.973	1	4
RAB30-DT	6.32346606137689e-05	0.490731631893068	0.328	0.215	1	4
RNASET22	6.3674530592527e-05	0.481536495941627	0.87	0.836	1	4
ZNF799	8.09112253923729e-05	0.390318118256748	0.26	0.153	1	4
ENSG000002302021	8.29736049262248e-05	0.252697420808744	0.955	0.967	1	4
CHRM3-AS21	9.53453088318486e-05	0.297470227387777	0.582	0.438	1	4
PCBP2	0.000101022397274385	0.353726398664958	0.887	0.804	1	4
ENSG000002680271	0.000114781164815923	0.35306604106735	0.706	0.602	1	4
DNMT3A	0.000125265467428758	0.3034256617945	0.61	0.492	1	4
ENSG00000243517	0.000127063193748989	0.328776209363862	0.938	0.948	1	4
ST132	0.00012941852158822	0.284579999511768	0.944	0.863	1	4
SNHG321	0.000138450308649194	0.44737068054428	0.661	0.565	1	4
RGS10	0.000143910189472968	0.286036174538573	0.689	0.568	1	4
CD42	0.000145765734767486	0.288303722138501	0.927	0.927	1	4
FHIT1	0.000161811810435367	0.457639378870574	0.492	0.373	1	4
FXYD52	0.000165271955534632	0.278970507206228	0.994	0.971	1	4
JUNB1	0.000171102198656197	0.381387834768732	0.96	0.962	1	4
EEF1B21	0.000173538525366427	0.306258062887965	1	0.994	1	4
CD821	0.000209213533863894	0.33211151454015	0.661	0.551	1	4
BACH2	0.000224133699231716	0.253802340444212	0.446	0.316	1	4
ENSG00000237875	0.000225922877920516	0.33713373016648	0.831	0.799	1	4
CD691	0.000248500998728159	0.304713424332829	0.921	0.898	1	4
CTSB1	0.000270348678705291	0.438255113549946	0.842	0.806	1	4
ARMH11	0.000287713820412157	0.260177941937995	0.339	0.219	1	4
JMJD1C	0.000342430878180885	0.317057222248356	0.864	0.817	1	4
ATP6V1G1	0.000350568177449598	0.397821605647266	0.87	0.832	1	4
LDLRAP12	0.000351650166608991	0.255555507132686	0.87	0.791	1	4
MTND2P28	0.000352276255939381	0.254994032883674	1	0.999	1	4
PRKCQ-AS11	0.000364208415827317	0.3719540862427	0.774	0.723	1	4
NFKBIA1	0.000385937530060188	0.447317510913843	0.966	0.95	1	4
GRAP	0.000408415379176533	0.275364180385852	0.243	0.147	1	4
GPX4	0.000426420186836567	0.480263110780556	0.808	0.759	1	4
CMTM71	0.000505462660668445	0.307008613751995	0.763	0.678	1	4
FYB11	0.000528522210734593	0.305616941052833	1	0.997	1	4
ADGRE1	0.000543961529209529	0.51593849805955	0.22	0.129	1	4
CREB1	0.000550072435796384	0.268155443523988	0.763	0.637	1	4
RGCC1	0.000666038340341323	0.297198824692822	0.627	0.556	1	4
PLP22	0.000712567536320201	0.306342139575696	0.808	0.744	1	4
GNPAT	0.00072864390267222	0.281767707975631	0.661	0.564	1	4
ISCU1	0.000757277983996675	0.374299751663281	0.91	0.856	1	4
MALAT1	0.000800088029077532	0.316379880859565	1	1	1	4
GCFC2	0.000858623163192022	0.326496644307332	0.412	0.309	1	4
EIF3E1	0.000930428025243215	0.324429742645142	0.972	0.932	1	4
RHOH1	0.000953217363461434	0.362413845565821	0.949	0.942	1	4
KDSR	0.000977241571926184	0.275425636202847	0.554	0.456	1	4
SLC25A62	0.000992320202524195	0.284145761271645	0.994	0.976	1	4
NFKBIZ1	0.00108212251962608	0.475890295348085	0.706	0.631	1	4
SNORD13E	0.00111163376793077	0.315070292621479	0.119	0.056	1	4
ENSG00000242660	0.00119280715427971	0.254410171897774	0.864	0.884	1	4
FAS	0.00128362402531932	0.350039272678462	0.74	0.628	1	4
TAF7	0.00134303746601797	0.276903207438017	0.893	0.85	1	4
ATM	0.00134688468914575	0.277361834188162	0.994	0.98	1	4
TRAF3IP31	0.00156737896069211	0.273137707720198	0.994	0.981	1	4
RNF1571	0.00162681066021931	0.316068112328582	0.379	0.277	1	4
EPHX21	0.00172447781076281	0.340018912022424	0.463	0.375	1	4
RBMX	0.00194450892007037	0.316789710763799	0.972	0.931	1	4
PLK31	0.00214556676697493	0.337693798129026	0.638	0.54	1	4
RSL1D1	0.00218382494325757	0.471029529965104	0.819	0.82	1	4
IFT57	0.00221946886456919	0.280499960524621	0.401	0.308	1	4
OXNAD11	0.00232162359538891	0.348761551049814	0.814	0.738	1	4
FAAH2	0.00233449609924632	0.331257558342856	0.328	0.233	1	4
ZNF638	0.00239323744406963	0.425209089990976	0.836	0.769	1	4
NIPAL3	0.00273758294192199	0.313810594009338	0.791	0.717	1	4
WDR43	0.00277893047931937	0.251142163940901	0.667	0.602	1	4
HINT12	0.00285472328952403	0.305859087390461	0.983	0.967	1	4
CRYZL1	0.00291141876701388	0.430971928563343	0.65	0.56	1	4
HDAC71	0.0029351525354728	0.252540960384073	0.701	0.605	1	4
MORF4L1	0.00315441091560735	0.385299088606055	0.893	0.884	1	4
ITM2C	0.00315790400520938	0.331035135824286	0.316	0.227	1	4
CHASERR	0.00341407740833286	0.619599022992005	0.802	0.756	1	4
U2SURP	0.00373839999582297	0.385259256146637	0.808	0.773	1	4
SUSD32	0.00400344983485273	0.340218069646113	0.621	0.547	1	4
THEM42	0.00406795337016083	0.285784148029515	0.774	0.7	1	4
MFNG	0.00441120949800047	0.260096968442652	0.898	0.854	1	4
ING4	0.00444992680289854	0.329528320446033	0.661	0.601	1	4
RIPOR21	0.00449655718314285	0.256151227188444	1	0.998	1	4
TOMM71	0.00467604464876935	0.26422597936123	0.977	0.963	1	4
TNFAIP81	0.00469685050823555	0.275695951905871	0.96	0.872	1	4
ATP1A11	0.00473352454420948	0.264606840460549	0.87	0.834	1	4
LINC008611	0.0048164532281409	0.263993842116966	0.972	0.923	1	4
FKBP3	0.00512119051297018	0.263479836173013	0.492	0.406	1	4
ATP5MG1	0.00524895626877664	0.589560611920514	0.887	0.909	1	4
PACS1	0.00532990557666079	0.258804207052913	0.746	0.71	1	4
FAM13A1	0.00547767624438435	0.348149718388572	0.441	0.36	1	4
MRPS33	0.0055288434943146	0.366872771137465	0.418	0.336	1	4
UBE2I	0.00619509327240951	0.272425585333379	0.893	0.852	1	4
UXS11	0.006316566779451	0.294939395284236	0.588	0.499	1	4
ZNF852	0.00659348200725317	0.273854065407735	0.124	0.069	1	4
LPXN	0.00695526946954392	0.297495887482325	0.915	0.9	1	4
SIRPG2	0.0079469442087431	0.388215893685099	0.61	0.56	1	4
RBBP6	0.00831317228007561	0.292128373113913	0.74	0.673	1	4
PIGL	0.00853004891785218	0.28543904615166	0.492	0.398	1	4
NUBP1	0.00879927816260204	0.359703089555662	0.271	0.192	1	4
METTL16	0.00886956638733007	0.292375014693392	0.621	0.532	1	4
OARD1	0.00903209365261268	0.382702139934396	0.503	0.421	1	4
MBIP	0.0098132247439823	0.251137496970247	0.305	0.218	1	4
ENSG00000240535	3.44436228113018e-21	0.396982262407337	0.419	0.12	1.65022841251228e-16	5
GZMK	5.56482771786491e-19	1.99585095671806	0.76	0.575	2.66616460790626e-14	5
DUSP21	2.85943291044428e-11	0.984849756511072	0.961	0.935	1.36998290172296e-06	5
FOS	8.35058835398261e-11	1.59443416399725	0.938	0.848	4.00085038627661e-06	5
RGS1	2.00347234253038e-09	1.36087041065141	0.868	0.798	9.59883634029732e-05	5
NR4A2	4.8671559581724e-08	0.716635132632464	0.915	0.877	0.00233190309111998	5
H3P47	4.90096552510366e-08	1.09324927934689	0.527	0.832	0.00234810159273241	5
CXCR4	4.91300259190249e-08	0.645393815334831	1	0.999	0.0023538686718064	5
NELL22	1.39199058645018e-07	0.288533151539953	0.682	0.509	0.00666916609874144	5
IFNG-AS1	1.64660294959925e-06	0.434243509789337	0.225	0.101	0.0788903939182497	5
IDH3G	2.01747267437099e-06	0.607181656167218	0.814	0.687	0.0966591333017885	5
H3P14	2.39754614731447e-06	0.4917008861078	0.488	0.72	0.114868833463984	5
COTL12	2.8266447060327e-06	0.363569808865292	0.977	0.939	0.135427374510733	5
ZNF331	3.45831056189875e-06	0.350536376405811	0.868	0.824	0.165691117331131	5
H3C9P	1.86962609078539e-05	0.320379080122367	0.349	0.582	0.895756556356189	5
DUSP1	3.84622377417063e-05	0.54635176142128	0.853	0.902	1	5
PRMT5	4.56671741026816e-05	0.803619397804998	0.357	0.21	1	5
H3P36	4.89118680808681e-05	1.43239531875016	0.667	0.877	1	5
PPA21	7.8677405033863e-05	0.453867478525994	0.659	0.553	1	5
BTG1	7.99305233640154e-05	1.05703615456033	1	0.997	1	5
SC5D	9.08040643677569e-05	0.501965379506802	0.527	0.414	1	5
JUNB2	9.35695880608462e-05	0.251123109627138	0.961	0.962	1	5
COPA	0.000108623257910238	0.266524562935015	0.915	0.858	1	5
CREM	0.000128971371691766	0.886754714955914	0.744	0.727	1	5
ZFP62	0.000129678306493555	0.335578244965477	0.388	0.255	1	5
PDE4B	0.000155948807956336	0.34821464211958	0.806	0.766	1	5
CD741	0.000197408143834655	0.306665795152014	0.984	0.995	1	5
KIF22	0.000226302461049776	0.340852558241279	0.791	0.677	1	5
VPS35	0.000300631413508162	0.391632612760479	0.744	0.699	1	5
CD273	0.000402534309540961	0.371846201527688	0.744	0.638	1	5
ENSG00000225591	0.000415121477223687	0.272718869776838	0.721	0.97	1	5
JAML2	0.000501920105624394	0.39447305513296	0.729	0.655	1	5
LMNA	0.00098678384401271	0.573606130495728	0.752	0.752	1	5
EIF2D	0.00103076620293756	0.536004450174245	0.558	0.468	1	5
MT-TK	0.00105969017014214	1.66086596050205	0.636	0.879	1	5
MIR1244-4	0.00116388869988192	0.282532737700215	0.651	0.849	1	5
PSTPIP1	0.00119859051798637	0.431879319705976	0.767	0.726	1	5
PPM1K	0.00140679182023484	0.363701658018295	0.822	0.768	1	5
PSME4	0.00179511157856612	0.283295937147256	0.674	0.611	1	5
EIF4A3	0.0020854819297007	0.280400911721812	0.806	0.725	1	5
CCR5	0.00226261383142812	0.252072147524425	0.372	0.273	1	5
MTND6P22	0.00226511097709186	0.343228875443045	0.512	0.684	1	5
ADTRP1	0.00243842134153368	0.372629737929224	0.349	0.243	1	5
PDCD4	0.00247315780522099	0.288074741789839	0.992	0.936	1	5
ENSG00000231747	0.00248676081072462	0.428275990161542	0.713	0.962	1	5
POLE3	0.00253597913634021	0.26113797638685	0.713	0.682	1	5
MTND6P4	0.00260407847308016	0.487074002908341	0.729	0.959	1	5
TIGIT	0.00277163860820577	0.324771976776704	0.721	0.686	1	5
HLA-DRA	0.00297032192079011	0.30874963211833	0.581	0.491	1	5
RABGAP1L1	0.00341266932504724	0.274497040317529	0.899	0.898	1	5
YBX1P1	0.00364118562294933	0.696704342730992	0.457	0.599	1	5
RAB3GAP2	0.0038614084126003	0.262699307014199	0.643	0.59	1	5
FBXO9	0.00386189576348729	0.255284834347809	0.55	0.448	1	5
MTERF41	0.00399522280226079	0.308433111312316	0.667	0.572	1	5
HERC2P2	0.00404092709675006	0.260694016250005	0.713	0.672	1	5
FRG1JP	0.00413587187952379	0.345908389738365	0.256	0.398	1	5
CXCR6	0.00419561816126916	0.721295038781459	0.403	0.356	1	5
USP39	0.00500568465717693	0.371580299122943	0.651	0.601	1	5
ENSG00000228665	0.00565472390657264	0.270758473645552	0.744	0.988	1	5
UFD1	0.00727070125955583	0.412344043977755	0.682	0.611	1	5
AKR1A1	0.00756194019026602	0.392640472176828	0.612	0.54	1	5
EIF4G2	0.00801217826525566	0.256691942424736	0.992	0.99	1	5
TPRG1	0.00811206083567393	0.298598373671887	0.279	0.196	1	5
CBLB	0.00866683839544745	0.306064523017188	0.775	0.807	1	5
TPTE2P2	0.00894534644468642	0.267266606677396	0.736	0.932	1	5
SNX2	0.00969931377942233	0.313022919316478	0.674	0.623	1	5
GMPR2	0.00984488064320266	0.677203843657146	0.465	0.4	1	5
KLRC1	4.13773145039705e-61	2.06472887608461	0.8	0.147	1.98242851519973e-56	6
KLRC2	6.3358314365872e-58	1.82926312332216	0.825	0.175	3.03556019958329e-53	6
KLRC3	7.37413206118632e-50	0.942703016249645	0.625	0.096	3.53302041183498e-45	6
KIR2DP1	1.58244787731351e-48	0.306601707882246	0.438	0.039	7.58166602499675e-44	6
KIR2DL1	2.01018830241761e-47	0.341559982181981	0.375	0.027	9.63101317571303e-43	6
TYROBP	2.30391709347738e-42	2.90931933754668	0.738	0.198	1.10382971865595e-37	6
FCGR3B1	1.5410332474505e-41	1.44608065887128	0.912	0.325	7.38324439186008e-37	6
NCR1	1.35530386547818e-39	0.794677984437814	0.488	0.067	6.49339634989249e-35	6
KLRF11	2.15424359030705e-38	2.26509255805887	0.838	0.299	1.03211964655201e-33	6
ENSG00000251002	2.48403208894086e-38	0.376460495999932	0.575	0.1	1.19012461413246e-33	6
ITGAX	1.28306356516329e-33	0.801277570388534	0.613	0.148	6.14728584705385e-29	6
ENSG00000255641	1.53195472690264e-32	1.13993990282439	0.138	0.002	7.33974829206324e-28	6
FCGR3A1	3.96611353544068e-32	2.5331187884547	0.95	0.643	1.90020465596499e-27	6
KIR2DS4	7.83969036173832e-31	0.887137727986853	0.375	0.049	3.75607404921245e-26	6
CTSW1	2.71978207196148e-28	1.63611652879461	1	0.912	1.30307478849747e-23	6
SH2D1B	6.27962399223885e-28	1.35990908692798	0.425	0.078	3.00863065092156e-23	6
NKG71	1.60910147031989e-26	1.61416027097931	1	0.955	7.7093660544496e-22	6
PRF11	1.05464761138133e-25	1.7171338483282	0.988	0.946	5.0529221708891e-21	6
S1PR51	5.85325369098892e-25	1.36032368540687	0.963	0.608	2.8043523758897e-20	6
CST71	1.32294413992173e-24	1.53328925387808	0.988	0.907	6.33835766877901e-20	6
KLRD11	2.12583793180469e-23	1.45912871356056	0.988	0.774	1.01851021150695e-18	6
GZMB1	3.50007053253249e-23	1.51974987209039	1	0.907	1.67691879284164e-18	6
CCL51	5.59425573489308e-23	1.37760501944067	0.988	0.975	2.68026386514462e-18	6
ENSG000002900361	8.02948546611726e-23	0.662650334517619	0.438	0.09	3.84700678167144e-18	6
KIR2DL3	1.14654985362967e-22	0.837624783137592	0.388	0.076	5.49323500372512e-18	6
NMUR1	1.60345706290956e-22	0.475248371836633	0.562	0.155	7.68232313410598e-18	6
CX3CR11	3.97459969546086e-22	1.31405088216581	0.988	0.728	1.90427046009225e-17	6
KIR3DL1	8.49126781327202e-22	0.551892426805586	0.388	0.078	4.06825132201676e-17	6
ENSG00000288970	1.70575034802968e-21	0.505627763137114	0.162	0.011	8.17242049244501e-17	6
ZEB21	1.26812224350367e-20	1.32943766170327	0.938	0.71	6.07570048085043e-16	6
EFHD21	1.62967265874114e-20	0.701637730704049	0.95	0.6	7.80792467529466e-16	6
OSBPL51	5.65445408747971e-20	0.810925303127655	0.75	0.346	2.7091054978524e-15	6
ADGRG11	9.79347894335729e-20	1.10451039992225	0.988	0.733	4.69215369655191e-15	6
CTBP2	2.95167379724617e-19	0.550406305385363	0.438	0.114	1.41417643299861e-14	6
IL2RB1	4.84506858638893e-19	1.11117943726815	0.95	0.834	2.3213208104248e-14	6
GNLY1	5.69986134127507e-19	1.82146695926329	0.988	0.898	2.7308605672183e-14	6
FGR1	8.02938186185628e-19	1.17369778925924	0.938	0.614	3.84695714383396e-14	6
PLEK1	2.64602916325221e-18	1.21179210103828	0.975	0.773	1.26773903240577e-13	6
GZMH1	2.40671518984526e-17	1.07259624808505	1	0.928	1.15308131460676e-12	6
AOAH1	5.60975963933665e-17	0.97076121869696	0.925	0.687	2.68769194080258e-12	6
KLRC4-KLRK11	1.11451698832461e-16	1.30319554025459	0.45	0.128	5.33976234276202e-12	6
CLIC31	3.29533333577532e-16	1.19972577286331	0.6	0.236	1.57882715450331e-11	6
CCL4L21	3.32149562247477e-16	1.1649721130216	0.838	0.444	1.59136176768389e-11	6
RUNX31	3.48553929993546e-16	0.683285202101065	0.975	0.893	1.66995673399208e-11	6
CCL3	9.82877609549403e-16	0.874100838775562	0.35	0.085	4.70906491511214e-11	6
KLRC4	1.91612333855596e-15	0.302746539232278	0.375	0.095	9.18033852735548e-11	6
FCRL61	7.32332303315864e-15	1.07794661261387	0.938	0.764	3.50867729841663e-10	6
FGFBP21	1.08004978714898e-14	1.2792269969717	0.963	0.753	5.17462653520947e-10	6
TGFBR31	3.06067493265389e-14	0.729405968336466	0.938	0.735	1.46639996698381e-09	6
CCL41	3.95635626091175e-14	1.36713842702746	0.95	0.832	1.89552984816543e-09	6
LAT2	4.81556179875417e-14	1.09516971450067	0.425	0.138	2.30718381340111e-09	6
FCER1G	4.94503278632769e-14	2.01202974144605	0.412	0.132	2.36921465825746e-09	6
ITGAD	1.28223344887932e-13	0.377570711140288	0.312	0.078	6.14330867692569e-09	6
MLC1	1.43916171046669e-13	0.353796196006986	0.262	0.057	6.89516767101697e-09	6
MYO1F1	2.02799242120622e-13	0.901352218492109	1	0.914	9.71631448924113e-09	6
TTC381	2.05680122684725e-13	0.907359306176476	0.75	0.46	9.85434035794786e-09	6
HLA-C1	2.07974275843194e-13	0.907785856153816	1	1	9.96425552992326e-09	6
NCR31	2.388451037122e-13	1.38785712357384	0.637	0.32	1.14433077639552e-08	6
KIR3DL2	4.67391098992268e-13	0.517241490695668	0.288	0.07	2.23931749438185e-08	6
LITAF1	4.67410788603521e-13	0.887185696147196	1	0.981	2.23941182927833e-08	6
RASSF11	5.86190749944809e-13	0.978590569019295	0.975	0.891	2.80849850206057e-08	6
ENSG000002894851	9.14651018885446e-13	0.35522054503597	0.388	0.112	4.38218449658206e-08	6
GZMA1	1.34422312843533e-12	0.914149201885375	0.988	0.916	6.4403074306465e-08	6
MATK1	1.615160332024e-12	0.554875998581164	0.787	0.464	7.73839466676018e-08	6
SLAMF71	2.1578773069896e-12	1.00474837174559	0.938	0.737	1.03386059655179e-07	6
ITGB21	2.55736794256402e-12	0.816779544151657	1	0.993	1.22526055496185e-07	6
PTPN12	3.08623747004931e-12	0.642657466549272	0.562	0.254	1.47864723427533e-07	6
HOPX1	3.12260496212154e-12	1.15011618279262	0.85	0.652	1.49607126340205e-07	6
ABHD17A1	3.73751510743239e-12	0.724036331435075	0.863	0.575	1.79068086312193e-07	6
C1orf211	4.0485693788536e-12	0.48688574714123	0.725	0.402	1.93971007510255e-07	6
CD2441	5.30847539638934e-12	0.988279308496196	0.713	0.41	2.5433436471641e-07	6
CD247	9.75150587970178e-12	1.16149231488341	0.988	0.987	4.67204398202392e-07	6
CD300A1	1.11553557215371e-11	0.972747349730415	0.85	0.619	5.34464247974564e-07	6
GAB31	1.47611027621924e-11	0.508126891229957	0.775	0.479	7.07219194439402e-07	6
MYBL11	1.7419089466917e-11	0.32915559473829	0.75	0.414	8.34565995449462e-07	6
ITGAL1	2.11637644933939e-11	0.900171374085544	1	0.982	1.013977120643e-06	6
C12orf751	2.19764606118793e-11	0.998518759293909	0.887	0.642	1.05291420437575e-06	6
MTCO1P401	2.50289360166529e-11	0.484485487068961	1	0.958	1.19916135349385e-06	6
MTCO1P121	2.54027194756387e-11	0.342146087950844	1	1	1.21706969279732e-06	6
CEP781	3.32745985359058e-11	0.766043211880289	0.787	0.565	1.59421929045378e-06	6
ADGRG51	3.71207461517403e-11	0.721718967772963	0.713	0.43	1.77849206887603e-06	6
SH2D2A1	5.98910889291146e-11	0.667598105797725	0.812	0.574	2.86944196168281e-06	6
IKZF2	6.49388976026568e-11	0.367676640457457	0.512	0.237	3.11128752304089e-06	6
ABI31	6.51845374202604e-11	0.811164932670939	0.75	0.49	3.1230563723421e-06	6
PDE4A	8.45820092748726e-11	0.281998047939367	0.462	0.191	4.05240864636842e-06	6
LILRB11	1.05098514622401e-10	0.574172319353127	0.662	0.366	5.03537493407385e-06	6
IFITM21	1.4552454448938e-10	0.769288265006179	1	0.991	6.97222645103067e-06	6
ID21	1.4675263705092e-10	0.759107327683954	0.988	0.909	7.03106559374663e-06	6
TBX211	1.98396886217813e-10	0.484230483082662	0.762	0.467	9.50539321558165e-06	6
APMAP1	2.68857772645455e-10	0.846848713866468	0.95	0.859	1.28812447452164e-05	6
PFN1P11	3.09947725912084e-10	0.331702785678283	0.988	0.951	1.48499054961739e-05	6
MIB21	3.16623092630068e-10	0.469132071511905	0.662	0.364	1.51697289909992e-05	6
SYK	4.1687855474288e-10	0.25164169465632	0.2	0.044	1.99730684362861e-05	6
TSPAN321	4.25236933962626e-10	0.761184096361074	0.887	0.663	2.03735267430834e-05	6
PTGDR1	4.43124065657897e-10	0.615802587857549	0.662	0.39	2.12305171097355e-05	6
COL6A2	4.62201131123889e-10	0.346465256616691	0.488	0.221	2.21445183932766e-05	6
PFN11	5.47183282943536e-10	0.491199705105102	1	0.999	2.62160982691077e-05	6
CYBA1	6.61705052236728e-10	0.900093993891875	0.938	0.841	3.17029507577139e-05	6
LYST	7.63467269080135e-10	0.693415016290995	0.875	0.728	3.65784803288984e-05	6
CXXC5	8.89431713568746e-10	0.515217594558088	0.225	0.057	4.26135628287922e-05	6
ITGAM1	9.13625962106575e-10	0.846431827349747	0.8	0.55	4.37727334704881e-05	6
MTCO1P53	9.63893022020067e-10	0.383787880081727	0.95	0.795	4.61810785780034e-05	6
RHOC1	1.09644566253417e-09	0.930585726305325	0.588	0.319	5.25318081376747e-05	6
SLC15A41	1.16316917345343e-09	0.655613186801963	0.562	0.303	5.57285982693274e-05	6
XCL21	1.54332250900646e-09	0.823615563927005	0.637	0.339	7.39421247290087e-05	6
PLCG2	1.77498738619834e-09	0.297915063060619	0.3	0.096	8.50414206601486e-05	6
SRGN1	1.90399425397169e-09	0.791831282926416	1	0.991	9.12222687020378e-05	6
SH3BP21	1.97992760772514e-09	0.73063787666513	0.912	0.66	9.48603116137193e-05	6
SPON21	1.98701807312364e-09	0.846564618208236	0.787	0.553	9.52000229014268e-05	6
FLNA1	2.10517562616058e-09	0.693487940247943	1	0.998	0.00010086106942498	6
CD631	3.41689546236115e-09	1.03754183623475	0.838	0.7	0.000163706878497185	6
KLRK1-AS1	3.45527957223019e-09	0.338221414770363	0.5	0.238	0.000165545899585121	6
KLRK11	3.62149305897255e-09	0.578868202933173	0.512	0.251	0.000173509353948434	6
GZMM1	5.61985552500911e-09	0.720035986045041	0.85	0.634	0.000269252898058711	6
CCL3-AS1	6.993217387255e-09	0.730442682674492	0.175	0.039	0.000335052038240774	6
LINC018711	7.21502334018467e-09	0.474044502964755	0.85	0.548	0.000345678983251588	6
CD7	8.06426858380037e-09	0.275677226795909	0.787	0.584	0.000386367172118459	6
HLA-B1	9.40610039416947e-09	0.523147501782818	1	1	0.000450655675985053	6
RAC1P2	9.70218817740315e-09	0.294432436229609	0.713	0.426	0.000464841537767562	6
SYNGR1	9.91266522089396e-09	0.652969256401551	0.325	0.12	0.000474925703398251	6
USP281	1.17163074851077e-08	0.516964982258816	0.675	0.423	0.000561340007918996	6
RHBDF21	1.25701097539492e-08	0.625396941222201	0.7	0.466	0.000602246528421462	6
GK5	1.47888703510021e-08	0.371402736711615	0.613	0.372	0.000708549567386863	6
HCST1	2.33574046317019e-08	0.645859941007091	0.95	0.871	0.00111907661330947	6
PDGFD	2.70528259171429e-08	0.250348517961748	0.388	0.156	0.00129612794251623	6
MAST3	3.07305154625056e-08	0.491495354822062	0.85	0.623	0.00147232972632411	6
LPCAT11	3.85798397791079e-08	0.486009364720576	0.8	0.589	0.00184839870365684	6
MOB3A	4.04275557870254e-08	0.546737783252371	0.9	0.846	0.00193692462531218	6
PPP2R2B1	4.65539029784718e-08	0.265739988826568	0.625	0.35	0.00223044404560156	6
MBP1	4.9977364015529e-08	0.680203553944625	0.975	0.951	0.00239446548734801	6
TFDP21	6.7781745996593e-08	0.45305897527603	0.688	0.45	0.00324749123244277	6
NCAM1	1.02137640571065e-07	0.294440510828989	0.325	0.127	0.00489351649740031	6
SIGLEC10	1.26015545911136e-07	0.253721218970387	0.238	0.075	0.00603753082014845	6
CORO1C1	1.26748867677034e-07	0.56228723241718	0.45	0.222	0.00607266499927439	6
CD160	1.77782746079891e-07	1.45346361436012	0.375	0.18	0.00851774914743367	6
RNF1661	2.13228557814896e-07	0.573426492412816	0.938	0.88	0.0102159934334695	6
SYTL31	2.18099028895224e-07	0.603296476142219	0.887	0.714	0.0104493425733991	6
ENSG00000289366	2.59191894663636e-07	0.306722209654667	0.112	0.02	0.0124181428652295	6
TM4SF19	2.66757775642519e-07	0.466891946718524	0.162	0.04	0.0127806317888087	6
GOLIM4	3.92822447899918e-07	0.256423183152591	0.225	0.073	0.018820516301333	6
FOSL2	4.00374602316302e-07	0.32856992078778	0.8	0.708	0.0191823475715763	6
PLAAT31	4.11714098832775e-07	0.620898028131225	0.512	0.282	0.0197256341891771	6
LINC002991	4.13531572005501e-07	0.879515711735935	0.475	0.254	0.0198127111463556	6
TLN1	4.25804171263975e-07	0.394519967869607	0.975	0.981	0.0204007036494283	6
APOBEC3C1	4.45972295282706e-07	0.651965484805196	0.988	0.935	0.0213669786392897	6
CALM11	4.77632046291095e-07	0.455329675561417	1	0.999	0.0228838289698527	6
TRBJ2-2P1	4.99024015575819e-07	0.585162389480368	0.488	0.251	0.0239087396102531	6
EOMES1	5.30005809270908e-07	0.466737913581867	0.613	0.419	0.0253931083279785	6
GSE11	5.37472373673511e-07	0.37772274765359	0.75	0.55	0.0257508388950716	6
ABCB1	5.47725060389942e-07	0.275016738545631	0.4	0.196	0.0262420553683425	6
STOM1	6.4119831928737e-07	0.535626817003928	0.95	0.865	0.0307204526753772	6
ADAM81	7.51091607438229e-07	0.462570754206902	0.9	0.794	0.035985550003973	6
PRSS231	8.32811491998189e-07	0.627371289511345	0.688	0.47	0.0399008313931252	6
MTND4P121	8.58109013891681e-07	0.73822982432005	1	0.953	0.0411128609645643	6
CYRIB1	9.25906255251792e-07	0.681551185231843	0.988	0.928	0.0443610945953686	6
TPST21	1.019926694837e-06	0.660411555924713	0.863	0.767	0.0488657078763355	6
LYN	1.03723469905867e-06	0.262044809354895	0.388	0.185	0.0496949516665998	6
MTND4LP30	1.03963572374422e-06	0.306517370480175	0.963	0.873	0.0498099871603093	6
FCRL3	1.15218919299715e-06	0.925373689213446	0.613	0.445	0.0552025364256864	6
FCGR2C	1.21196290801344e-06	0.817692607727353	0.175	0.05	0.0580663548858319	6
RAC1	1.24887535221655e-06	0.660583749344744	0.9	0.815	0.0598348670000473	6
GNPTAB1	1.60590407508139e-06	0.75985882832519	0.775	0.693	0.0769404701412247	6
ARPC21	2.24323808191572e-06	0.603862313893497	1	1	0.107475779742664	6
VASP	2.37837058120002e-06	0.375908617685498	0.7	0.476	0.113950112915874	6
SSBP3	3.26861151569842e-06	0.351962254694075	0.625	0.408	0.156602446328627	6
PLEKHF11	3.50205533178973e-06	0.476785139899793	0.562	0.348	0.167786973001378	6
ZAP701	3.6064956513644e-06	0.525492625165951	0.988	0.987	0.17279081315252	6
GNG21	3.79211295941723e-06	0.508601597570946	0.975	0.918	0.181683923998639	6
ENSG000002587321	4.2453818572544e-06	0.379127377703895	0.225	0.078	0.203400490162916	6
MTATP6P1	4.37693694718708e-06	0.355676122845302	1	1	0.20970342607668	6
MMP25-AS1	5.73574788844611e-06	0.420298345462166	0.738	0.497	0.274805417083341	6
MTSS11	6.13427804435292e-06	0.571556699800466	0.637	0.441	0.293899395382993	6
RAP1GAP2	6.21623708726897e-06	0.307494189565319	0.688	0.517	0.297826135088144	6
SLC9A3R11	6.27537197453952e-06	0.431330890882746	0.988	0.968	0.300659346672163	6
CD991	6.71853260039838e-06	0.56267471540156	0.95	0.969	0.321891615417687	6
CMC11	7.82215788411735e-06	1.09427096656464	0.6	0.446	0.374767406385946	6
PRSS30P	8.75411488133317e-06	0.474950988492475	0.2	0.07	0.419418398079554	6
HAVCR2	1.06794142709014e-05	0.863640665119683	0.362	0.189	0.511661417133156	6
ZFP36	1.09503718727659e-05	0.62382232295765	0.988	0.951	0.524643266796088	6
MTND1P23	1.45403024069519e-05	0.417305524554047	1	0.993	0.696640428619471	6
HLA-DPA11	1.52770673323247e-05	0.696639459940659	0.925	0.856	0.731939572959009	6
RAB37	1.53455251412253e-05	0.685251736769871	0.812	0.67	0.735219455041243	6
HIPK2	1.6903827338909e-05	0.292783277775715	0.65	0.5	0.809879271634469	6
LINC020841	1.69905547719561e-05	0.377409238850388	0.325	0.152	0.814034469679191	6
KMT2D	1.83436298816018e-05	0.423703511908413	0.85	0.679	0.878861651257423	6
CTSC1	2.07308748316422e-05	0.534420116025326	0.975	0.907	0.993236944058807	6
IRF8	2.28990612256958e-05	0.303215913551194	0.238	0.097	1	6
TGFBR1	2.32631665350286e-05	0.34912998697444	0.65	0.465	1	6
SASH31	2.39183930046562e-05	0.503542879654369	0.963	0.874	1	6
ENSG00000270789	2.41630119214376e-05	0.398139196928627	0.138	0.039	1	6
ARRB1	2.76301197248957e-05	0.436469540425116	0.388	0.208	1	6
RNASEH2A	3.01699434064872e-05	0.350225255486864	0.175	0.056	1	6
MCTP2	3.21630968360328e-05	0.370696886922904	0.475	0.307	1	6
FMNL11	3.26441882323025e-05	0.515444905572122	0.938	0.854	1	6
RN7SL128P1	3.42331967998664e-05	0.527858990449612	0.988	0.937	1	6
SH3BGRL31	3.43000317689198e-05	0.365554133281677	1	1	1	6
SYNE11	3.53880846109716e-05	0.44921541154916	0.988	0.984	1	6
CBLB1	3.73715076756668e-05	0.519732990142989	0.887	0.799	1	6
ARHGAP261	3.74710854724021e-05	0.489358430971801	0.762	0.581	1	6
CFL11	4.12961235111912e-05	0.36922429121791	1	1	1	6
SPN1	4.6189461275215e-05	0.407242062981196	0.95	0.895	1	6
CHD9	4.62745955552129e-05	0.412409301941379	0.775	0.59	1	6
RN7SL31	4.74662098416287e-05	0.814926075508186	1	0.984	1	6
PRKCH1	4.78909740291243e-05	0.446879637852232	0.988	0.972	1	6
MYO6	4.95725530653126e-05	0.298333894460778	0.5	0.329	1	6
RN7SL752P1	5.23348152595665e-05	0.493146821998878	0.988	0.933	1	6
RGS31	5.46713557859665e-05	0.496919107636794	0.562	0.377	1	6
TADA3	5.93118044864071e-05	0.375226325505641	0.775	0.597	1	6
ACTN41	6.07237030112617e-05	0.543773330638655	0.787	0.704	1	6
CYRIA	6.09458677049858e-05	0.332474932942138	0.275	0.132	1	6
ENSG00000279500	6.47020714679153e-05	0.596917307246775	0.175	0.064	1	6
IQGAP11	6.6047018431484e-05	0.404087781576262	0.988	0.96	1	6
ILK	6.65182338031268e-05	0.276864035189918	0.388	0.209	1	6
F2R1	7.534078441746e-05	0.616120054517223	0.662	0.574	1	6
PICALM1	7.76850954898676e-05	0.329669257705365	0.75	0.585	1	6
PDIA31	7.80333133268021e-05	0.526997579410463	0.938	0.975	1	6
LINC00944	8.1392921157775e-05	0.334536509388171	0.362	0.188	1	6
RN7SL674P1	8.4517296245392e-05	0.381573614362047	0.95	0.911	1	6
SIPA1	8.69815881546701e-05	0.394969870014224	0.775	0.57	1	6
CDKN2D	9.44458887560653e-05	0.468667014081727	0.613	0.434	1	6
RN7SL4P1	9.44835321996973e-05	0.820591286838619	1	0.986	1	6
MXRA71	9.70222247632742e-05	0.433550763428737	0.4	0.249	1	6
AKAP131	0.000100132661113595	0.316736416260779	1	0.993	1	6
PAXX1	0.00010427896190905	0.642659314867677	0.875	0.803	1	6
LINC02256	0.000105027155601302	0.308639401708062	0.45	0.276	1	6
IRF1-AS11	0.000110134437986975	0.66089739399636	0.8	0.708	1	6
ENSG00000289901	0.000112913513570328	0.456085698053282	1	0.984	1	6
LSP11	0.000116341796987773	0.395937540356088	1	0.984	1	6
BHLHE401	0.000116570905528543	0.487832890150005	0.825	0.777	1	6
CD38	0.000125216790271707	0.530697524410521	0.35	0.186	1	6
ASL	0.000125751536304402	0.558649857444558	0.412	0.255	1	6
LLGL21	0.0001494880959139	0.720146232727105	0.6	0.443	1	6
APOBEC3G1	0.000150627821138581	0.614543147026955	0.925	0.881	1	6
ARPC5L1	0.000157313619554709	0.491385867118944	0.775	0.625	1	6
GET4	0.000173847941336528	0.435286049186227	0.325	0.166	1	6
RIN3	0.00017903965480601	0.285628978290688	0.713	0.582	1	6
RN7SL396P1	0.000181659641899143	0.511266159265409	0.988	0.948	1	6
ENSG00000270640	0.000182930940908713	0.46269985689365	0.225	0.097	1	6
TSPOAP1	0.000184187782741351	0.493841981187286	0.45	0.301	1	6
TTC161	0.000193512127041765	0.303648741606799	0.625	0.47	1	6
IFITM3	0.000203378422932095	0.525653718513848	0.988	0.973	1	6
SNORD13	0.000237942161703718	0.404859395601975	0.725	0.588	1	6
ENSG000002891911	0.000241385655061312	0.346719355794112	0.3	0.156	1	6
ADGRE51	0.000248157277440814	0.368890228035403	1	0.972	1	6
MSC1	0.000248360945057321	0.498044956745312	0.312	0.168	1	6
PYHIN11	0.000248405398021569	0.537593097083634	0.85	0.852	1	6
PPP1CA1	0.000257912699143294	0.446394316852997	0.988	0.956	1	6
GSTP11	0.000259620964169928	0.655013473690307	0.838	0.731	1	6
RN7SL5P1	0.000267398195262092	0.729194089823504	1	0.989	1	6
CD8A1	0.000294010943386499	0.681569974373743	0.925	0.933	1	6
SLC20A11	0.000302663131206552	0.477939157572385	0.9	0.868	1	6
SIGLEC17P1	0.000305502413760275	0.653482925677422	0.325	0.181	1	6
JAKMIP2	0.000319301368891075	0.30852331445932	0.4	0.248	1	6
IER21	0.000326007549005517	0.335860354141556	0.825	0.699	1	6
LAG31	0.000327778497504182	0.320520429601219	0.55	0.387	1	6
PLAC81	0.000358827714976654	0.373180316347047	0.912	0.865	1	6
MSN1	0.000363901542653066	0.349155891804948	0.988	0.995	1	6
CYB5R3	0.000375090690419887	0.44844329313277	0.6	0.453	1	6
CLEC2B1	0.000376045715430794	0.533512873748227	0.825	0.757	1	6
RN7SL11	0.000391572737931769	0.702666280843848	1	0.996	1	6
GEMIN71	0.000398487693977311	0.577047918432174	0.25	0.12	1	6
CST3	0.000403977583415653	0.367970113199004	0.25	0.119	1	6
BIN21	0.000434127252935356	0.375092230105571	1	0.987	1	6
WIPI1	0.000454456272398262	0.560475725562049	0.388	0.252	1	6
CTSD1	0.000513650769004019	0.508457298985306	0.738	0.608	1	6
SIDT1	0.000515078029673665	0.50745812080042	0.8	0.681	1	6
MCOLN21	0.000546502431715765	0.266180574802287	0.662	0.48	1	6
PLAAT41	0.000550126823759376	0.536435140413855	0.963	0.962	1	6
ADRB21	0.000580612801794371	0.308768847915628	0.613	0.479	1	6
PTPRA	0.000657301355159958	0.344266464788364	0.775	0.673	1	6
RAP1BL1	0.000678564937689744	0.253824361218489	0.775	0.635	1	6
LINC023841	0.000704531529209995	0.629468223079034	0.475	0.333	1	6
RAP1B1	0.000729251565197811	0.504533969348434	1	0.988	1	6
ERBB2	0.000741622365733909	0.398895269944743	0.225	0.11	1	6
ADD1	0.000768328967789949	0.504237076743301	0.9	0.869	1	6
RASSF41	0.000769973426140247	0.711562916498422	0.3	0.172	1	6
PPP2R5C1	0.000770984433419234	0.438132183142673	0.988	0.995	1	6
INO80B	0.000839547246499147	1.63043873206246	0.15	0.058	1	6
ENSG000002742651	0.000880545218911907	0.333903641331273	0.887	0.786	1	6
SAMD31	0.000919936808307891	0.374914474987713	0.863	0.794	1	6
ARL4C1	0.000954758909881094	0.306428769824262	0.988	0.979	1	6
RRAS2	0.000957346587439963	0.275364602476476	0.288	0.156	1	6
MS4A7	0.00101223336115231	0.4960089499157	0.188	0.083	1	6
BAZ2A	0.0010218017548376	0.368890946532457	0.938	0.878	1	6
PITPNC1	0.0010528463111368	0.476454546037002	0.762	0.64	1	6
DGKZ	0.00106982166616635	0.339869120281214	0.9	0.817	1	6
ENSG000002860671	0.00107936199019879	0.325296299261521	0.637	0.475	1	6
LGR61	0.00112527641478487	0.272885984060281	0.3	0.177	1	6
SYNE21	0.00114239810499023	0.39820790382692	0.988	0.997	1	6
TAPBP	0.00127272498260399	0.350120596812267	0.975	0.957	1	6
C1orf122	0.00130822456543286	0.290811656771322	0.225	0.111	1	6
DDAH2	0.0013383632567808	0.270846983001225	0.312	0.173	1	6
IRF1	0.00138732830756565	0.506349356291141	0.975	0.962	1	6
HLA-DRA1	0.00150068623598214	0.403124568317211	0.637	0.491	1	6
RNPS1	0.00160033395440595	0.389844128148571	0.988	0.892	1	6
HSH2D	0.0017516717908391	0.5865548608529	0.6	0.494	1	6
CAP11	0.00179401208796177	0.40883116391376	1	0.994	1	6
RAC21	0.00179572868489593	0.334457991183716	1	0.998	1	6
INPP5D1	0.00184822457345016	0.298354289929252	0.975	0.917	1	6
TSEN541	0.00192254170908836	0.550697885781579	0.775	0.704	1	6
RNF1671	0.00198486372387686	0.393100344680888	0.8	0.678	1	6
G6PD	0.00198861302149918	0.452506102480496	0.475	0.368	1	6
GINS3	0.00199497400199497	0.308583458376638	0.125	0.048	1	6
PRR5L1	0.00201063545457516	0.271948243784904	0.625	0.485	1	6
PUS3	0.00204971041265528	0.254081571170453	0.325	0.194	1	6
PRKCB1	0.00206000964061503	0.347012496734387	0.9	0.924	1	6
LINC024461	0.00206628726366673	0.637763256511366	0.5	0.358	1	6
RAB291	0.00207145713010327	0.328435492226113	0.812	0.785	1	6
TNFRSF18	0.00216322340050387	0.537842231967416	0.288	0.169	1	6
TIGIT1	0.00221268378772799	0.436025676595918	0.738	0.687	1	6
ENSG00000260997	0.00232142074089127	0.266746681460457	0.425	0.284	1	6
MIEN1	0.00240374708851865	0.482266027487003	0.637	0.509	1	6
RAB27A1	0.00283502606056511	0.273770902868057	0.725	0.666	1	6
FASLG	0.00294237976232871	0.518438058964586	0.362	0.245	1	6
IDH21	0.00297673429405025	0.516280588192351	0.875	0.855	1	6
SERPINB61	0.00304984648710094	0.380520131542047	0.7	0.599	1	6
SLFN13	0.00310458803860079	0.37170258796351	0.65	0.574	1	6
GNGT2	0.00310800062991233	0.52948866326616	0.175	0.085	1	6
KLHDC4	0.00320467526209502	0.399297907774283	0.662	0.583	1	6
APOL1	0.00320607886578543	0.252192230338859	0.512	0.387	1	6
RABGAP1L2	0.00327332773306024	0.473129991964717	0.9	0.898	1	6
ARHGAP27	0.00330840340223964	0.365402478350045	0.688	0.603	1	6
PDLIM1	0.00332868430201688	0.335913941547865	0.25	0.138	1	6
CCDC50	0.00365899194197182	0.303724739763683	0.275	0.162	1	6
TCF251	0.00380490961603899	0.497574482373273	0.963	0.916	1	6
PLEKHG31	0.00381558723253139	0.332593901810763	0.637	0.512	1	6
INPPL1	0.00385030718309857	0.267150693139723	0.512	0.375	1	6
LCP11	0.00396731760255558	0.288569415205252	1	0.998	1	6
KLF131	0.00420779645059769	0.410480775330939	0.688	0.572	1	6
DIP2A1	0.00423241945149839	0.389767629178942	0.85	0.821	1	6
ARHGAP301	0.00451890452411169	0.360452306609857	0.95	0.965	1	6
MON1B	0.00464339406403852	0.341493145176448	0.6	0.486	1	6
IFI27L2	0.00469331455653177	0.44980329365335	0.462	0.337	1	6
HNRNPUL1	0.00489748584379066	0.259632983035523	0.838	0.833	1	6
ENSG00000279166	0.00513131728631485	0.353777686581171	0.338	0.215	1	6
TCIRG1	0.00519496768945743	0.28253379953912	0.925	0.875	1	6
TNFRSF1B1	0.00522620640402771	0.275504398949574	0.963	0.948	1	6
TESC1	0.00531040244822551	0.251066354494203	0.288	0.171	1	6
GSN	0.0053717345611428	0.391949421105716	0.212	0.117	1	6
MACF11	0.00544919448422003	0.320537224396053	1	0.996	1	6
SUSD11	0.00554221508732657	0.280952784930108	0.362	0.26	1	6
ARHGEF3	0.00581080163675411	0.3706076284568	0.95	0.93	1	6
ACTR2	0.00592398296962326	0.42494432268894	0.95	0.895	1	6
ABHD2	0.00592618274943045	0.335383150473102	0.537	0.434	1	6
MYL61	0.00594505625249163	0.260601434642948	1	0.998	1	6
DOK2	0.00604856898485406	0.499774985466199	0.875	0.823	1	6
ACSL5	0.00618264226568054	0.26848051980959	0.8	0.695	1	6
ACAA2	0.00649719141297521	0.573184462060649	0.75	0.63	1	6
FTL	0.0070188935434545	0.322309989252453	1	0.999	1	6
PTPN181	0.00708302779341657	0.381751176363514	0.7	0.59	1	6
CCDC88B	0.00711130646729743	0.384770852134458	0.6	0.524	1	6
HDDC2	0.00727057980149055	0.666929142240632	0.537	0.442	1	6
CISD3	0.00746492661966252	0.557157026869016	0.362	0.264	1	6
CHI3L2	0.00754478361628489	0.739507234136363	0.362	0.254	1	6
LASP1	0.00757875662030068	0.40899868841638	0.838	0.804	1	6
INPP4A	0.00770648086570664	0.317368940311845	0.8	0.77	1	6
UBQLN1	0.00771335287189957	0.27995078948056	0.925	0.837	1	6
TRAPPC10	0.00788486930527824	0.265353134667373	0.762	0.704	1	6
GPR68	0.00809080468875955	0.253873123851172	0.462	0.319	1	6
NPEPPSP1	0.00824309516790896	0.258652861429945	0.588	0.5	1	6
CLIC11	0.0085772783824507	0.30940920842395	0.975	0.975	1	6
YKT6	0.00870995093511764	0.251664649383763	0.388	0.279	1	6
ENSG000002879581	0.0089645218667468	0.356738443598942	0.388	0.287	1	6
CALR1	0.00899788144667938	0.339057791094186	0.963	0.929	1	6
NCALD1	0.0090717631912401	0.534079338068305	0.475	0.384	1	6
LINC011451	0.00927707516369266	0.377072227344831	0.725	0.621	1	6
TTLL3	0.00946599234338549	0.251041158078918	0.525	0.396	1	6
SLC27A31	0.00956047807796617	0.571507547343568	0.338	0.231	1	6
SEPTIN71	0.00962325670078622	0.369756847785584	0.975	0.975	1	6
CYTH41	0.00984542711180562	0.32946528159405	0.9	0.873	1	6
ENSG00000286012	1.52150060109635e-99	2.8695894570501	0.9	0.024	7.28966152991271e-95	7
ENSG00000286178	1.57705182585561e-99	2.80647897738357	0.9	0.024	7.5558130028568e-95	7
ENSG00000286148	1.57705182585561e-99	2.76973722958146	0.9	0.024	7.5558130028568e-95	7
ENSG00000264659	4.13952561539198e-36	0.276978034260262	0.2	0.002	1.98328811759045e-31	7
ERC2	4.38324607835526e-36	0.268186942486925	0.2	0.002	2.10005702860079e-31	7
SEC16B	3.09829131215425e-32	0.392292905867828	0.1	0	1.48442235056622e-27	7
SERPINA9	3.09829131215425e-32	0.285440399919638	0.1	0	1.48442235056622e-27	7
OR2T34	3.09829131215425e-32	0.281398677079692	0.1	0	1.48442235056622e-27	7
SERPINA3	3.09829131215425e-32	0.279505781680988	0.1	0	1.48442235056622e-27	7
ENSG00000234105	3.09829131215425e-32	0.254524954078914	0.1	0	1.48442235056622e-27	7
LINC01900	9.55568097345962e-29	0.371180080099787	0.15	0.001	4.57822231119424e-24	7
ENSG00000268922	1.0775196792135e-28	0.347912767048674	0.15	0.001	5.16250453507978e-24	7
ENSG00000267240	4.3138417657848e-28	0.298140928375547	0.2	0.004	2.06680472840515e-23	7
KRT13	4.64235133683402e-24	0.293527591651626	0.15	0.002	2.22419694899055e-19	7
ERLNC1	4.64235133683402e-24	0.288295501997559	0.15	0.002	2.22419694899055e-19	7
ENSG00000286149	9.99980022567876e-24	0.523068092402243	0.45	0.031	4.79100428612495e-19	7
ENSG00000286267	2.76049257083615e-23	0.525760770816095	0.45	0.032	1.32257959561331e-18	7
ENSG00000286155	7.71486497323691e-23	0.538162999430556	0.45	0.033	3.69626895732754e-18	7
FABP12	8.6641629737276e-22	0.693277497441169	0.1	0.001	4.15108712234263e-17	7
ENSG00000285959	8.6641629737276e-22	0.450673515430767	0.1	0.001	4.15108712234263e-17	7
ENSG00000274261	8.6641629737276e-22	0.420026088140292	0.1	0.001	4.15108712234263e-17	7
ENSG00000278737	8.6641629737276e-22	0.363457982867275	0.1	0.001	4.15108712234263e-17	7
ENSG00000230570	9.26444904894798e-22	0.427043945899086	0.1	0.001	4.43869018384147e-17	7
ALB	9.26444904894798e-22	0.360146950428366	0.1	0.001	4.43869018384147e-17	7
MIR3681HG	3.32006284184778e-18	0.502601388547178	0.15	0.004	1.59067530815769e-13	7
FGF1	1.51022442986537e-16	0.388526671991206	0.1	0.001	7.23563626592795e-12	7
ENSG00000278332	1.51022442986537e-16	0.319447641279758	0.1	0.001	7.23563626592795e-12	7
MOS	1.51022442986537e-16	0.294706149868492	0.1	0.001	7.23563626592795e-12	7
ENSG00000271239	1.58786226499618e-16	0.277979265449589	0.1	0.001	7.6076068978232e-12	7
TVP23CP1	1.66943224927974e-16	0.436223254597243	0.1	0.001	7.99841684952416e-12	7
RANBP17	1.17558300799087e-14	0.263740151589592	0.15	0.005	5.63233574958504e-10	7
TNNT2	1.32412139919514e-14	0.252107848887041	0.15	0.005	6.34399803568383e-10	7
ENSG00000286252	2.03622801306264e-14	0.652720413871709	0.3	0.024	9.75577203338442e-10	7
ENSG00000199566	2.16002527367511e-13	0.578119564834076	0.1	0.002	1.03488970887048e-08	7
OR1D5	2.16002527367511e-13	0.378592744411617	0.1	0.002	1.03488970887048e-08	7
ENSG00000267006	2.16002527367511e-13	0.357395879042981	0.1	0.002	1.03488970887048e-08	7
ENSG00000286146	2.21887872917087e-13	0.700982438888737	0.3	0.026	1.06308698793306e-08	7
FAM197Y6	2.27956775298815e-13	0.643642600541691	0.15	0.006	1.09216370613415e-08	7
OR10J4	2.33993021274746e-13	0.6849064913601	0.1	0.002	1.12108396422944e-08	7
CLUL1	2.47189486317577e-13	0.373054470456629	0.15	0.006	1.18430954789614e-08	7
FAM197Y2	2.84357159437733e-12	0.617340313794702	0.15	0.006	1.36238358658212e-07	7
BEAN1	1.93161844934846e-11	0.27240088171965	0.25	0.021	9.2545771526734e-07	7
FAM197Y8	2.1044588084728e-11	0.602512423188326	0.15	0.007	1.0082672597274e-06	7
KHDC1L	2.78658215786599e-11	0.747502085006402	0.1	0.003	1.33507937765518e-06	7
ENSG00000286174	2.78658215786599e-11	0.378200725981041	0.1	0.003	1.33507937765518e-06	7
RALYL	2.78658215786599e-11	0.289663099197211	0.1	0.003	1.33507937765518e-06	7
LINC02368	2.88085297371384e-11	1.48367113380727	0.1	0.003	1.38024546823604e-06	7
ENSG00000273473	2.88085297371384e-11	0.677479471533978	0.1	0.003	1.38024546823604e-06	7
OR7A15P	2.88085297371384e-11	0.547397173151296	0.1	0.003	1.38024546823604e-06	7
LINC01837	2.88085297371384e-11	0.302518246349291	0.1	0.003	1.38024546823604e-06	7
ACR	2.97824310777179e-11	2.51640791756651	0.1	0.003	1.42690605536454e-06	7
RN7SKP26	2.97824310777179e-11	0.537751936773191	0.1	0.003	1.42690605536454e-06	7
PSG11	2.97824310777179e-11	0.297740447699704	0.1	0.003	1.42690605536454e-06	7
TMEM108-AS1	2.97824310777179e-11	0.275844383299394	0.1	0.003	1.42690605536454e-06	7
ENSG00000279276	3.0788533657251e-11	0.598353015345946	0.1	0.003	1.47510943605255e-06	7
ENSG00000256020	1.5116245454037e-10	0.339951570484602	0.15	0.008	7.24234435948368e-06	7
ENSG00000286032	3.55394597687451e-10	0.96814009666801	0.25	0.024	1.70273105698035e-05	7
FAM27C	5.26070071089196e-10	0.499437563672999	0.35	0.047	2.52045431759545e-05	7
CSMD3	6.3098289025123e-10	0.274537039166376	0.2	0.016	3.02310212548267e-05	7
APBB2	7.78029313709009e-10	0.629569218637508	0.2	0.016	3.72761624491123e-05	7
NOVA1-DT	9.06991651942022e-10	0.373613171038152	0.1	0.004	4.34548770361942e-05	7
SFTPA1	9.33169047946342e-10	0.467437608830284	0.1	0.004	4.47090622561572e-05	7
SPATA31A7	1.04544535661964e-09	0.373361463641847	0.1	0.004	5.00883324810035e-05	7
ENSG00000267053	2.50984572070954e-09	0.269082825501055	0.25	0.026	0.000120249218324915	7
USP17L11	9.76753067898053e-09	0.277964606926115	0.15	0.01	0.000467972162360636	7
SAA2	1.27781639958803e-08	0.333215674370268	0.1	0.004	0.00061221461520662	7
MAPK6P2	1.30993164703023e-08	0.332102589115951	0.1	0.004	0.000627601351408652	7
OR9R1P	1.37653156410027e-08	0.449912310938801	0.1	0.004	0.000659510037676081	7
OPHN1	1.45183886570909e-08	0.537095251304267	0.4	0.074	0.000695590518949883	7
DSP	2.93404621592277e-08	0.373736735509	0.15	0.011	0.00140573088251076	7
ENSG00000280441	4.38850309114112e-08	1.49695398382966	0.8	0.388	0.00210257571599662	7
ENSG00000278996	5.75600821947258e-08	0.998108702513181	0.8	0.387	0.00275776109803151	7
USP17L15	7.16804249785785e-08	0.361211008714393	0.15	0.011	0.00343428084114868	7
USP17L18	7.27899426449067e-08	0.480993625965621	0.15	0.011	0.00348743894206013	7
RNU6-625P	1.05175936089679e-07	0.5344010074945	0.1	0.005	0.0050390842739926	7
MTND4P4	1.05175936089679e-07	0.530971760858763	0.1	0.005	0.0050390842739926	7
UBE2V2P2	1.05175936089679e-07	0.443248733508298	0.1	0.005	0.0050390842739926	7
EMP2	1.64244456240637e-07	0.369724602307209	0.3	0.047	0.00786911614294514	7
ENSG00000257060	1.72486879349708e-07	0.297906493447632	0.15	0.012	0.00826401887652387	7
ENSG00000212939	1.83532288939681e-07	0.28900232551002	0.25	0.033	0.00879321549538908	7
USP17L20	1.85497429467522e-07	0.435763756881861	0.15	0.012	0.00888736734321844	7
ENPP7P1	2.09504383087284e-07	0.471118995093116	0.3	0.047	0.0100375644980949	7
ENSG00000267284	2.64603910372294e-07	0.625370634584527	0.35	0.066	0.012677437949847	7
ENSG00000279940	3.9286095170593e-07	0.817570849793356	0.15	0.013	0.0188223610571828	7
ENSG00000254092	3.9286095170593e-07	0.367584628326529	0.15	0.013	0.0188223610571828	7
PPP1R3B-DT	4.01476173835332e-07	0.431433546842602	0.25	0.037	0.0192351249646246	7
ENSG00000236327	4.03867550433436e-07	0.523137542452329	0.15	0.013	0.0193496982088163	7
LINC02196	5.06914150346564e-07	0.315667735297132	0.1	0.006	0.0242867638572542	7
EPHA2	5.70625149209907e-07	0.473368099719254	0.1	0.006	0.0273392215237958	7
ENSG00000272942	5.8196804419564e-07	3.3801801188161	0.1	0.006	0.0278826709654573	7
RBFOX1	7.11103748906696e-07	0.404685091010565	0.25	0.037	0.0340696917138687	7
LINC00899	9.98296706766441e-07	0.253902030128063	0.2	0.024	0.0478293935178869	7
ENSG00000232628	1.47148767585752e-06	0.374970055572402	0.15	0.014	0.0705004460380095	7
CNIH3	1.57529012521365e-06	0.328511740074485	0.2	0.025	0.0754737251891113	7
MTND4P2	2.12773611109947e-06	0.36525605990071	0.1	0.006	0.101941964818887	7
SLC25A18	3.7939230581473e-06	0.448529343473927	0.2	0.027	0.181770647638895	7
KIF13A	4.42489602034316e-06	0.353951616068173	0.15	0.016	0.212001193230661	7
KRT72	5.78187927779011e-06	0.49584716095593	0.5	0.15	0.277015618078202	7
LINC00211	6.08734732209222e-06	0.262828921219748	0.1	0.007	0.29165089754876	7
LINC01881	6.30854498687151e-06	0.533498164372188	0.75	0.306	0.302248698866001	7
ENSG00000275563	6.60625921564084e-06	0.326100685490611	0.1	0.007	0.316512485280569	7
LINC01630	6.89531969495782e-06	0.504186777258328	0.15	0.016	0.330361661905124	7
NRP2	1.00357125486432e-05	0.309531036402028	0.15	0.016	0.480821023918046	7
MMACHC	1.00358487089853e-05	0.367558569109401	0.35	0.08	0.480827547496194	7
ENSG00000288772	1.41710111093877e-05	0.27398412414444	0.15	0.017	0.678947313261875	7
MIR4422HG	1.65166763193328e-05	0.330962575067057	0.1	0.008	0.791330479135555	7
LINC02951	1.72792774759248e-05	0.543071566268843	0.1	0.008	0.827867463149033	7
HMGN1P15	1.72792774759248e-05	0.260526935404708	0.1	0.008	0.827867463149033	7
MCF2L	3.35913446530952e-05	0.394670823902003	0.3	0.071	1	7
LNP1	3.6831493580964e-05	0.369615216494004	0.1	0.009	1	7
DOCK6	4.33983585372227e-05	0.304542699504799	0.15	0.019	1	7
LINC01801	5.00283736138403e-05	0.311589295344881	0.15	0.019	1	7
DNAAF10	5.17710750686273e-05	0.296226936019272	0.35	0.091	1	7
SUCLG2-DT	7.08278134042304e-05	0.448961071069403	0.35	0.093	1	7
CXCL2	7.20635362804743e-05	3.37544772060609	0.1	0.009	1	7
ENSG00000279019	7.30082333048321e-05	0.497306295181043	0.1	0.009	1	7
SLC13A3	7.30082333048321e-05	0.334775817465507	0.1	0.009	1	7
RANP9	7.79100290047484e-05	0.269638472587022	0.1	0.009	1	7
HELB	8.03920422309469e-05	0.632528774052133	0.85	0.484	1	7
PPIAP53	8.09987719669411e-05	0.475258607038598	0.1	0.009	1	7
COL4A2	8.43660911763775e-05	0.261119813926369	0.15	0.021	1	7
DDX11L16	9.04629621973995e-05	0.916655472439068	0.2	0.036	1	7
ENSG00000223711	0.000109558088590901	0.303587365509265	0.2	0.036	1	7
ENSG00000289055	0.000112888938535634	0.26591576004014	0.15	0.021	1	7
CSGALNACT1	0.00012839180685766	0.440448795814803	0.85	0.492	1	7
DCTN1-AS1	0.000138066671863863	0.310852779204851	0.1	0.01	1	7
PRXL2CP1	0.000146711740174187	0.494828868199992	0.1	0.01	1	7
RN7SL556P	0.000155864659512877	0.377121539350703	0.1	0.01	1	7
HABP4	0.000165842617649456	0.303422170998825	0.45	0.149	1	7
ENSG00000236426	0.000237138772032043	0.369078411102694	0.1	0.011	1	7
ROR1-AS1	0.000239864558785156	0.252518204724127	0.1	0.011	1	7
ASS1P2	0.000259784142813944	0.420128617018797	0.1	0.011	1	7
ENSG00000270728	0.000262753276224044	0.318578506715822	0.1	0.011	1	7
ADD3-AS1	0.00028420491812899	1.25873028525293	0.15	0.024	1	7
ENSG00000277130	0.000316971019011795	0.349888494965502	0.15	0.024	1	7
ENSG00000287576	0.000325619693319	0.290183841779336	0.2	0.041	1	7
RAB30-DT1	0.000333338326432454	0.346496019975793	0.55	0.225	1	7
RFX2	0.000407922976313703	2.22584166193755	0.3	0.084	1	7
LINC02603	0.000446344351418884	0.373232855860173	0.1	0.011	1	7
TERF2	0.000495543575066116	0.528266347527587	0.55	0.245	1	7
ZWINT	0.000506837476722448	0.392068083452713	0.25	0.063	1	7
LINC00662	0.00058270155775701	0.403021971848355	0.65	0.301	1	7
ENSG00000287759	0.000604328558287384	0.337586832490124	0.1	0.012	1	7
RNASEH2A1	0.000611967135620094	0.46315006961212	0.25	0.06	1	7
KRT74	0.000623049705245455	0.260280399897198	0.1	0.012	1	7
ENSG00000236494	0.000635828732069934	0.374355228266748	0.1	0.012	1	7
LGMN	0.000650552063396528	0.339459686862306	0.3	0.084	1	7
ENDOV	0.000673455431149479	0.526271391945317	0.35	0.117	1	7
SPAG5-AS1	0.000704393597477608	0.480801159080597	0.3	0.091	1	7
ENSG00000254802	0.000774046468941302	0.507361958077543	0.2	0.044	1	7
GSKIP	0.000795874101761861	0.946019310546333	0.55	0.256	1	7
ITSN1	0.000807528936307091	0.316105041260638	0.25	0.067	1	7
FAM227A	0.000822060396946383	0.258677944652337	0.15	0.027	1	7
MYO1E	0.000909657994644105	0.276894748366484	0.1	0.013	1	7
ENSG00000251922	0.000918467190034648	0.420474224589833	0.1	0.013	1	7
NPM1P20	0.000945893295181432	0.305741875405532	0.2	0.044	1	7
ZC3H10	0.000952151975980591	0.298122442663829	0.35	0.125	1	7
DCAF4	0.00100182479226984	0.707501020498141	0.45	0.193	1	7
FANCM	0.00100525057855888	0.541206055426042	0.45	0.178	1	7
SAG	0.00110727312278854	0.257898104944449	0.2	0.048	1	7
NOTCH2NLR	0.00110921983704757	1.02310070280216	0.35	0.135	1	7
KLHDC10	0.00112956409866915	0.311369152506783	0.5	0.21	1	7
LINC02193	0.00123670395659012	0.554458129891928	0.35	0.125	1	7
ENSG00000237356	0.00124332473519486	0.641225228412096	0.25	0.071	1	7
LINC00598	0.00125202028343144	0.377791585897411	0.15	0.028	1	7
LINC01010	0.00127075997530076	0.260558029746934	0.1	0.014	1	7
SNORA73	0.00128247357286724	0.932886949854937	0.1	0.014	1	7
SEMA3A	0.00131821501379643	0.447144076956427	0.1	0.014	1	7
ENSG00000241599	0.00133033160879485	0.359334416666169	0.1	0.014	1	7
ENSG00000254900	0.00141806731470457	0.497817515092944	0.1	0.014	1	7
RANBP6	0.00143250372733144	0.315165483530034	0.7	0.361	1	7
KIFC2	0.00147047967265518	0.314810506621694	0.35	0.125	1	7
ACTR5	0.00156747851616013	0.374181780588152	0.55	0.281	1	7
BBOF1	0.00164636572609458	0.317333775983288	0.25	0.069	1	7
ENSG00000261996	0.00184851788759962	0.385385534101835	0.1	0.014	1	7
HEATR5A-DT	0.00188997254828574	0.328260118096943	0.2	0.049	1	7
ENSG00000233144	0.00190842595442299	0.263461507278101	0.2	0.049	1	7
ENSG00000260035	0.00200517336008223	0.271740259463903	0.15	0.031	1	7
RERE-AS1	0.00202159081832269	0.280978097480048	0.2	0.05	1	7
ATG9B	0.00205945846462489	0.532169502840462	0.4	0.162	1	7
AKTIP	0.00212974242194419	1.15118713759999	0.75	0.483	1	7
USP13	0.00213465116696527	0.687439723319205	0.4	0.165	1	7
GZMK1	0.00213700526365858	0.548274587487303	0.85	0.588	1	7
CYSLTR1	0.00223662824382641	0.276694469978023	0.6	0.33	1	7
PSMD12	0.00234003571585234	0.391322683224771	0.75	0.446	1	7
CREBL2	0.00234804508779659	0.391315981250054	0.6	0.344	1	7
ZNF738	0.00236354383213231	0.4893446967633	0.45	0.212	1	7
SETSIP	0.00246712117616248	0.278948235455161	0.35	0.124	1	7
ENSG00000283907	0.00251274045313102	0.387135673452874	0.65	0.405	1	7
TTC23	0.00251901892373508	0.358576119649311	0.1	0.015	1	7
SLU7	0.00252036287665811	0.680138784984032	1	0.774	1	7
PM20D1	0.00253300289971445	0.262169735610968	0.15	0.031	1	7
RARB	0.00255211696202798	0.270089165276226	0.2	0.05	1	7
ENSG00000280232	0.0026039755639119	0.446939627258797	0.1	0.015	1	7
DNAJC3	0.0027192082658976	0.431150087922034	0.8	0.557	1	7
MSH3	0.00272757260783324	0.327953606808873	0.65	0.338	1	7
ZNF589	0.00276425804225068	0.509631078386578	0.55	0.319	1	7
TTTY14	0.00289038514230242	0.350254972102121	0.15	0.032	1	7
PCYOX1	0.00290162165504619	0.462282898496489	0.55	0.281	1	7
UBFD1	0.00308421682408425	0.422475286310279	0.5	0.251	1	7
RXYLT1	0.0031326998888103	0.351226606742871	0.3	0.105	1	7
SUV39H2	0.00321763954725149	0.549935495082366	0.25	0.079	1	7
ENSG00000257624	0.00329922948329723	0.485542722764661	0.2	0.052	1	7
HPX	0.00332123093720226	0.551523105803409	0.1	0.016	1	7
ENSG00000276548	0.00342823153737178	0.304862876579869	0.1	0.016	1	7
MYEF2	0.00350435919545006	0.49342327055865	0.35	0.133	1	7
ZNF688	0.00355224991506335	0.516775143820272	0.35	0.14	1	7
TMEM126B	0.00367291793896613	0.432801978127927	0.75	0.454	1	7
BCLAF1	0.00384133971273169	0.893610398506686	1	0.948	1	7
TPK1	0.0039169828812256	0.564170569405917	0.5	0.231	1	7
CGRRF1	0.00404837539894397	0.856069927029368	0.6	0.312	1	7
PCP2	0.00409456648638228	0.376644794899656	0.1	0.016	1	7
COL9A2	0.00414290555884738	0.281937097660372	0.15	0.033	1	7
ENSG00000249738	0.00418932509055023	0.28300968156797	0.1	0.016	1	7
ENSG00000226423	0.00441821143122029	0.260317015235089	0.1	0.016	1	7
MSL2	0.00444145248033312	0.380581667430231	0.8	0.5	1	7
GCNT2	0.00447320221160889	0.256897043199107	0.25	0.079	1	7
ENSG00000286153	0.00450962997847904	0.565929854542843	0.35	0.141	1	7
ENSG00000267058	0.00453392526083392	0.476498747665454	0.15	0.034	1	7
CUL4B	0.00458804044486882	0.409350054330673	0.8	0.475	1	7
ZNF200	0.00464336090923173	0.254866858772698	0.5	0.237	1	7
SPTLC1	0.0049328072313167	0.4151730016976	0.8	0.545	1	7
BDH1	0.00501214999203232	0.465658011469231	0.5	0.258	1	7
APBB3	0.00506547958170426	0.364687571375534	0.65	0.369	1	7
VLDLR	0.00507598217160713	0.251374919857809	0.15	0.035	1	7
WDR19	0.00522452582126639	0.343237645763783	0.4	0.172	1	7
ENSG00000268204	0.0052709317946632	0.349003333318101	0.1	0.017	1	7
MTRR	0.00527816673722455	0.563365151631497	0.7	0.428	1	7
ADA2	0.00530844083253189	0.606256191598979	0.95	0.816	1	7
BCLAF1P2	0.00537359073349845	0.437912970676189	0.9	0.73	1	7
ENSG00000289272	0.00543809438733921	0.413875004955436	0.3	0.11	1	7
BIVM	0.00546646730838686	0.376203725750243	0.3	0.105	1	7
SDK1	0.00546685143746459	0.317222100514107	0.1	0.017	1	7
NOTCH2NLC	0.00548769257587311	0.444732184563813	0.85	0.676	1	7
ATP13A4	0.00557976820809965	0.648900147154521	0.2	0.057	1	7
FABP3	0.00566506659540545	0.27356774259525	0.2	0.055	1	7
KCNIP2	0.00571061746055514	0.300467674071334	0.1	0.017	1	7
ENSG00000259553	0.00600737096353126	0.31959771801391	0.1	0.017	1	7
SLC11A1	0.00608434280262742	0.500583181203248	0.25	0.088	1	7
DNAJC21	0.00624776537234679	0.270290371851482	0.65	0.344	1	7
ENSG00000265982	0.00656987594948361	0.518712107797444	0.1	0.018	1	7
LAMTOR3	0.00697541148504974	0.773657298951504	0.55	0.319	1	7
TTC3	0.00706525270065641	0.513340631973046	1	0.922	1	7
ZNF292	0.00721333441369891	0.679452778162761	1	0.794	1	7
MVD	0.00758239315051023	0.330552957712738	0.6	0.366	1	7
PGM3	0.0076469492970696	0.322909280620732	0.55	0.283	1	7
ENSG00000227733	0.00812001306345036	0.293754286712167	0.1	0.019	1	7
ENSG00000227627	0.00841057556122333	0.735538423348589	0.2	0.061	1	7
RBL1	0.00844230556367762	0.586757764554751	0.7	0.414	1	7
ENSG000002889701	0.00862699742006073	0.280634975049666	0.1	0.019	1	7
NMT2	0.00884560252240555	0.538670881515218	0.8	0.624	1	7
KATNB1	0.00886309510621029	0.305929064031004	0.5	0.274	1	7
ERC1	0.0088756158037751	0.474325199145309	0.6	0.336	1	7
SET	0.00892000461871406	0.688007977974999	1	0.955	1	7
IRF5	0.00900706477414208	0.345896368609072	0.35	0.155	1	7
MBIP1	0.0091917547446165	0.427557431555724	0.45	0.225	1	7
DDX11L9	0.00928410040630498	0.936484902814581	0.2	0.062	1	7
INO80	0.00929463569364792	0.345819193896398	0.65	0.43	1	7
ACBD4	0.00939221262504854	0.325216265993789	0.4	0.183	1	7
HAUS11	0.00946241645839465	0.883359979207245	0.55	0.317	1	7
ENSG00000250654	0.00951073852611926	0.434461400331285	0.15	0.039	1	7
GRPEL1	0.00951295940865214	0.655843717632005	0.7	0.52	1	7
BZW2	0.00956026566923765	0.512398003211687	0.7	0.413	1	7
AFAP1	0.009586466775274	0.324671982333219	0.2	0.064	1	7
CCNT2	0.00972069154701495	0.484933445402879	0.75	0.541	1	7
MLLT31	0.00989301962442153	0.511410060248556	0.8	0.556	1	7
