# Supplementary material for: Single‐cell profiling of muscle‐infiltrating T cells in idiopathic inflammatory myopathies
Source: EMBO Mol Med. 2023 Jul 31;15(10):e17240. doi: 10.15252/emmm.202217240 (PMC10565639; doi:10.15252/emmm.202217240)
Supplement: Supplementary file 6 — Dataset EV4 [file EMMM-15-e17240-s005.xlsx]

## Sheet: Data Set EV4.
Data Set EV4. Differentially expressed genes per cluster in peripheral blood memory T cells from healthy donors
	p_val	avg_log2FC	pct.1	pct.2	p_val_adj	cluster	gene
GZMH	4.25E-16	3.468146884	0.815	0.115	1.28E-11	1	GZMH
NKG7	4.33E-16	2.793680104	1	0.393	1.30E-11	1	NKG7
PRF1	1.68E-14	2.179891658	0.926	0.287	5.05E-10	1	PRF1
GNLY	5.95E-14	4.000171555	0.87	0.372	1.79E-09	1	GNLY
FGFBP2	7.85E-14	3.235712716	0.713	0.063	2.36E-09	1	FGFBP2
GZMB	4.13E-13	2.936990277	0.704	0.057	1.24E-08	1	GZMB
EFHD2	6.77E-13	1.633840765	0.824	0.248	2.04E-08	1	EFHD2
S1PR5	1.13E-11	1.639647017	0.676	0.082	3.39E-07	1	S1PR5
CCL5	1.36E-11	1.743753868	1	0.565	4.10E-07	1	CCL5
FCRL6	1.66E-11	1.777110107	0.769	0.121	4.98E-07	1	FCRL6
KLRD1	2.55E-10	2.178521235	0.648	0.106	7.67E-06	1	KLRD1
ZNF683	4.49E-10	2.150967878	0.481	0.027	1.35E-05	1	ZNF683
ADGRG1	7.12E-10	2.226579204	0.62	0.042	2.14E-05	1	ADGRG1
PLEK	1.29E-09	1.565135929	0.787	0.184	3.87E-05	1	PLEK
ZEB2	2.10E-09	1.455004888	0.667	0.073	6.33E-05	1	ZEB2
CX3CR1	2.19E-09	1.884975976	0.583	0.033	6.59E-05	1	CX3CR1
SLAMF7	2.21E-09	1.446813764	0.759	0.193	6.63E-05	1	SLAMF7
LINC01871	1.24E-08	1.125226373	0.806	0.314	0.00037222	1	LINC01871
CCL4	1.62E-08	1.528711655	0.667	0.13	0.000485765	1	CCL4
LITAF	2.36E-08	0.973153312	0.926	0.665	0.000710675	1	LITAF
CST7	3.09E-08	1.697966366	0.944	0.378	0.000930087	1	CST7
ABI3	5.47E-08	0.919189654	0.509	0.151	0.001646071	1	ABI3
TGFBR3	7.30E-08	1.193094211	0.639	0.251	0.00219626	1	TGFBR3
LINC02384	7.78E-08	0.996688049	0.407	0.051	0.002339032	1	LINC02384
SPON2	9.69E-08	1.465628064	0.509	0.1	0.002912359	1	SPON2
PRSS23	1.73E-07	1.33897869	0.407	0.006	0.005214976	1	PRSS23
ID2	2.01E-07	1.246978859	0.917	0.492	0.006038247	1	ID2
ITGAM	2.19E-07	1.345524456	0.491	0.042	0.00657331	1	ITGAM
CTSW	2.31E-07	1.448130087	0.963	0.604	0.00693784	1	CTSW
PATL2	2.68E-07	1.375444965	0.676	0.254	0.00805376	1	PATL2
GZMA	2.88E-07	1.505463768	0.991	0.447	0.008653612	1	GZMA
KLRK1	4.01E-07	1.479079822	0.648	0.163	0.012061877	1	KLRK1
TSPAN32	4.74E-07	0.755366828	0.574	0.293	0.014249217	1	TSPAN32
FCGR3A	7.02E-07	2.582961418	0.407	0.015	0.02111632	1	FCGR3A
CD300A	9.92E-07	1.082184367	0.574	0.19	0.029825189	1	CD300A
TBX21	1.65E-06	1.041712684	0.454	0.079	0.049535892	1	TBX21
LILRB1	1.77E-06	0.869149077	0.315	0.003	0.053076576	1	LILRB1
FGR	2.33E-06	1.269036073	0.491	0.045	0.069971943	1	FGR
HLA-DPA1	1.12E-05	0.680776977	0.704	0.344	0.335958444	1	HLA-DPA1
RUNX3	1.34E-05	1.048195975	0.898	0.601	0.403926252	1	RUNX3
ADGRG5	1.58E-05	0.930333917	0.444	0.045	0.475500398	1	ADGRG5
C11orf21	1.96E-05	0.895036973	0.602	0.202	0.588563422	1	C11orf21
APOBEC3G	4.81E-05	0.876462564	0.759	0.426	1	1	APOBEC3G
CD244	6.19E-05	0.943773286	0.426	0.091	1	1	CD244
APMAP	0.000113606	0.618076379	0.639	0.372	1	1	APMAP
PLXND1	0.000116745	1.101144521	0.528	0.199	1	1	PLXND1
SAMD3	0.000144245	0.774315385	0.778	0.48	1	1	SAMD3
MIAT	0.000176035	0.742787519	0.787	0.523	1	1	MIAT
DIP2A	0.000224588	1.064073209	0.713	0.393	1	1	DIP2A
IGF2R	0.000226428	0.56129309	0.63	0.393	1	1	IGF2R
F2R	0.000247732	0.574850306	0.306	0.079	1	1	F2R
TTC38	0.00029276	0.929185969	0.315	0.063	1	1	TTC38
FCGR3B	0.000303586	1.007596791	0.278	0.009	1	1	FCGR3B
GZMM	0.000323066	0.916099152	0.565	0.254	1	1	GZMM
C12orf75	0.000346001	0.738181327	0.491	0.208	1	1	C12orf75
HLA-DPB1	0.000396067	0.816331257	0.731	0.483	1	1	HLA-DPB1
MIR4435-2HG	0.000436726	0.757220803	0.565	0.269	1	1	MIR4435-2HG
HLA-DRB1	0.000453039	0.546909389	0.611	0.284	1	1	HLA-DRB1
B3GAT1	0.000491748	0.712964626	0.25	0.015	1	1	B3GAT1
MATK	0.000494241	0.575633293	0.315	0.073	1	1	MATK
CES1P1	0.000494325	0.752441269	0.213	0.006	1	1	CES1P1
KLRG1	0.00062161	1.090944809	0.907	0.502	1	1	KLRG1
MAP3K8	0.000661101	0.735869695	0.306	0.091	1	1	MAP3K8
PDZD4	0.000708381	0.678920511	0.389	0.13	1	1	PDZD4
PYHIN1	0.000825237	0.727655649	0.778	0.489	1	1	PYHIN1
ADRB2	0.00110785	0.854173585	0.417	0.1	1	1	ADRB2
RASSF1	0.001170683	0.900925424	0.602	0.323	1	1	RASSF1
CD63	0.00189845	0.767055493	0.667	0.417	1	1	CD63
CD8A	0.001903096	1.165443444	0.463	0.196	1	1	CD8A
PZP	0.001944925	0.692855237	0.648	0.32	1	1	PZP
HLA-DRB5	0.001949773	0.487273094	0.463	0.221	1	1	HLA-DRB5
MYO1F	0.001975386	0.791615661	0.889	0.662	1	1	MYO1F
PTPRJ	0.002450209	0.483875608	0.417	0.211	1	1	PTPRJ
SIGLEC17P	0.002452231	0.623059121	0.213	0.012	1	1	SIGLEC17P
AOAH	0.002821339	0.758877143	0.37	0.091	1	1	AOAH
LAG3	0.002834621	0.940392549	0.389	0.112	1	1	LAG3
SYTL2	0.002867659	0.879105079	0.565	0.245	1	1	SYTL2
PXN	0.002945159	0.605717562	0.759	0.535	1	1	PXN
LINC02084	0.003005908	0.553153367	0.343	0.118	1	1	LINC02084
PRR5L	0.00320548	0.52913788	0.352	0.145	1	1	PRR5L
CYBA	0.003547501	0.500639207	0.713	0.508	1	1	CYBA
BHLHE40	0.003595622	0.450680548	0.519	0.293	1	1	BHLHE40
LGR6	0.003770803	0.65307637	0.222	0.012	1	1	LGR6
PAFAH2	0.004583485	0.495736004	0.296	0.094	1	1	PAFAH2
SYTL3	0.004779223	0.769219744	0.639	0.36	1	1	SYTL3
IL2RB	0.004860295	0.644213989	0.565	0.296	1	1	IL2RB
CACNA2D2	0.006483972	0.764409369	0.296	0.063	1	1	CACNA2D2
PTCH1	0.006703533	0.444861057	0.269	0.069	1	1	PTCH1
HOPX	0.007224339	1.142893338	0.704	0.32	1	1	HOPX
B4GALT5	0.007415243	0.485498631	0.472	0.211	1	1	B4GALT5
PLEKHG3	0.007434521	0.569846021	0.389	0.187	1	1	PLEKHG3
RAB37	0.008506348	0.491866351	0.565	0.329	1	1	RAB37
CHST12	0.00883311	0.566952604	0.389	0.166	1	1	CHST12
PLAAT3	0.009640892	0.687188239	0.269	0.06	1	1	PLAAT3
CCR7	6.07E-08	1.348099069	0.764	0.211	0.001825569	2	CCR7
RNASET2	6.76E-08	0.710789921	0.831	0.591	0.002033878	2	RNASET2
IL6R	3.79E-06	0.738224425	0.539	0.211	0.113893794	2	IL6R
TXK	2.34E-05	0.587052535	0.517	0.214	0.702529157	2	TXK
LINC00402	3.09E-05	0.763781536	0.438	0.071	0.929654963	2	LINC00402
DGKA	3.40E-05	0.781721253	0.955	0.731	1	2	DGKA
FOXP1	3.98E-05	0.930844731	0.989	0.751	1	2	FOXP1
SERINC5	4.03E-05	0.927172131	0.899	0.497	1	2	SERINC5
LEF1	4.15E-05	0.880515351	0.753	0.303	1	2	LEF1
RIC3	8.64E-05	0.504161351	0.303	0.089	1	2	RIC3
TCF7	8.82E-05	0.882546517	0.966	0.694	1	2	TCF7
FAM102A	0.000136222	0.659947762	0.674	0.394	1	2	FAM102A
DENND5A	0.000385948	0.627305437	0.348	0.08	1	2	DENND5A
FCMR	0.000750752	0.62549456	0.742	0.483	1	2	FCMR
TBC1D4	0.000853566	0.927946815	0.573	0.16	1	2	TBC1D4
CHMP7	0.000871873	0.620772018	0.562	0.346	1	2	CHMP7
PPP1R2	0.000906529	0.602160982	0.809	0.571	1	2	PPP1R2
IGHV1OR15-1	0.000917989	0.818864623	0.539	0.194	1	2	IGHV1OR15-1
GPR183	0.001129447	0.809848475	0.787	0.434	1	2	GPR183
INPP4B	0.001149105	0.847388183	0.753	0.443	1	2	INPP4B
FHIT	0.001276314	0.617152114	0.382	0.12	1	2	FHIT
IL6ST	0.001301155	1.05184752	0.539	0.214	1	2	IL6ST
PASK	0.001385981	1.125505999	0.562	0.209	1	2	PASK
CD4	0.001395635	0.56386391	0.809	0.494	1	2	CD4
CHRM3-AS2	0.001419683	0.424375425	0.371	0.166	1	2	CHRM3-AS2
LIG1	0.001510696	0.523103575	0.337	0.129	1	2	LIG1
MAL	0.00151497	1.05467295	0.674	0.266	1	2	MAL
HIVEP2	0.001594093	0.727983764	0.663	0.403	1	2	HIVEP2
ALKBH7	0.001652046	0.646242284	0.494	0.291	1	2	ALKBH7
CD28	0.001802106	0.409307863	0.629	0.42	1	2	CD28
AQP3	0.002012983	0.447707207	0.809	0.446	1	2	AQP3
CAMK4	0.002086441	0.726297686	0.865	0.631	1	2	CAMK4
ABCC1	0.002630905	0.524834765	0.382	0.18	1	2	ABCC1
NBPF15	0.002888742	0.509356216	0.596	0.326	1	2	NBPF15
EEF1A1P13	0.003284717	0.318913889	0.753	0.526	1	2	EEF1A1P13
SPG7	0.003996178	0.419616642	0.719	0.5	1	2	SPG7
ABLIM1	0.004080731	0.667115488	0.753	0.449	1	2	ABLIM1
ACTN1	0.004147665	0.779176723	0.348	0.074	1	2	ACTN1
SESN3	0.004328647	0.590749888	0.449	0.22	1	2	SESN3
LIMS1	0.004435375	0.799087449	0.674	0.406	1	2	LIMS1
SELL	0.005263464	1.015333359	0.764	0.369	1	2	SELL
TMEM123	0.005448057	0.473144671	0.753	0.549	1	2	TMEM123
AC092368.3	0.006703533	0.418374982	0.281	0.069	1	2	AC092368.3
LTB	0.006894805	0.382566779	0.955	0.709	1	2	LTB
ICOS	0.006898512	0.654262828	0.449	0.223	1	2	ICOS
AP000787.1	0.007878905	0.443832777	0.303	0.103	1	2	AP000787.1
AL161787.1	0.007953712	0.423953413	0.472	0.26	1	2	AL161787.1
TSHZ2	0.008820088	0.836649832	0.326	0.08	1	2	TSHZ2
TPCN1	0.009258654	0.509977918	0.281	0.077	1	2	TPCN1
SERINC51	2.15E-05	0.713381939	0.902	0.526	0.646760134	3	SERINC5
PLP2	2.22E-05	0.879492122	0.77	0.492	0.667338484	3	PLP2
LMNA	0.000173879	1.0225222	0.443	0.074	1	3	LMNA
CD200R1	0.000315916	0.651798922	0.377	0.119	1	3	CD200R1
CDC123	0.000357792	0.475790521	0.607	0.352	1	3	CDC123
CAPG	0.000440595	1.158603773	0.525	0.169	1	3	CAPG
ATP8B2	0.000443331	0.55734581	0.754	0.524	1	3	ATP8B2
WDR86-AS1	0.000603404	0.670621143	0.459	0.156	1	3	WDR86-AS1
LGALS1	0.000761508	1.111147824	0.869	0.521	1	3	LGALS1
TNFSF10	0.000912046	0.735914883	0.639	0.291	1	3	TNFSF10
CCR10	0.000976815	0.534280568	0.246	0.034	1	3	CCR10
SYNE3	0.002158426	0.471879711	0.525	0.294	1	3	SYNE3
LEF11	0.002633204	0.381477813	0.639	0.354	1	3	LEF1
LTB1	0.003439131	0.670375327	0.951	0.728	1	3	LTB
MAP2K1	0.004115575	0.405171382	0.41	0.196	1	3	MAP2K1
PPA2	0.004293796	0.373229996	0.508	0.302	1	3	PPA2
CCR4	0.004704799	0.455664067	0.393	0.127	1	3	CCR4
GPR1831	0.004965716	0.453698357	0.705	0.474	1	3	GPR183
CA5B	0.005227508	0.545658487	0.607	0.407	1	3	CA5B
NASP	0.006378434	0.254302892	0.639	0.426	1	3	NASP
CD82	0.006950689	0.583054408	0.738	0.41	1	3	CD82
KIAA2026	0.006985363	0.293358791	0.443	0.233	1	3	KIAA2026
PI16	0.007805337	0.794562249	0.361	0.106	1	3	PI16
CCND2	0.008587997	0.657893603	0.803	0.431	1	3	CCND2
TIMP1	0.008759966	0.379373679	0.639	0.349	1	3	TIMP1
ARMH1	0.00883384	0.523366629	0.328	0.127	1	3	ARMH1
IFNG-AS1	9.66E-06	0.734154311	0.463	0.119	0.290500294	4	IFNG-AS1
PARP8	0.000527457	0.371414644	0.926	0.725	1	4	PARP8
GZMK	0.000812324	0.890750574	0.63	0.332	1	4	GZMK
AC034238.2	0.001439449	0.524750884	0.37	0.119	1	4	AC034238.2
SAMSN1	0.001516195	0.410169405	0.648	0.436	1	4	SAMSN1
CXCR3	0.002942613	0.556233356	0.574	0.309	1	4	CXCR3
NT5C3A	0.003919619	0.467949743	0.519	0.296	1	4	NT5C3A
LYAR	0.009467428	0.511848529	0.759	0.548	1	4	LYAR
AQP31	2.45E-07	1.438001455	0.929	0.476	0.007354457	5	AQP3
USP10	1.48E-06	1.183394211	0.762	0.297	0.044462923	5	USP10
LTB2	2.55E-06	1.230464842	1	0.733	0.076802768	5	LTB
CTSH	3.40E-06	1.367584617	0.667	0.116	0.102210082	5	CTSH
ANP32E	1.04E-05	0.532842958	0.595	0.312	0.314158001	5	ANP32E
JAML	1.58E-05	0.867181404	0.857	0.355	0.476153058	5	JAML
FBL	1.98E-05	0.678707507	0.929	0.688	0.594216243	5	FBL
CCR6	3.72E-05	0.786669887	0.619	0.116	1	5	CCR6
TIMP11	4.30E-05	0.842724635	0.81	0.345	1	5	TIMP1
BX571818.1	6.03E-05	0.546247438	0.286	0.003	1	5	BX571818.1
HK1	6.80E-05	0.469343268	0.762	0.438	1	5	HK1
ZNHIT6	8.04E-05	0.388849909	0.405	0.166	1	5	ZNHIT6
RORC	9.30E-05	0.765287978	0.357	0.048	1	5	RORC
LTK	0.000115114	0.797307523	0.405	0.05	1	5	LTK
AMPD2	0.000239333	0.435056097	0.405	0.161	1	5	AMPD2
NSG1	0.000251513	0.723598953	0.595	0.219	1	5	NSG1
SYNJ2-IT1	0.000295094	0.648128193	0.238	0.035	1	5	SYNJ2-IT1
TNFRSF18	0.000295094	0.542206775	0.238	0.035	1	5	TNFRSF18
NCF4	0.000362318	0.291458987	0.333	0.118	1	5	NCF4
MAL1	0.000403892	0.661752131	0.667	0.315	1	5	MAL
HNRNPA1P48	0.000556031	0.469418192	0.548	0.295	1	5	HNRNPA1P48
EEF1B2P6	0.000565628	0.381997592	0.405	0.159	1	5	EEF1B2P6
ICAM2	0.00066471	0.668322388	0.833	0.461	1	5	ICAM2
TNFRSF25	0.000783704	0.926112692	0.81	0.38	1	5	TNFRSF25
CMTM6	0.000802655	0.726251705	0.619	0.297	1	5	CMTM6
ZFP36L1	0.000883473	0.377603437	0.786	0.501	1	5	ZFP36L1
PIM1	0.001115423	0.889520725	0.929	0.61	1	5	PIM1
LGALS3	0.001131199	0.956286531	0.5	0.136	1	5	LGALS3
TESPA1	0.001283996	0.538813236	0.738	0.509	1	5	TESPA1
PRKCQ-AS1	0.001407583	0.472915188	0.714	0.378	1	5	PRKCQ-AS1
ELOA	0.001419692	0.561698468	0.405	0.184	1	5	ELOA
CLDND1	0.001598185	0.267136491	0.69	0.489	1	5	CLDND1
PTPN13	0.001661872	0.551562964	0.31	0.03	1	5	PTPN13
NPDC1	0.001679091	0.349785424	0.286	0.065	1	5	NPDC1
EIF3L	0.002135062	0.55865225	1	0.783	1	5	EIF3L
SMARCD2	0.002138157	0.406220391	0.405	0.103	1	5	SMARCD2
RSL1D1	0.002984328	0.59237095	0.857	0.554	1	5	RSL1D1
DPP4	0.003086478	0.64432924	0.571	0.249	1	5	DPP4
KIF5C	0.003141807	0.696123759	0.405	0.098	1	5	KIF5C
LST1	0.003416074	0.586387593	0.452	0.156	1	5	LST1
FHL1	0.003427667	0.329508228	0.429	0.154	1	5	FHL1
NOP2	0.003664627	0.271572175	0.381	0.171	1	5	NOP2
ADAM19	0.003739104	0.550786116	0.762	0.277	1	5	ADAM19
MAST4	0.003887028	0.467439177	0.452	0.179	1	5	MAST4
TXNDC9	0.004420441	0.393153795	0.429	0.161	1	5	TXNDC9
NR1D1	0.004509751	0.534496506	0.381	0.134	1	5	NR1D1
SOCS3	0.004680246	0.685689413	0.595	0.264	1	5	SOCS3
POLR2H	0.00478135	0.351325619	0.571	0.305	1	5	POLR2H
PPA1	0.004907226	0.773444836	0.738	0.491	1	5	PPA1
FUT7	0.005125414	0.590736567	0.357	0.088	1	5	FUT7
TTC39C-AS1	0.005227879	0.420190723	0.381	0.111	1	5	TTC39C-AS1
COX11	0.005408491	0.255652546	0.524	0.259	1	5	COX11
DDX21	0.005448669	0.515526251	0.81	0.466	1	5	DDX21
P2RX4	0.005667096	0.506610651	0.405	0.189	1	5	P2RX4
DUSP16	0.00580783	0.384461296	0.429	0.181	1	5	DUSP16
CISH	0.006057943	0.849948313	0.548	0.252	1	5	CISH
PHTF2	0.006168267	0.319232257	0.429	0.209	1	5	PHTF2
CCT6A	0.00617955	0.505640719	0.69	0.463	1	5	CCT6A
MKNK1	0.006457858	0.307135646	0.452	0.222	1	5	MKNK1
LRRC8C	0.006943957	0.501715007	0.429	0.219	1	5	LRRC8C
FAM153CP	0.007469875	0.375707626	0.929	0.698	1	5	FAM153CP
OXCT1	0.008052106	0.327471028	0.429	0.199	1	5	OXCT1
STX18	0.008062793	0.528626547	0.452	0.181	1	5	STX18
LIMS11	0.008223635	0.712163096	0.738	0.431	1	5	LIMS1
MED16	0.008359791	0.432582269	0.5	0.287	1	5	MED16
ATP5PD	0.008489974	0.344681907	0.857	0.64	1	5	ATP5PD
ARL14EP	0.00878261	0.606266841	0.571	0.257	1	5	ARL14EP
C1QBP	0.008782792	0.363072345	0.69	0.443	1	5	C1QBP
NFKB1	0.009266758	0.540925742	0.571	0.32	1	5	NFKB1
PDCD2	0.009692794	0.314062386	0.429	0.204	1	5	PDCD2
GZMK1	4.03E-11	2.10827539	1	0.318	1.21E-06	6	GZMK
CMC1	7.44E-11	2.241188907	0.879	0.33	2.24E-06	6	CMC1
TIGIT	4.16E-09	1.450193138	0.818	0.212	0.000124947	6	TIGIT
CCL51	2.06E-08	1.559188479	1	0.645	0.0006196	6	CCL5
PECAM1	2.46E-08	1.240404451	0.545	0.084	0.000740409	6	PECAM1
SLAMF71	5.54E-07	1.196045564	0.939	0.283	0.016668087	6	SLAMF7
CD8B	7.31E-07	1.412761501	0.697	0.195	0.02198123	6	CD8B
CCL41	1.15E-06	1.263172888	0.758	0.222	0.03456923	6	CCL4
CST71	2.56E-06	1.34204286	0.97	0.48	0.077059019	6	CST7
EOMES	2.59E-06	1.227165117	0.636	0.16	0.077905322	6	EOMES
FCRL3	6.00E-06	1.013234275	0.485	0.062	0.18033899	6	FCRL3
CD8A1	6.01E-06	1.087517452	0.727	0.224	0.180619113	6	CD8A
DTHD1	6.60E-06	0.82788233	0.455	0.044	0.198390971	6	DTHD1
PLCG2	1.41E-05	1.043590612	0.455	0.034	0.422497437	6	PLCG2
CLDND11	1.63E-05	1.015901945	0.788	0.485	0.490988743	6	CLDND1
SH2D1A	1.86E-05	1.093275045	0.758	0.384	0.558538723	6	SH2D1A
PIK3R1	3.82E-05	0.523783224	0.909	0.667	1	6	PIK3R1
DUSP2	3.85E-05	1.418074608	0.818	0.352	1	6	DUSP2
USP11	4.07E-05	0.769190538	0.636	0.298	1	6	USP11
GZMA1	5.06E-05	1.206569975	0.939	0.552	1	6	GZMA
TSG101	5.51E-05	0.919332092	0.485	0.185	1	6	TSG101
NKG71	5.96E-05	1.057629275	1	0.505	1	6	NKG7
PYHIN11	6.88E-05	0.512357709	0.909	0.532	1	6	PYHIN1
SLAMF6	7.66E-05	0.807009445	0.909	0.65	1	6	SLAMF6
AOAH1	0.000106713	0.903837047	0.515	0.131	1	6	AOAH
ATG2B	0.000110853	0.454526315	0.424	0.214	1	6	ATG2B
HLA-DRB51	0.000130028	1.244491113	0.697	0.246	1	6	HLA-DRB5
PLEK1	0.000147836	0.888927269	0.697	0.303	1	6	PLEK
KLRK11	0.00025312	0.960893831	0.636	0.254	1	6	KLRK1
SAMD31	0.000319145	0.742844053	0.848	0.53	1	6	SAMD3
CXCR6	0.000322629	0.639373195	0.333	0.067	1	6	CXCR6
APMAP1	0.000337152	0.902666541	0.727	0.414	1	6	APMAP
HLA-DRB11	0.000366961	1.345917889	0.758	0.333	1	6	HLA-DRB1
HLA-DRB6	0.000378502	0.846199617	0.545	0.163	1	6	HLA-DRB6
KLRC4-KLRK1	0.000415877	0.537803226	0.394	0.108	1	6	KLRC4-KLRK1
CTSW1	0.000426779	0.889682849	0.939	0.672	1	6	CTSW
ZFP36	0.000471693	0.568439566	0.939	0.655	1	6	ZFP36
MTMR12	0.000806353	0.533730376	0.424	0.128	1	6	MTMR12
ARPC5L	0.000884787	0.958860543	0.636	0.325	1	6	ARPC5L
LYST	0.001191549	0.737597979	0.576	0.202	1	6	LYST
PHKG2	0.001243373	0.322524718	0.424	0.222	1	6	PHKG2
ATP8A1	0.001325212	0.493110648	0.455	0.17	1	6	ATP8A1
USO1	0.001328079	0.470882966	0.485	0.212	1	6	USO1
A2M	0.001821772	0.691644196	0.879	0.554	1	6	A2M
B4GALT1	0.001863171	0.28885364	0.636	0.404	1	6	B4GALT1
CCL3	0.001915335	0.634427957	0.242	0.017	1	6	CCL3
GZMM1	0.002202723	0.576492707	0.636	0.305	1	6	GZMM
MS4A1	0.002442726	1.005228083	0.333	0.062	1	6	MS4A1
MEF2D	0.002482005	0.377020971	0.455	0.254	1	6	MEF2D
TP53I11	0.002514323	0.632220639	0.424	0.128	1	6	TP53I11
TMEM161B	0.002674199	0.306950974	0.394	0.192	1	6	TMEM161B
LINC020841	0.002692894	0.634597465	0.394	0.155	1	6	LINC02084
CCR5	0.002787432	0.735480623	0.394	0.128	1	6	CCR5
PITPNC1	0.003077867	0.490653533	0.576	0.365	1	6	PITPNC1
BRD7	0.0031179	0.50472185	0.515	0.278	1	6	BRD7
CD8B2	0.003186459	0.536633254	0.394	0.079	1	6	CD8B2
CBLB	0.00331005	0.55254472	0.697	0.456	1	6	CBLB
RNF167	0.003525882	0.647722298	0.818	0.569	1	6	RNF167
PTGDR	0.003543155	0.428478867	0.364	0.106	1	6	PTGDR
HLA-DQA1	0.003593695	0.708070945	0.485	0.099	1	6	HLA-DQA1
MAN2A1	0.003593695	0.299673118	0.485	0.224	1	6	MAN2A1
IREB2	0.003629388	0.362731817	0.424	0.197	1	6	IREB2
H4C3	0.003760319	0.471134559	0.879	0.599	1	6	H4C3
TENT5C	0.003816301	0.599604265	0.697	0.436	1	6	TENT5C
ABI2	0.00383214	0.407393781	0.333	0.121	1	6	ABI2
HLA-DQB1	0.003926817	0.520071265	0.455	0.138	1	6	HLA-DQB1
KDM2B	0.003978678	0.558240589	0.485	0.204	1	6	KDM2B
PLEKHM2	0.0040216	0.34526277	0.394	0.158	1	6	PLEKHM2
MED161	0.004079362	0.439358475	0.576	0.286	1	6	MED16
HLA-DPA11	0.004450148	0.977476825	0.727	0.409	1	6	HLA-DPA1
THEMIS	0.004470725	0.50058033	0.667	0.414	1	6	THEMIS
CCL3L1	0.004718475	0.512763895	0.212	0.007	1	6	CCL3L1
CD81	0.0049112	0.83597912	0.636	0.379	1	6	CD81
SRRT	0.005077793	0.458590954	0.727	0.463	1	6	SRRT
GPBP1L1	0.005226295	0.477110488	0.515	0.266	1	6	GPBP1L1
CRTAM	0.006032391	0.739421023	0.273	0.062	1	6	CRTAM
IKZF3	0.006398596	0.698478968	0.818	0.542	1	6	IKZF3
IL2RB1	0.006447961	0.600974945	0.697	0.335	1	6	IL2RB
HLA-DPB11	0.006472617	0.709364051	0.879	0.517	1	6	HLA-DPB1
KLRC4	0.006869247	0.578837136	0.303	0.057	1	6	KLRC4
HLA-DMA	0.006884128	0.939770635	0.455	0.111	1	6	HLA-DMA
EMC3	0.006958114	0.499631214	0.545	0.337	1	6	EMC3
CCL4L2	0.007482102	0.701206677	0.303	0.047	1	6	CCL4L2
KLRG11	0.007693516	0.688440485	0.818	0.584	1	6	KLRG1
ZBTB38	0.007912934	0.813281132	0.606	0.315	1	6	ZBTB38
ZMYND8	0.008129577	0.346633402	0.576	0.318	1	6	ZMYND8
DRAP1	0.008623664	0.399277151	0.727	0.525	1	6	DRAP1
GSE1	0.009139563	0.283697371	0.424	0.214	1	6	GSE1
HLA-DRB52	2.66E-06	1.419400202	0.667	0.255	0.079943511	7	HLA-DRB5
HLA-DRA	4.56E-06	1.828594923	0.556	0.07	0.137259388	7	HLA-DRA
LINC02694	7.72E-06	0.909815154	0.407	0.044	0.232020991	7	LINC02694
CTLA4	1.21E-05	1.647503228	0.593	0.102	0.364004526	7	CTLA4
CCR101	1.74E-05	0.982059752	0.333	0.046	0.524249886	7	CCR10
MIR4435-2HG1	1.78E-05	1.142978021	0.704	0.318	0.536523076	7	MIR4435-2HG
HLA-DRB12	2.96E-05	1.473069635	0.741	0.34	0.89049591	7	HLA-DRB1
RGS1	3.17E-05	1.413653651	0.519	0.141	0.953487234	7	RGS1
TTN	3.52E-05	1.470139477	0.519	0.17	1	7	TTN
IL2RA	3.62E-05	0.956496572	0.407	0.107	1	7	IL2RA
HLA-DRB61	4.06E-05	0.875133301	0.593	0.165	1	7	HLA-DRB6
DUSP4	5.22E-05	1.140297638	0.444	0.07	1	7	DUSP4
TNFRSF1B	5.45E-05	1.15113365	0.741	0.388	1	7	TNFRSF1B
NIBAN1	0.000113173	1.122464415	0.741	0.303	1	7	NIBAN1
NCF41	0.000152101	1.227906688	0.481	0.117	1	7	NCF4
HLA-DQA11	0.000153049	1.05677373	0.444	0.107	1	7	HLA-DQA1
AC025884.1	0.000187503	0.65161283	0.259	0.039	1	7	AC025884.1
FOXP3	0.000333858	1.501170724	0.333	0.012	1	7	FOXP3
CDHR3	0.000333858	0.695373396	0.333	0.029	1	7	CDHR3
CCDC141	0.000400627	0.604425385	0.296	0.058	1	7	CCDC141
CYTOR	0.000482581	1.086711764	0.815	0.507	1	7	CYTOR
HLA-DQA2	0.000558661	0.836188319	0.407	0.097	1	7	HLA-DQA2
F5	0.000913279	0.545901422	0.259	0.051	1	7	F5
MOB3A	0.000980918	0.529475269	0.704	0.417	1	7	MOB3A
CSGALNACT1	0.001011877	0.681255582	0.519	0.172	1	7	CSGALNACT1
OCIAD2	0.001080906	0.56131758	0.815	0.592	1	7	OCIAD2
PCSK7	0.001103828	0.631433198	0.926	0.672	1	7	PCSK7
HPRT1	0.001176748	1.003907936	0.519	0.182	1	7	HPRT1
NAA60	0.001222216	0.630091091	0.481	0.233	1	7	NAA60
TCEAL4	0.00129713	0.917693672	0.444	0.124	1	7	TCEAL4
IKZF2	0.001340372	0.959376963	0.296	0.044	1	7	IKZF2
PDK1	0.001414374	0.809911712	0.519	0.192	1	7	PDK1
IRF2	0.001557091	0.450977406	0.593	0.33	1	7	IRF2
TIMM23	0.001912815	0.406965577	0.444	0.192	1	7	TIMM23
YPEL3	0.002050253	0.640140766	0.852	0.568	1	7	YPEL3
CCR41	0.002054252	0.764824948	0.481	0.143	1	7	CCR4
LGALS8	0.002262178	0.465574631	0.593	0.277	1	7	LGALS8
KDM7A	0.002293601	0.472815403	0.519	0.265	1	7	KDM7A
MTMR4	0.002300443	0.555507675	0.407	0.104	1	7	MTMR4
ARHGAP9	0.002328986	0.544354278	0.741	0.539	1	7	ARHGAP9
SNRPA	0.002397968	0.804136694	0.63	0.374	1	7	SNRPA
ZC3H12D	0.002660967	0.696810352	0.593	0.262	1	7	ZC3H12D
CCM2	0.002676999	0.881038889	0.815	0.595	1	7	CCM2
GPI	0.002761488	0.291889279	0.741	0.515	1	7	GPI
PMAIP1	0.002831128	0.873698823	0.333	0.073	1	7	PMAIP1
LINC00426	0.002884607	0.91592411	0.593	0.252	1	7	LINC00426
FUT71	0.003149215	0.711603619	0.333	0.1	1	7	FUT7
IGFLR1	0.003249987	0.30242386	0.407	0.172	1	7	IGFLR1
NME2	0.00359601	0.457865269	0.889	0.66	1	7	NME2
GBP2	0.003793505	1.004434319	0.852	0.578	1	7	GBP2
IATPR	0.004091883	0.582150202	0.333	0.092	1	7	IATPR
ACP5	0.00424339	0.606231303	0.296	0.07	1	7	ACP5
PDHB	0.00431362	0.358493362	0.519	0.299	1	7	PDHB
SLC12A6	0.004640388	1.114511628	0.519	0.233	1	7	SLC12A6
UBE2W	0.004640766	0.324876589	0.407	0.167	1	7	UBE2W
POLE3	0.005029012	0.403742518	0.481	0.267	1	7	POLE3
TSHZ21	0.005085724	0.661428459	0.407	0.112	1	7	TSHZ2
RGS10	0.005126965	0.35884691	0.778	0.493	1	7	RGS10
RHBDD2	0.005317399	0.422930638	0.556	0.291	1	7	RHBDD2
LRRC8B	0.005696303	0.456705658	0.259	0.053	1	7	LRRC8B
MLYCD	0.005696303	0.448467981	0.259	0.044	1	7	MLYCD
APEH	0.006459474	0.395999554	0.481	0.279	1	7	APEH
ATXN7L1	0.006536365	0.778369188	0.556	0.265	1	7	ATXN7L1
ATP5F1C	0.00675685	0.867909645	0.852	0.566	1	7	ATP5F1C
TBL1XR1	0.007043897	0.453365179	0.519	0.311	1	7	TBL1XR1
STAM	0.008181374	0.822223744	0.444	0.175	1	7	STAM
AKAP9	0.008403041	0.36388981	0.815	0.566	1	7	AKAP9
LEPROTL1	0.008526853	0.338363006	0.963	0.752	1	7	LEPROTL1
MEAK7	0.008547774	0.488751299	0.296	0.07	1	7	MEAK7
USP15	0.008815913	0.593771365	0.889	0.648	1	7	USP15
HLA-DQB11	0.009240709	0.778648623	0.37	0.148	1	7	HLA-DQB1
CCNL2	0.009462454	0.253955661	0.852	0.631	1	7	CCNL2
VCP	0.009539063	0.453544193	0.667	0.454	1	7	VCP
LINC00891	0.009713745	0.62399532	0.259	0.041	1	7	LINC00891
SLC4A10	3.51E-08	1.490897783	0.64	0.036	0.001054225	8	SLC4A10
LTK1	1.00E-07	1.28493112	0.6	0.053	0.003005497	8	LTK
TMIGD2	5.97E-07	1.040309894	0.48	0.029	0.017950355	8	TMIGD2
A2M-AS1	1.82E-06	0.632319713	0.6	0.191	0.054624405	8	A2M-AS1
ZBTB16	3.59E-06	1.115874291	0.56	0.094	0.108085135	8	ZBTB16
ERN1	5.60E-06	1.384584304	0.92	0.502	0.168460527	8	ERN1
NFKBIA	1.08E-05	1.307929994	0.84	0.413	0.324799438	8	NFKBIA
ABCB1	1.29E-05	0.924929026	0.52	0.085	0.389150032	8	ABCB1
KLRB1	1.67E-05	1.833379116	0.88	0.507	0.501767644	8	KLRB1
IL23R	2.86E-05	0.612090827	0.32	0.005	0.859275436	8	IL23R
RORC1	2.88E-05	0.501734962	0.44	0.056	0.865506535	8	RORC
GZMK2	3.02E-05	1.438318804	0.92	0.336	0.908107788	8	GZMK
GYG1	3.65E-05	0.756856207	0.6	0.179	1	8	GYG1
COLQ	3.82E-05	0.95645689	0.36	0.058	1	8	COLQ
CCR2	4.09E-05	0.754309243	0.48	0.089	1	8	CCR2
DUSP1	4.16E-05	0.937509642	0.76	0.302	1	8	DUSP1
CXCR61	8.29E-05	1.07544921	0.4	0.068	1	8	CXCR6
DBN1	0.00010191	0.579799845	0.28	0.024	1	8	DBN1
FMNL1	0.00010226	0.594568787	0.88	0.514	1	8	FMNL1
CERK	0.000112232	0.988882786	0.88	0.546	1	8	CERK
JAML1	0.000124823	0.956911572	0.88	0.374	1	8	JAML
SYTL21	0.000173893	1.18384945	0.84	0.292	1	8	SYTL2
MRPL3	0.000212083	0.414335484	0.52	0.242	1	8	MRPL3
PPA21	0.000304501	0.45756325	0.56	0.316	1	8	PPA2
CTNNBIP1	0.000355029	0.453080414	0.24	0.039	1	8	CTNNBIP1
TNFSF13B	0.000366298	0.91526113	0.4	0.063	1	8	TNFSF13B
NCR3	0.000380254	1.447774815	0.6	0.208	1	8	NCR3
EOMES1	0.000503537	0.991213244	0.68	0.167	1	8	EOMES
EDEM2	0.000543206	0.590607336	0.48	0.244	1	8	EDEM2
PLXND11	0.000579464	0.810667878	0.72	0.254	1	8	PLXND1
PTPN131	0.000604874	0.527303071	0.28	0.043	1	8	PTPN13
CTSH1	0.000635834	0.76425408	0.56	0.145	1	8	CTSH
LINC01644	0.000705406	0.785102399	0.28	0.019	1	8	LINC01644
LST11	0.00078782	0.458455023	0.48	0.167	1	8	LST1
CXXC5	0.000885631	0.583055136	0.28	0.024	1	8	CXXC5
FOSL2	0.000918866	0.797188631	0.48	0.157	1	8	FOSL2
HSPD1P4	0.000960644	0.466234263	0.36	0.101	1	8	HSPD1P4
HOPX1	0.001180341	0.848415054	0.88	0.386	1	8	HOPX
DPP41	0.001260163	0.838676496	0.72	0.254	1	8	DPP4
A2M1	0.001262376	0.87358379	0.96	0.556	1	8	A2M
SATB1	0.001275761	0.663400489	0.72	0.389	1	8	SATB1
GALNT11	0.001342636	0.458392295	0.48	0.191	1	8	GALNT11
GPR65	0.001854334	0.627080155	0.72	0.283	1	8	GPR65
B4GALT11	0.001951805	0.585336883	0.72	0.403	1	8	B4GALT1
NR1D11	0.002009303	0.420950978	0.4	0.143	1	8	NR1D1
GPRIN3	0.002206286	0.450281843	0.84	0.502	1	8	GPRIN3
GALC	0.002227269	0.509327746	0.44	0.143	1	8	GALC
MT-TK	0.00223859	0.553115471	0.28	0.065	1	8	MT-TK
AC108925.1	0.00224857	0.62691173	0.36	0.039	1	8	AC108925.1
SCRN1	0.002281577	0.58822393	0.24	0.005	1	8	SCRN1
BHLHE401	0.002390616	0.990504532	0.72	0.326	1	8	BHLHE40
GBP5	0.002436504	0.736351881	0.92	0.614	1	8	GBP5
HPGD	0.00245666	0.509203806	0.24	0.029	1	8	HPGD
MID1IP1	0.002492245	0.310859847	0.36	0.15	1	8	MID1IP1
GNPDA1	0.00260395	0.683711806	0.48	0.126	1	8	GNPDA1
IL18RAP	0.002730521	0.806483459	0.48	0.138	1	8	IL18RAP
TSPAN15	0.002911276	0.676167655	0.28	0.041	1	8	TSPAN15
GZMA2	0.003287439	1.121754663	0.96	0.558	1	8	GZMA
RRP1B	0.003411764	0.269887805	0.4	0.176	1	8	RRP1B
PLXNC1	0.003904753	0.521184569	0.32	0.07	1	8	PLXNC1
KARS1	0.004267634	0.422619498	0.88	0.563	1	8	KARS1
IKZF21	0.004270226	0.304900564	0.28	0.046	1	8	IKZF2
IER5	0.004405896	0.588028851	0.4	0.121	1	8	IER5
ID21	0.004532814	1.088752491	0.92	0.577	1	8	ID2
PDCD4	0.004570993	0.556656919	0.92	0.698	1	8	PDCD4
CDV3	0.005677391	0.464559548	0.8	0.551	1	8	CDV3
BAP1	0.006176026	0.385520261	0.44	0.217	1	8	BAP1
SCAND1	0.006864626	0.481598269	0.48	0.266	1	8	SCAND1
RHOC	0.006914538	0.969266865	0.6	0.256	1	8	RHOC
MBOAT1	0.007158695	0.819191854	0.52	0.15	1	8	MBOAT1
IFRD1	0.007296401	0.742323479	0.48	0.203	1	8	IFRD1
LTB3	0.007879612	0.310607783	0.96	0.746	1	8	LTB
ATRX	0.008139382	0.405819569	0.84	0.618	1	8	ATRX
TTC39C	0.008935974	0.365255692	0.84	0.556	1	8	TTC39C
LYAR1	0.008941158	0.80412395	0.88	0.556	1	8	LYAR
LINC00299	0.009143575	0.601276449	0.48	0.174	1	8	LINC00299
AQP32	0.009583615	0.565920038	0.76	0.505	1	8	AQP3
BTBD7	0.009885433	0.376073106	0.32	0.111	1	8	BTBD7
MKNK11	0.009944407	0.587203403	0.44	0.232	1	8	MKNK1
BTBD11	0.009950109	0.7219325	0.28	0.072	1	8	BTBD11

## Sheet: _56F9DC9755BA473782653E2940F9
8e73v0vPMk--PaHdoEPAXZoqE8_fdfdDgMXwnnl-ephUQlFNWFdOTFJYUkQ4VVlVOTBYTEJXMDFTRS4u
Form1
{ac0e84bc-14ba-43d4-8eca-1184d8118d2c}
