# Supplementary material for: Single‐cell profiling of muscle‐infiltrating T cells in idiopathic inflammatory myopathies
Source: EMBO Mol Med. 2023 Jul 31;15(10):e17240. doi: 10.15252/emmm.202217240 (PMC10565639; doi:10.15252/emmm.202217240)
Supplement: Supplementary file 7 — Dataset EV5 [file EMMM-15-e17240-s009.xlsx]

## Sheet: Data Set EV5
Data Set EV5. Differentially expressed genes in memory T cells from healthy control PBMC treated with collagenase versus control
	p_val	avg_log2FC	pct.1	pct.2	p_val_adj
CREM	4.05539592833705e-151	4.2366206302982	0.973	0.197	1.21941700169167e-146
NR4A2	4.53017890290168e-137	2.90912441285277	0.956	0.231	1.36217949431351e-132
TXNIP	6.84259966482285e-134	-2.61366953737868	0.492	0.993	2.05750129321558e-129
FOSL2	4.36474820120166e-126	2.47417428638377	0.919	0.174	1.31243613661933e-121
CXCR4	1.05547540333e-115	2.15789825312838	0.992	0.925	3.17370899027297e-111
YPEL5	1.08493648839335e-113	2.29822580231734	0.952	0.459	3.26229552694995e-109
SRGN	6.99815728250692e-112	1.68728536212498	0.994	0.887	2.10427591327701e-107
FAM177A1	1.3923884121011e-111	2.13672342043761	0.911	0.253	4.18677271634681e-107
SLC2A3	1.09701892353474e-106	2.39271975533969	0.965	0.579	3.29862620117661e-102
FTH1	6.11054248849906e-105	2.49827431454762	0.998	0.984	1.83737902086678e-100
ZFP36	1.18704576320061e-102	2.23711910786111	0.983	0.672	3.56932790536791e-98
GABARAPL1	2.8608924127418e-102	2.18413466198142	0.907	0.303	8.60241739587333e-98
SKIL	6.52913075452915e-101	1.79272874555515	0.763	0.059	1.96324432657937e-96
NR4A3	1.3619465390646e-97	1.71492883829399	0.695	0.011	4.09523704831334e-93
SELENOK	4.00249372187842e-95	2.08513178687172	0.946	0.579	1.20350983723162e-90
GIMAP4	1.258686179373e-94	-1.73562934940596	0.237	0.848	3.78474347275669e-90
TENT5C	3.97715251683969e-93	1.82693967341728	0.938	0.455	1.19588999028853e-88
SRSF7	1.53195169662656e-91	1.41731891811173	0.996	0.887	4.60642555658639e-87
JOSD1	1.97353375427372e-91	1.7753976039335	0.873	0.258	5.93421864572564e-87
VPS37B	4.24748854290106e-91	1.89181583974746	0.826	0.204	1.27717732996492e-86
LDHA	1.81502569469959e-90	1.88819468583941	0.965	0.713	5.45760076139219e-86
ZNF331	4.15911784459444e-86	2.4046325842734	0.84	0.274	1.2506051446911e-81
TRAF3IP3	1.31787879611081e-85	-1.60816338822808	0.523	0.928	3.9627297520256e-81
CDKN1A	4.68789567347799e-84	2.12139823141734	0.656	0.029	1.4096033500581e-79
IL21R	1.16998649772397e-83	1.85882825708417	0.766	0.163	3.5180324000062e-79
PTMA	9.88197616984221e-83	0.808420403876941	1	0.995	2.97141141450985e-78
SC5D	8.18852731175121e-79	1.77943821922027	0.707	0.106	2.46220827737047e-74
SMAD7	1.78638727889776e-78	1.53185881547414	0.728	0.118	5.37148790891768e-74
TUBA4A	4.14339087147028e-78	2.13323064836029	0.905	0.57	1.2458762011424e-73
ARID5A	1.65808982647167e-77	1.53059627205789	0.824	0.229	4.98571029921765e-73
PFKFB3	4.75159102174186e-77	1.94950423015269	0.705	0.118	1.42875590432756e-72
PDE4B	2.10256601134104e-76	1.78961055577169	0.865	0.421	6.32220573950137e-72
CLK1	6.6103226078926e-75	1.30310623358512	0.963	0.656	1.98765790496723e-70
CD55	1.56515978088058e-74	1.81552450840133	0.82	0.299	4.70627894512981e-70
RBM38	4.78498393751722e-73	1.45929635388772	0.844	0.308	1.43879682017205e-68
METRNL	1.62345029396451e-71	2.01890473324132	0.627	0.072	4.88155268892189e-67
USP36	4.43667431109417e-71	1.59443834037779	0.9	0.566	1.33406359860291e-66
RANBP2	1.166835129975e-69	1.50909256737839	0.89	0.489	3.50855655232183e-65
MIDN	3.03659916478035e-69	1.41639951376015	0.797	0.244	9.13075002857804e-65
LINC-PINT	5.41765376543169e-69	1.36419814718267	0.948	0.688	1.62903431072766e-64
HSPA5	6.48354243804894e-69	1.50866847065366	0.961	0.758	1.94953637569694e-64
HEXIM1	1.13729890604887e-67	1.63208996485314	0.813	0.303	3.41974408059835e-63
SYAP1	2.09456694010472e-67	1.42854785269355	0.82	0.287	6.29815333220087e-63
SAMSN1	8.07882769719963e-67	1.63051956948577	0.851	0.462	2.42922270027096e-62
TGFB1	1.38070455492527e-66	1.546784504436	0.878	0.484	4.1516405262048e-62
RNF125	1.81229601654661e-66	1.35268791204534	0.876	0.441	5.44939289215401e-62
DNAJB6	8.8198624554049e-66	1.33700235022761	0.925	0.57	2.6520444417157e-61
GIMAP7	1.41148989653555e-65	-1.29126986511456	0.506	0.914	4.24420896989274e-61
SLC7A5	1.37376060387459e-64	1.82594810084623	0.604	0.084	4.1307607597905e-60
TNFAIP3	6.12054545152222e-64	1.36118925408636	0.975	0.817	1.84038681181822e-59
JUN	1.80766579572749e-61	1.73730244075075	0.803	0.269	5.435470281173e-57
JMJD6	2.29627419286484e-61	1.65076834951623	0.782	0.321	6.9046668705253e-57
DUSP2	4.01589345237512e-61	1.57863639917522	0.855	0.389	1.20753900219467e-56
H3-3B	8.62504236035459e-61	0.865152850031881	0.998	0.995	2.59346398733502e-56
ELL2	1.54920304500981e-60	1.14959069560976	0.521	0.027	4.65829863604e-56
AC027290.3	2.17620026844956e-60	1.3945496926344	0.743	0.219	6.54361658720098e-56
IDI1	1.04101141099466e-59	1.33518129757809	0.778	0.262	3.13021721171984e-55
EZR	2.60895430852421e-58	1.37181815890324	0.948	0.762	7.84486471030146e-54
CNOT6L	4.44543262271819e-58	1.28400909911282	0.82	0.348	1.33669713532513e-53
SLC2A14	4.98317948371258e-58	1.23398732967934	0.593	0.09	1.49839223895754e-53
DDIT4	2.55844876437696e-57	1.59955015387225	0.894	0.527	7.69299958960509e-53
SYTL3	1.38824292098915e-55	1.31921711805294	0.844	0.425	4.17430763912228e-51
TSPYL2	2.22917152151099e-55	1.83619212064618	0.757	0.321	6.70289584803139e-51
LINC00513	8.9883331410434e-55	1.36449853331933	0.865	0.509	2.70270189218034e-50
PLEKHA2	1.21068343962393e-54	1.13746691439798	0.72	0.222	3.64040403460519e-50
PER1	3.4108639928882e-54	1.35458686443603	0.801	0.353	1.02561269402155e-49
RGS1	8.98637596057561e-54	2.14821674147895	0.641	0.163	2.70211338758548e-49
GPR132	1.79722225431306e-53	1.30396989857446	0.666	0.179	5.40406759649395e-49
IER2	2.08332981809675e-53	1.40479338654041	0.84	0.419	6.26436443003512e-49
FTH1P8	3.26519639686087e-53	1.07152746623328	0.544	0.072	9.81811904572095e-49
SIK1	3.95547965972988e-53	1.08480811735337	0.506	0.048	1.18937317888418e-48
ETV3	5.03623392805767e-53	1.41608160087164	0.645	0.163	1.51434517982766e-48
SIK1B	8.59620434596272e-53	1.02468144499995	0.492	0.038	2.58479268478753e-48
CEMIP2	5.03396965094203e-52	1.26585898405168	0.795	0.344	1.51366433434176e-47
UBC	8.29707228516267e-52	0.730713090644991	0.994	0.986	2.49484666542556e-47
SPOCK2	6.55348125997032e-51	1.04892431915971	0.975	0.903	1.97056628006048e-46
SLC38A2	1.57927596779466e-50	1.19687081969159	0.697	0.222	4.74872490756177e-46
IVNS1ABP	2.93754221944216e-50	1.15178777171769	0.853	0.443	8.83289569964064e-46
TUBB4B	3.02934089045188e-50	1.5358246621589	0.759	0.319	9.10892512349976e-46
CHMP1B	9.15505222965173e-50	1.39643739650454	0.759	0.344	2.75283265493398e-45
DDX17	1.38597959441561e-49	-0.851394723555065	0.886	0.971	4.16750204244831e-45
ATP1B3	1.96041843047462e-49	1.33168706141734	0.766	0.31	5.89478217859414e-45
UAP1	3.54237450727148e-49	1.1087230864787	0.5	0.063	1.06515659059146e-44
SLAMF6	4.55686128323626e-49	-1.25989570406356	0.228	0.667	1.37020261925631e-44
SRSF2	4.92955434683152e-49	1.10090856021428	0.867	0.511	1.48226769654877e-44
SERTAD1	7.79806471514647e-49	1.3418130354552	0.529	0.084	2.34480007919739e-44
MYL12A	1.71365296367147e-48	-0.747527230901138	0.963	1	5.15278309646374e-44
AC016831.4	2.23102675354522e-48	1.1702129115834	0.863	0.518	6.70847434523512e-44
HCG18	4.16872735233849e-48	1.21965752870732	0.763	0.353	1.25349462757466e-43
RGS2	1.22582741867611e-47	1.61190856317097	0.66	0.21	3.68594046521718e-43
NFE2L2	3.03994766045453e-47	1.06919395738995	0.633	0.17	9.14081862022074e-43
KDM6B	6.48150556212726e-47	1.29022530443777	0.602	0.17	1.94892390747604e-42
TMSB4X	8.37151510528605e-47	-0.418698108800254	1	1	2.51723087700846e-42
FTH1P7	2.67230327049182e-46	1.1220203203193	0.579	0.14	8.03534870404184e-42
RCSD1	2.78196465176641e-46	-0.979836204665947	0.226	0.674	8.36508951139641e-42
BTG2	6.83762610503923e-46	1.17689023456341	0.795	0.382	2.05600579352425e-41
CD2	8.0395383006268e-46	-1.01226260844034	0.73	0.93	2.41740877161547e-41
IL32	2.75875535277299e-45	-0.757185635403028	0.994	0.991	8.29530147025309e-41
GTPBP1	3.40684843188301e-45	1.09168470676191	0.664	0.222	1.0244052549829e-40
LCP2	4.42900309480419e-45	-0.968736176002791	0.44	0.819	1.33175694057667e-40
POLR2A	5.42366399619107e-45	1.18277563340176	0.817	0.432	1.63084152701469e-40
REL	5.45111068011534e-45	1.03388474232931	0.637	0.174	1.63909447040388e-40
AC020916.1	5.72089125297537e-45	1.30526246822949	0.539	0.118	1.72021479085716e-40
LMNA	6.77937210814064e-45	1.50328517106673	0.558	0.124	2.03848939919681e-40
ARL6IP5	1.13641912723642e-44	-0.960523434060602	0.529	0.853	3.4170986736872e-40
CSNK1D	7.80743619718864e-44	1.03663128992223	0.846	0.491	2.34761799013265e-39
TNFRSF1B	8.22089050978787e-44	1.13394711709246	0.807	0.41	2.47193956738812e-39
SARAF	1.3459665004867e-43	0.900428439084938	0.994	0.971	4.04718667031346e-39
ARRDC2	1.59154704870686e-43	1.23964428380435	0.73	0.314	4.78562282075667e-39
WDR47	2.67476853113579e-43	1.02363752822432	0.502	0.084	8.04276149627219e-39
EIF4A3	5.69406105497251e-43	1.18898599283186	0.645	0.201	1.71214721861968e-38
RIPOR2	7.85364676227286e-43	-0.879852232562053	0.68	0.919	2.36151304494783e-38
PIK3R1	9.45464551215836e-43	1.2455277023589	0.902	0.683	2.8429173590509e-38
CSRNP1	4.37758662116794e-42	1.15783969138754	0.624	0.199	1.31629652111899e-37
SLC1A4	5.28890437980177e-42	0.992583929653079	0.394	0.025	1.59032065796259e-37
DDX3X	6.56888862587523e-42	0.998494379768857	0.925	0.74	1.97519912091442e-37
PPP2R3C	6.90709207114017e-42	1.08048693309591	0.662	0.238	2.07689351487114e-37
LINC00861	1.25224249895176e-41	-1.20230875970233	0.274	0.661	3.76536797009805e-37
BTG1	6.20649603758023e-41	1.01690741614833	0.936	0.749	1.86623129354e-36
AREG	3.3500468842046e-40	1.40341768139001	0.427	0.052	1.00732559761148e-35
RGCC	6.29250195982046e-40	1.24002478531799	0.685	0.283	1.89209241429842e-35
SLC1A5	7.49574301157009e-40	0.988005408131077	0.45	0.066	2.25389496614901e-35
ARPC1B	8.87706533585053e-40	-0.792985054161483	0.828	0.966	2.66924477583689e-35
TIPARP	9.05156733715336e-40	1.20274875723222	0.606	0.204	2.72171578260864e-35
FTH1P3	1.79977825230804e-39	0.871388216013055	0.529	0.12	5.41175322686506e-35
IFRD1	2.73036999315239e-39	1.27091547716848	0.622	0.217	8.20994953240991e-35
PPP1R16B	3.12388989849863e-39	1.00188321466918	0.662	0.244	9.39322453579552e-35
CHD1	3.51835582428001e-39	1.0973061682107	0.753	0.38	1.05793441280276e-34
SRSF3	3.67364923973217e-39	0.907280165828988	0.944	0.821	1.10462958989507e-34
RAC2	4.13205702579249e-39	-0.746185788327688	0.857	0.973	1.24246822708554e-34
FYN	4.68486791418074e-39	0.902635330448448	0.965	0.837	1.40869293311501e-34
ZBTB1	8.29581882105817e-39	0.949425035211825	0.734	0.333	2.49446976130398e-34
NAMPT	1.96516979267792e-38	0.856899088146718	0.467	0.081	5.90906904960324e-34
PLK3	2.35808627677826e-38	1.02199562487772	0.604	0.183	7.09052962564454e-34
HNRNPUL1	4.03015844286914e-38	0.875864408304861	0.909	0.674	1.21182834218632e-33
RGPD4	4.28343047953228e-38	0.9372853691415	0.585	0.183	1.28798471089056e-33
DNAJA1	5.8191822565847e-38	1.28241830615616	0.846	0.518	1.74976991273245e-33
GADD45B	1.38168607905165e-37	1.43613314460184	0.722	0.333	4.15459187110041e-33
BRD2	1.74961549207519e-37	1.09870525715647	0.79	0.471	5.26091882312088e-33
AUTS2	2.05706881897788e-37	1.43030759277678	0.533	0.163	6.18540023178457e-33
DUSP4	3.64165973782537e-37	1.62592148472133	0.459	0.093	1.09501066656671e-32
CKS2	1.77493975531477e-36	0.850288397578757	0.421	0.059	5.33706635025598e-32
CCNH	2.02805415073023e-36	1.00719581366538	0.753	0.396	6.09815602583073e-32
CD52	2.31584426161985e-36	-0.643098135018713	0.998	1	6.96351211026472e-32
GNAS	2.32263072828678e-36	0.912890676476395	0.944	0.812	6.98391833688553e-32
PTPN6	3.41486974805772e-36	-0.936045741627923	0.226	0.602	1.02681718454347e-31
ARHGAP25	4.42754919954523e-36	-0.900989980432502	0.39	0.769	1.33131976881125e-31
CCND2	1.24127649464026e-35	1.00025245083897	0.811	0.484	3.73239429173381e-31
BTBD19	1.41437192755803e-35	0.938288141040774	0.365	0.032	4.25287494897424e-31
KLF6	1.50710392052253e-35	-1.00274799157706	0.415	0.756	4.5317107786192e-31
BHLHE40	1.76769921629909e-35	1.19522286646856	0.71	0.346	5.31529477348974e-31
PDCD4	2.1062721410281e-35	0.913484968892271	0.909	0.71	6.33334970085739e-31
PLEKHB2	2.25322044921328e-35	0.916990738399946	0.734	0.357	6.7752085687394e-31
EIF1	2.67475738564355e-35	0.57697402888325	0.998	0.993	8.04272798289158e-31
PABPC1	3.18031281382685e-35	0.89272251169874	0.99	0.925	9.56288259989597e-31
RALGAPA1	4.18053602503539e-35	0.878719509412872	0.608	0.206	1.25704537736789e-30
PDE4D	4.31510184958947e-35	0.936440785792986	0.564	0.179	1.29750797515306e-30
JMY	7.09738185858579e-35	0.9054830805009	0.471	0.102	2.13411175105816e-30
PMEPA1	7.2992135979829e-35	0.771576895227665	0.305	0.005	2.19480053677748e-30
HERPUD1	9.41401006141148e-35	1.03019519621417	0.834	0.516	2.83069868536582e-30
MEF2D	1.03093172282462e-34	0.948631033477144	0.654	0.269	3.09990859736136e-30
FUS	1.30999018132394e-34	0.777566843727213	0.979	0.88	3.93900947622294e-30
IRF2BPL	2.40548758673219e-34	0.960763639202423	0.552	0.165	7.23306062454504e-30
BCOR	2.8024557164849e-34	0.925645613097983	0.473	0.111	8.42670409389843e-30
ACTB	3.01613263114202e-34	-0.619865819971826	1	1	9.06920920858094e-30
PNISR	4.24869358520473e-34	-0.75598994450217	0.568	0.839	1.27753967413521e-29
DNAJB9	8.79471608843675e-34	0.867529643840771	0.593	0.219	2.64448318063205e-29
RBM8A	1.23863414626133e-33	0.847383012937998	0.927	0.663	3.7244490143932e-29
STK17B	1.83887636041736e-33	0.7135438827584	0.969	0.887	5.52931732813895e-29
TAGAP	6.29206017667658e-33	-0.882307107977791	0.251	0.62	1.89195957452488e-28
NUP98	9.43236696629324e-33	0.868030157332937	0.853	0.545	2.83621842309472e-28
TUBB2A	1.12244187868727e-32	0.954801374347394	0.4	0.068	3.37507048502477e-28
GADD45A	1.63717221730445e-32	1.05638458016326	0.438	0.095	4.92281314021276e-28
AL135905.2	2.58321535093522e-32	0.826515619034243	0.573	0.204	7.76747023872711e-28
FYB1	2.91039298707508e-32	-0.836809491248425	0.678	0.88	8.75126067283605e-28
PPP1R10	5.27277913132608e-32	0.815629939183236	0.498	0.136	1.58547195699844e-27
JUNB	5.41313900532199e-32	1.15513414921911	0.873	0.577	1.62767676751027e-27
MAFF	5.43676619666854e-32	0.900457765962103	0.342	0.036	1.63478122767626e-27
SRSF5	8.41542337936599e-32	-0.624757639564502	0.942	0.993	2.53043365594156e-27
SP100	1.05936762262034e-31	-0.801063006455218	0.521	0.812	3.1854125044571e-27
KDM7A	1.63085349858136e-31	0.956588486034342	0.633	0.278	4.90381338488428e-27
ETF1	3.04509384051628e-31	0.834614026877927	0.645	0.269	9.15629266904839e-27
NR3C1	5.61182039277152e-31	1.08623435868159	0.761	0.475	1.68741827390247e-26
SH2D2A	1.08367672068471e-30	1.00668602330207	0.664	0.324	3.25850753142684e-26
GIMAP6	1.92860946633344e-30	-0.672042387713032	0.054	0.355	5.79913580431803e-26
SAMHD1	1.96866420809959e-30	-0.760795928973763	0.473	0.796	5.91957640733465e-26
FOSB	2.33163022415011e-30	1.11992623382997	0.278	0.009	7.01097892099695e-26
MEPCE	2.7103699467609e-30	0.856701159781632	0.496	0.138	8.14981139291536e-26
CDK17	3.29456188442529e-30	0.731937253122597	0.546	0.183	9.90641813027841e-26
GSPT1	6.66802221380665e-30	0.879264588086837	0.631	0.265	2.00500759946952e-25
PGK1	1.64933964052152e-29	0.811806187060123	0.95	0.896	4.95939936508415e-25
KPNA2	1.73578972336096e-29	0.89042280004162	0.469	0.131	5.21934611917407e-25
EVL	2.02511851265451e-29	-0.683401750672907	0.886	0.95	6.08932885570084e-25
RARA	2.68194010138206e-29	0.679744968050051	0.411	0.086	8.06432569084572e-25
PRMT9	2.80850310430605e-29	0.86156871357204	0.432	0.102	8.44488798433787e-25
PAF1	2.90993092228334e-29	0.937273599993486	0.533	0.192	8.74987129021378e-25
SLFN11	4.90306628025282e-29	0.869342345626967	0.479	0.143	1.47430299980922e-24
LEPROTL1	5.36647474797423e-29	0.877010311053645	0.913	0.765	1.61364529196837e-24
UCP2	8.79577853877756e-29	-0.87788745543156	0.595	0.83	2.64480264882502e-24
CD27	1.00599836440551e-28	-1.05338525677818	0.17	0.486	3.02493648193094e-24
PSMB9	1.20411543385957e-28	-0.800302094839369	0.61	0.853	3.62065469807235e-24
DDIT3	1.40184299864994e-28	0.947146827712194	0.496	0.154	4.21520171264049e-24
PFN1	1.50044904592357e-28	-0.554106657769468	0.996	0.995	4.51170023618758e-24
TSC22D2	2.06768251695086e-28	0.828585405645095	0.415	0.095	6.21731456021954e-24
NSUN5P1	3.69857978564922e-28	-0.796088313787584	0.166	0.48	1.11212595574686e-23
GMFG	4.62073130422595e-28	-0.616939879286278	0.855	0.948	1.3894076958677e-23
GIMAP2	4.63806209552756e-28	-0.819577802626726	0.183	0.509	1.39461889150418e-23
EMD	5.8528719484723e-28	0.791205184511237	0.685	0.346	1.75990006618614e-23
SERP1	9.44077844621438e-28	0.806161729111916	0.836	0.604	2.8387476709922e-23
PTMAP2	1.20820015701532e-27	0.708337350903754	0.593	0.24	3.63293705212936e-23
PTMAP5	1.74886556733239e-27	0.765023492197105	0.766	0.475	5.25866387441178e-23
CD40LG	1.78185450694191e-27	-0.858757776960659	0.087	0.38	5.35785831692363e-23
FAM43A	1.91578747241382e-27	0.98825691578924	0.33	0.048	5.7605813508011e-23
CFLAR	2.28035959402351e-27	-0.787519836187505	0.614	0.848	6.8568132632693e-23
SKI	2.31786082243018e-27	0.599907077170592	0.373	0.068	6.96957570696532e-23
FOS	2.34046020654873e-27	2.01270049570198	0.45	0.143	7.03752979507137e-23
NDUFS5	2.44789457212352e-27	0.748325897983904	0.9	0.722	7.3605741889182e-23
BRD1	4.02425154845853e-27	0.702252972251707	0.641	0.276	1.210052198106e-22
LY9	5.77325015255247e-27	-0.804772579579353	0.232	0.55	1.735958588371e-22
LFNG	7.40802303067437e-27	0.917567518768577	0.504	0.181	2.22751844509348e-22
LTB	7.43585771693855e-27	-1.26049970053264	0.517	0.76	2.23588805690625e-22
ZFP36L2	8.78969400828162e-27	0.885892494788201	0.894	0.713	2.6429730913502e-22
CYCS	1.18335558726532e-26	0.813389097326786	0.784	0.484	3.5582319153481e-22
ETS1	1.3861510201698e-26	-0.754710496247697	0.616	0.835	4.16801750254857e-22
NDRG1	1.42252539710115e-26	0.910786362240015	0.739	0.437	4.27739161654346e-22
CASP1	1.67096249212215e-26	-0.753656525362797	0.222	0.538	5.0244171175621e-22
LITAF	1.83875865769032e-26	0.825123855974518	0.888	0.726	5.52896340780901e-22
HSPD1	1.97209412384995e-26	0.820160298521314	0.772	0.484	5.92988982100442e-22
CLIC1	2.12890585402083e-26	-0.863571741747666	0.724	0.86	6.40140701245525e-22
PLAUR	2.24035861904488e-26	1.00059504365779	0.272	0.023	6.73653433160606e-22
RGPD8	2.53404632569892e-26	0.647180546133484	0.427	0.113	7.61962389674409e-22
BCL6	2.62286514901597e-26	0.78302640424286	0.346	0.063	7.88669321657613e-22
SLA	2.6320492671609e-26	1.0539033211262	0.726	0.475	7.9143089414261e-22
INTS6	2.95878593621221e-26	0.795742428823558	0.49	0.161	8.89677343159649e-22
EIF4A1	4.6502594819819e-26	0.774758713588718	0.838	0.581	1.39828652363714e-21
EMP3	5.99301286459382e-26	-0.632836244260246	0.826	0.957	1.80203903825472e-21
RCOR1	6.19325158455307e-26	0.621691619438879	0.346	0.061	1.86224881895926e-21
ODC1	6.44546885062503e-26	0.91490728901343	0.552	0.224	1.93808802869444e-21
CALM1	6.49306503714169e-26	0.529389066252311	0.996	0.991	1.95239972601813e-21
LUC7L3	1.0279404653105e-25	-0.768922068436914	0.566	0.808	3.09091418514214e-21
SPTAN1	1.06882357418502e-25	0.858770603672196	0.886	0.715	3.21384560521693e-21
EML4	1.18391125017266e-25	0.693580896442616	0.869	0.674	3.55990273814418e-21
NR4A1	1.24767348579774e-25	0.826499688380452	0.241	0.009	3.75162940444522e-21
LCK	1.88605791049344e-25	-0.673645607160173	0.797	0.932	5.67118753106272e-21
NXF1	2.29596792501096e-25	0.80701292048968	0.797	0.541	6.90374595371545e-21
GTF2B	2.61379243521672e-25	0.734894206932155	0.629	0.29	7.85941247345314e-21
UBE2S	2.72409662740021e-25	0.734411710421164	0.322	0.052	8.19108614892969e-21
ABCG1	3.28836804164904e-25	0.663239173820459	0.324	0.054	9.88779386443449e-21
HIP1R	3.42076886468295e-25	0.738508396732574	0.409	0.104	1.02859098992152e-20
GRASP	4.41522541328864e-25	1.16392693788263	0.39	0.109	1.32761412952176e-20
DGKA	5.19108672720958e-25	-0.853846473921668	0.541	0.774	1.56090786800465e-20
HLA-H	5.34914347702482e-25	0.673474343707303	0.948	0.889	1.60843395210659e-20
PPP2R5C	6.54590371487398e-25	0.598287902976392	0.971	0.9	1.96828778802546e-20
TP53INP2	6.63649393657952e-25	0.611293361657766	0.266	0.023	1.9955273617901e-20
LAP3	6.64151321720655e-25	0.685870288646092	0.504	0.176	1.99703660928184e-20
ARGLU1	7.09579196022857e-25	-0.680705955483466	0.544	0.776	2.13363368452113e-20
TNFSF9	7.71544687352148e-25	0.795462989161259	0.245	0.014	2.31995772039917e-20
OASL	1.28312986961233e-24	1.00201422768858	0.384	0.1	3.85824320493731e-20
CELF2	1.5203180402207e-24	-0.658937701217145	0.647	0.848	4.57144431513961e-20
NCL	1.95924113071264e-24	0.613142806676701	0.946	0.878	5.89124215593983e-20
VSIR	2.29165304454904e-24	-0.717646974638012	0.382	0.683	6.8907715396545e-20
ZRANB2	2.98084024629802e-24	-0.705541793688764	0.342	0.631	8.9630885365935e-20
TRIM39	3.04716097187326e-24	0.710974032483155	0.386	0.095	9.16250832632571e-20
HGSNAT	5.49425575760781e-24	0.741382675194335	0.456	0.147	1.65206776375509e-19
PPP1CA	5.52018668892298e-24	-0.67788548351984	0.504	0.776	1.65986493549225e-19
TRADD	5.86716285755233e-24	-0.883727685994624	0.371	0.647	1.76419719963741e-19
SFPQ	5.92794832492087e-24	0.737474761611039	0.902	0.715	1.78247478182046e-19
TLE3	8.29590060538198e-24	0.739640103838178	0.467	0.158	2.49449435303231e-19
GSTK1	8.51260301595786e-24	-0.687203470324236	0.817	0.925	2.55965460086837e-19
CKLF	1.40979458251463e-23	-0.730576064095563	0.286	0.586	4.23911133016324e-19
IPCEF1	1.96723932097594e-23	-0.686593662389362	0.124	0.403	5.91529191424254e-19
NDEL1	2.46478682758684e-23	0.723424150325242	0.583	0.256	7.41136751187088e-19
PNN	2.83436179015775e-23	-0.716382610001302	0.585	0.787	8.52264246682534e-19
HSPD1P1	2.96193120407517e-23	0.714346252099904	0.658	0.342	8.90623093753363e-19
RNF103	4.23222664751426e-23	0.629620392257033	0.371	0.093	1.27258823064106e-18
MDM4	5.04147641120917e-23	-0.702592769418351	0.481	0.729	1.51592154208648e-18
AVPI1	6.58802872317928e-23	0.522195091383407	0.274	0.034	1.98095435677278e-18
IQCN	6.60933369588262e-23	1.01344529287476	0.465	0.17	1.98736054901494e-18
NOP56	6.76068515636985e-23	0.81613079691525	0.805	0.559	2.03287041966885e-18
SLC16A3	6.84395275336747e-23	0.582257301562041	0.288	0.043	2.05790815341006e-18
GPSM3	6.9144231764524e-23	-0.629087453546088	0.629	0.814	2.07909790492747e-18
MCM6	6.98519584847078e-23	0.675273352442498	0.371	0.1	2.10037853967668e-18
NOSIP	7.49231013004741e-23	-0.89171650363486	0.506	0.731	2.25286273300396e-18
RASGEF1B	7.67365807173616e-23	0.610395082687361	0.263	0.029	2.30739224559035e-18
HNRNPAB	1.13901712645392e-22	0.71423154095476	0.459	0.158	3.4249105975343e-18
SLC35E1	1.52100725985283e-22	0.630937731454779	0.415	0.124	4.57351672965148e-18
MED14	1.56795001468359e-22	0.651329873164742	0.467	0.165	4.71466889915207e-18
PTGER2	1.63628696919878e-22	-0.702460104174134	0.077	0.324	4.92015128768382e-18
CALM2	1.82405577795347e-22	0.632042540046591	0.938	0.864	5.48475331872829e-18
TXLNG	1.90604600513676e-22	0.708886855638639	0.521	0.213	5.73128973284572e-18
FTH1P16	2.10762679881455e-22	0.535349527841162	0.317	0.061	6.33742302135546e-18
PTGER4	2.12883051925542e-22	0.815574338675551	0.618	0.326	6.40118048834913e-18
PPP1CB	2.18646717687e-22	0.730583416441325	0.616	0.31	6.5744881541304e-18
PDE7A	2.38522980036632e-22	0.754701402142497	0.876	0.697	7.17214748672147e-18
AC243960.1	2.97968564692169e-22	-0.791580193423722	0.326	0.597	8.95961677172882e-18
PSEN1	3.0125617034276e-22	0.676129977422478	0.508	0.201	9.05847178603644e-18
AC016831.6	4.21363851488894e-22	0.726039429399143	0.415	0.129	1.26699896504196e-17
CYSTM1	5.99699778484754e-22	0.627745693539178	0.32	0.066	1.80323726392581e-17
UBE2B	6.60639801227317e-22	0.68118019360299	0.608	0.303	1.98647781831042e-17
H2AX	6.97392395456143e-22	0.631692086685019	0.284	0.045	2.09698919389708e-17
FLNA	7.38146398366357e-22	0.591333043983079	0.979	0.932	2.2195324052478e-17
DUSP16	7.74815839192182e-22	0.747478588482573	0.498	0.206	2.32979374686697e-17
ZSWIM6	8.01620266541822e-22	0.463125696480501	0.278	0.041	2.4103919794646e-17
ATP8B2	8.19922167334605e-22	-0.708494178242615	0.28	0.552	2.46542396495842e-17
TNFAIP8	9.08315037271744e-22	-0.644204241450928	0.444	0.71	2.73121248557241e-17
AMD1	9.50872194257548e-22	0.736554655171349	0.703	0.389	2.85917760091302e-17
AC058791.1	1.24268759918611e-21	0.659116747109578	0.5	0.208	3.73663734199272e-17
IL4R	1.67878716505942e-21	0.813865083407199	0.606	0.305	5.04794512661716e-17
B4GALT1	1.77716767332081e-21	0.755554472870527	0.703	0.423	5.34376547690836e-17
TMBIM1	1.94852788106801e-21	0.737552838697947	0.693	0.419	5.85902848558339e-17
SLC44A2	2.00800866463974e-21	-0.680861529690214	0.413	0.67	6.03788125370523e-17
KBTBD2	2.14248114316364e-21	0.607972801108808	0.62	0.299	6.44222654937875e-17
PLXND1	2.36445306129831e-21	0.954830888758014	0.56	0.278	7.10967391001789e-17
PYHIN1	2.92735784034461e-21	-0.702789953306908	0.278	0.557	8.80227229013222e-17
AP001000.1	3.04178482543473e-21	0.622707297393996	0.523	0.224	9.14634279159969e-17
IER5	4.26300096912694e-21	0.703347642193557	0.415	0.138	1.28184176140678e-16
SLC25A3	8.61037337901884e-21	0.608707644154231	0.859	0.643	2.58905317133717e-16
CAP1	9.45787539023637e-21	-0.639694495150054	0.602	0.787	2.84388855109017e-16
RNU6-959P	1.02552658485021e-20	0.560469417453599	0.388	0.111	3.08365588798609e-16
IL7R	1.08496126329602e-20	-0.801615351750144	0.817	0.851	3.26237002260481e-16
DDX27	1.12928233987736e-20	0.743718823073431	0.71	0.441	3.39563906777723e-16
AC011379.1	1.28454407593411e-20	0.615095768171433	0.22	0.018	3.86249558192627e-16
UBB	1.39117019106692e-20	0.516762271744547	0.988	0.973	4.18310964751913e-16
CSRNP2	1.41823920239619e-20	0.645832986594009	0.378	0.109	4.26450345768511e-16
DENND2D	1.7092774594942e-20	-0.609076032575681	0.224	0.5	5.1396263929531e-16
NASP	1.74238007065387e-20	0.772671417729457	0.693	0.452	5.23916263444913e-16
AL021707.6	1.89664249616232e-20	0.570927324783756	0.386	0.113	5.70301432171049e-16
NMT2	2.01147439120662e-20	-0.651118392466856	0.129	0.376	6.04830234691919e-16
SOCS3	2.05166960485823e-20	0.756247791938985	0.589	0.294	6.16916533484823e-16
KLF2	2.29590910871665e-20	-0.669275658377938	0.479	0.719	6.90356909900011e-16
ZBTB21	2.41404445609725e-20	0.561258812579649	0.317	0.072	7.25879027503883e-16
DNAJB1	2.43731497306486e-20	0.904125952594305	0.88	0.747	7.32876239250873e-16
S1PR2	3.12498119582046e-20	0.741627774792416	0.376	0.12	9.39650595771254e-16
ZFAND5	3.89904626341918e-20	0.645816459938674	0.456	0.176	1.17240422094751e-15
AGO2	4.08151132371351e-20	0.668315743930972	0.598	0.305	1.22726963992742e-15
AC016831.1	4.33738386488291e-20	0.751770498088488	0.546	0.256	1.30420795433164e-15
STK38L	4.45924885657986e-20	0.577539645163528	0.361	0.104	1.340851538685e-15
SLC30A1	4.56293275557832e-20	0.49114698326258	0.243	0.032	1.37202825027485e-15
CASP3	4.64997911313762e-20	0.547724316336595	0.376	0.109	1.39820221952935e-15
JUND	5.31034780029048e-20	0.664536166533502	0.734	0.45	1.59676848006934e-15
MIR22HG	5.31323066098665e-20	0.616890393613905	0.355	0.1	1.59763532745207e-15
ANAPC16	5.39324392883811e-20	-0.642760372509193	0.639	0.819	1.62169451696233e-15
SNHG15	5.44778483717596e-20	0.698669590443488	0.508	0.222	1.63809442269044e-15
DUSP10	5.77972078249423e-20	0.543051787821784	0.282	0.054	1.73790424208819e-15
AL049776.1	6.19132469656109e-20	0.432520873780521	0.216	0.018	1.86166942300896e-15
RUNX3	7.44767703754307e-20	0.676811330208512	0.834	0.67	2.23944200841883e-15
MIR1244-2	8.20861154353058e-20	0.550211683096917	0.701	0.407	2.46824740502421e-15
ST3GAL5	8.24058553537302e-20	0.827355142131412	0.475	0.208	2.47786166463131e-15
DUSP1	8.35691979401258e-20	0.836473744822624	0.614	0.326	2.51284221286164e-15
LDHB	1.03723987298631e-19	-0.740632979448282	0.797	0.876	3.11887657408255e-15
MAT2A	1.14898815683775e-19	0.589450570597082	0.517	0.226	3.45489248879542e-15
TMA7	1.19958986000675e-19	-0.393227268293534	0.988	1	3.60704675005431e-15
CA5B	1.28052867793191e-19	-0.729452061095508	0.187	0.432	3.85042168167347e-15
AC011462.5	1.33899665731391e-19	0.645080926846267	0.336	0.093	4.02622904887719e-15
ZC3H12A	1.42068812762566e-19	0.634558628278368	0.367	0.109	4.27186713095759e-15
ITGB2-AS1	1.96841056858114e-19	-0.730647814818013	0.288	0.538	5.91881373866664e-15
HSPD1P4	2.17062036962877e-19	0.478171642131016	0.38	0.115	6.52683838943674e-15
INSIG1	2.23942544064928e-19	0.616440842291254	0.33	0.088	6.73372835748831e-15
RSRC2	2.42608400809799e-19	0.637505252984885	0.761	0.509	7.29499200394985e-15
ANP32A	2.58975759700152e-19	-0.598755070213073	0.342	0.606	7.78714211842386e-15
METTL3	2.66211706196507e-19	-0.600408849446774	0.131	0.378	8.00471979362276e-15
RYBP	2.7175712455695e-19	0.496596044739841	0.299	0.066	8.17146497830292e-15
STN1	2.80772726840635e-19	-0.58419060363755	0.075	0.301	8.44255512337105e-15
MAPK1IP1L	3.00463568798234e-19	0.639009441651048	0.786	0.532	9.03463905019409e-15
FAM53C	3.11538304086726e-19	0.617374005724722	0.346	0.097	9.36764526558375e-15
SH2D3C	3.28927169926806e-19	-0.61083258323205	0.066	0.285	9.89051107252913e-15
ARL4C	4.09338431729422e-19	0.543341258458955	0.967	0.88	1.2308397303672e-14
AC122718.1	4.23753919136913e-19	0.537753244547398	0.305	0.072	1.27418565945278e-14
CD3E	4.54028940860916e-19	-0.446516604843635	0.981	0.986	1.36521962227469e-14
MXRA7	4.66569075144148e-19	0.645772954532602	0.382	0.12	1.40292655205094e-14
ACSL1	5.52902416895241e-19	0.410072219948562	0.21	0.02	1.6625222773623e-14
DDX24	5.53108658599086e-19	0.632477243383054	0.849	0.652	1.66314242554159e-14
TESPA1	6.28679677502124e-19	-0.708676752242312	0.263	0.527	1.89037692228114e-14
TGIF1	6.29731551178311e-19	0.667979399995652	0.452	0.179	1.89353980123806e-14
SLAMF1	6.5149951644206e-19	-0.612259846154435	0.143	0.394	1.95899389598963e-14
SESN1	7.53230283738068e-19	-0.624764281406947	0.085	0.312	2.264888140172e-14
ITGA5	8.41163973732644e-19	0.676252603921749	0.504	0.229	2.52929595261669e-14
ATP5IF1	8.52637967496565e-19	-0.667306939359654	0.606	0.799	2.56379710446542e-14
OAT	9.22515887307413e-19	0.67898119320227	0.533	0.253	2.77391302154466e-14
PPP1R15A	1.0035512172395e-18	0.968333234891874	0.554	0.29	3.01757815511746e-14
MKNK2	1.01834772566905e-18	0.678185033014923	0.66	0.387	3.06206977631426e-14
KLF16	1.14612178466115e-18	0.49245333044405	0.295	0.068	3.44627359429762e-14
BCL2L11	1.25081754541023e-18	0.635077008188299	0.405	0.14	3.76108327729401e-14
IRS2	1.27041916573504e-18	0.782452816522326	0.334	0.102	3.82002338944869e-14
RELL1	1.29440695477424e-18	0.618707636572552	0.425	0.158	3.89215227231067e-14
CDKN2D	1.30336191895941e-18	-0.616095247059747	0.268	0.534	3.91907895411906e-14
GTF3A	1.31502483825723e-18	-0.614069920184951	0.583	0.787	3.95414818615565e-14
BIRC3	1.36440268153028e-18	0.767759406549559	0.72	0.434	4.10262242309341e-14
ESYT2	1.44496407178247e-18	0.704835213079532	0.716	0.486	4.3448624674427e-14
KLF10	1.53516800400547e-18	0.484956228951894	0.317	0.079	4.61609667124404e-14
SMARCA5	1.60183992316952e-18	0.656824528317348	0.608	0.328	4.81657246497844e-14
NCBP2AS2	1.65474292296614e-18	-0.611250853091013	0.189	0.448	4.97564649506689e-14
DHCR7	1.70378327079444e-18	0.599315424474367	0.288	0.066	5.12310591695179e-14
ARF4	1.73596511211615e-18	0.513234848942394	0.622	0.317	5.21987349562204e-14
TENT4B	1.86469310223073e-18	0.554493746174243	0.4	0.138	5.60694568909757e-14
IFITM1	2.17526239331783e-18	-0.516069530631091	0.967	0.98	6.54079649046739e-14
OTULIN	2.90053989300552e-18	0.646259600853063	0.326	0.093	8.7216334042783e-14
ABL1	3.3464260808704e-18	0.697655146962916	0.324	0.093	1.00623685825692e-13
ACTR3	3.50181470712007e-18	-0.541268891183626	0.529	0.731	1.05296066428393e-13
S1PR1	3.78200254971089e-18	0.66739242103876	0.832	0.663	1.13721034667257e-13
BIRC2	4.02930188943328e-18	0.708529051359756	0.533	0.278	1.21157078513369e-13
YIPF5	4.53374958870731e-18	0.692822142977635	0.461	0.204	1.3632531638284e-13
GGA2	4.77776954879147e-18	0.760810709932955	0.494	0.231	1.43662752562611e-13
FTH1P20	5.0553471266262e-18	0.372738260563228	0.207	0.023	1.52009232750523e-13
LAMTOR4	5.36932956726088e-18	-0.617416172307748	0.504	0.722	1.61450370757967e-13
AL137779.3	6.24045662040629e-18	0.517085594064834	0.309	0.079	1.87644290118997e-13
PTMAP9	8.69515476356717e-18	0.473437073062093	0.342	0.104	2.61454608585701e-13
MICOS10	9.79970018775599e-18	-0.651514203168925	0.434	0.658	2.94667184945635e-13
MRPS34	1.0249081208339e-17	-0.558754872223906	0.166	0.414	3.08179622853545e-13
CPEB2	1.25234403468045e-17	0.39662487869709	0.232	0.036	3.76567327788065e-13
NR1D2	1.2892337072146e-17	0.633587310178813	0.6	0.33	3.87659683422358e-13
SERINC1	1.50066008049182e-17	0.527153289719724	0.815	0.597	4.51233479603087e-13
TRAF4	1.85782818894588e-17	0.528432816736623	0.261	0.054	5.58630358134138e-13
TCF7	1.88346893762031e-17	-0.768912969137526	0.591	0.744	5.66340274853052e-13
TMC8	1.98425025400863e-17	-0.577186935134893	0.633	0.814	5.96644208877855e-13
C14orf39	2.0273735494521e-17	0.51641163406532	0.541	0.256	6.09610952584753e-13
ID2	2.49919577024612e-17	0.940421492467524	0.801	0.6	7.51483176155305e-13
DENND3	2.57336843699712e-17	0.712357375593215	0.324	0.1	7.73786155320664e-13
YWHAZ	2.71049911494815e-17	0.387118854569486	0.99	0.98	8.15019978873758e-13
GPR65	3.009165346539e-17	0.681697699567482	0.575	0.308	9.04825928050812e-13
ANXA6	3.23584920175326e-17	-0.555960335562558	0.78	0.869	9.72987496475188e-13
RGPD5	3.7991748154211e-17	0.526684061275414	0.454	0.188	1.14237387524897e-12
PRKX	4.03818427305037e-17	0.60352337887765	0.62	0.355	1.21424162906352e-12
TXK	6.28300779729079e-17	-0.51225376586117	0.073	0.274	1.88923761456737e-12
CFL1	6.41904113786385e-17	-0.381131745086376	0.965	0.993	1.93014147974428e-12
RGPD3	7.55754193802758e-17	0.416893867671302	0.332	0.1	2.27247728534551e-12
CORO1A	8.32372992419314e-17	-0.491910937549431	0.936	0.95	2.50286235090563e-12
PSMB8-AS1	9.27677497775545e-17	-0.687386402426088	0.288	0.529	2.78943346806128e-12
MECP2	9.68004056739949e-17	0.69303338442536	0.788	0.604	2.91069139821135e-12
ALG13	1.06528201469941e-16	0.77536675626518	0.587	0.333	3.20319648999966e-12
EPHA4	1.07943527723803e-16	0.656087379668024	0.436	0.188	3.24575393512703e-12
BIN2	1.14787177492993e-16	-0.533953054377533	0.793	0.919	3.4515356400368e-12
RNF19A	1.19575575947452e-16	0.686511130432387	0.564	0.324	3.59551799316392e-12
SIT1	1.26890640848418e-16	-0.536006652027821	0.16	0.396	3.81547467967107e-12
SAT1	1.36016502597387e-16	0.814127657843319	0.747	0.527	4.08988021660082e-12
DAD1	1.38116023042765e-16	-0.591851769041257	0.504	0.704	4.15301069687291e-12
ADSS2	1.40438149911179e-16	0.571298194110793	0.583	0.314	4.22283472967923e-12
EIF5	1.51632956983346e-16	0.706824070073285	0.768	0.593	4.55945138353223e-12
SEC23B	1.68679338807183e-16	0.535063144725111	0.442	0.183	5.07201903859319e-12
PKM	1.69692785769133e-16	-0.512133048708635	0.624	0.801	5.10249237529206e-12
GPR155	1.79816903877358e-16	-0.602755603566286	0.154	0.391	5.40691448268827e-12
LENG8	2.09969004306843e-16	-0.536085541137004	0.384	0.609	6.31355799050247e-12
SQSTM1	2.27600273605404e-16	0.733235237648175	0.728	0.491	6.84371262704091e-12
MTHFD2	2.4249177364517e-16	0.577211109589608	0.378	0.14	7.29148514173661e-12
DHX36	2.64860248368261e-16	0.645427870622996	0.556	0.299	7.96408280818523e-12
TPM4	2.86796860430135e-16	0.686219304325093	0.697	0.455	8.62369479627373e-12
ISCA1	2.96283383627838e-16	0.609060114234415	0.535	0.276	8.90894506230545e-12
PAX8-AS1	3.27028683239472e-16	-0.504861912268052	0.046	0.226	9.83342547632769e-12
APLP2	3.46630153602714e-16	0.534058267285515	0.49	0.231	1.042282208868e-11
GNL3	4.37937486711074e-16	0.56947845110857	0.577	0.324	1.31683422879153e-11
RGPD2	4.77301673232335e-16	1.05291098807591	0.541	0.33	1.43519840124231e-11
CCNT1	4.92078274228308e-16	0.587513948999932	0.6	0.353	1.4796301627771e-11
LINC01128	5.25902477333124e-16	0.490043310438557	0.261	0.061	1.58133615909297e-11
OXLD1	5.49553599208284e-16	-0.509812393626582	0.073	0.265	1.65245271745939e-11
TAF13	6.39028410733288e-16	0.429082250805152	0.307	0.09	1.92149452823392e-11
TMEM63A	6.7473490780403e-16	-0.584021644549065	0.413	0.631	2.02886039427594e-11
VAMP8	7.06436431639078e-16	-0.627553575557274	0.61	0.787	2.12418370629554e-11
TCHP	8.13025783846166e-16	-0.492713686144602	0.056	0.24	2.44468722944704e-11
TNF	8.54745930876221e-16	0.699057221489496	0.226	0.043	2.57013553955171e-11
FMNL1	9.64534785220614e-16	0.567004757136612	0.751	0.534	2.90025964567987e-11
SUB1	1.09372143890759e-15	0.46515208867489	0.929	0.814	3.28871099465124e-11
PVT1	1.09759565950559e-15	-0.668316566506865	0.191	0.419	3.30036038856735e-11
PNKD	1.21820370448128e-15	-0.584822609355415	0.139	0.355	3.66301671900477e-11
WDR74	1.25175789860483e-15	0.633813587739919	0.492	0.233	3.76391082531486e-11
ATP6V0E1	1.25443090882956e-15	-0.520944203291029	0.662	0.812	3.7719482997596e-11
STAT4	1.2878523242095e-15	0.553434991636443	0.811	0.649	3.87244315366556e-11
NDUFS2	1.47513580474385e-15	-0.535120698739647	0.174	0.391	4.43558585128427e-11
POLR2G	1.77835961425741e-15	-0.63803334896084	0.268	0.486	5.34734952411061e-11
YTHDF3	1.82742134484707e-15	0.455902961790413	0.419	0.174	5.49487324182066e-11
ACAP1	1.8769251267003e-15	-0.561656229947422	0.788	0.878	5.64372616347513e-11
TAPT1	1.91769133972685e-15	0.424701092240787	0.303	0.088	5.76630608942467e-11
AL031733.2	1.96429382486803e-15	-0.455067981429534	0.041	0.215	5.9064351019957e-11
XBP1	2.24636449707324e-15	0.61544412570386	0.647	0.398	6.75459340624954e-11
PDE4A	2.28692023496661e-15	0.568572801107176	0.234	0.05	6.87654045452109e-11
HMOX2	2.30725555207401e-15	-0.480379246516641	0.29	0.534	6.93768671953135e-11
MAPKAPK5-AS1	2.4724578376266e-15	-0.493163551154936	0.131	0.344	7.43443347195941e-11
P2RY8.1	2.66999572231782e-15	0.576985572185638	0.886	0.771	8.02841013743746e-11
XPO1	2.68586167694428e-15	-0.594962724342654	0.382	0.609	8.07611747640377e-11
WSB1	2.90572374475687e-15	0.619704446158984	0.645	0.425	8.73722072810943e-11
KLF3	3.69207028723227e-15	0.551368407138711	0.593	0.326	1.11016861466787e-10
GIMAP1	3.70957401247771e-15	-0.536576294706427	0.131	0.335	1.11543180981192e-10
GBP5	4.27534397925395e-15	-0.847299364372183	0.461	0.627	1.28555318112187e-10
SCAF11	5.55047495771118e-15	0.578303127757122	0.809	0.636	1.66897231503417e-10
TOB2	5.59505618282851e-15	0.559177605190866	0.409	0.176	1.68237744361471e-10
PCSK7	5.8858738935947e-15	-0.477967960583306	0.477	0.683	1.76982342106499e-10
FBXO34	6.27608617765886e-15	0.472669475981822	0.288	0.086	1.88715635276024e-10
IKZF3	6.28835893784354e-15	-0.649290235778365	0.349	0.561	1.89084664902018e-10
IL16	6.31729856912923e-15	-0.483876150717556	0.396	0.633	1.89954850675147e-10
GABARAP	7.2470574036429e-15	-0.465298333281591	0.6	0.769	2.17911769070138e-10
N4BP2L2	7.56738922715129e-15	-0.502737326118791	0.707	0.837	2.27543826671212e-10
SNHG16	7.96651219615627e-15	0.681913690042961	0.627	0.403	2.39545055226223e-10
SPTY2D1	8.12062622067239e-15	0.519207931180791	0.405	0.172	2.44179109829398e-10
MXD4	8.34063234566402e-15	0.638840313832129	0.496	0.262	2.50794474001771e-10
APMAP	8.86141840421898e-15	0.643278487660078	0.68	0.434	2.66453989996461e-10
AC087222.1	8.94767872234665e-15	0.484944497621366	0.346	0.124	2.69047751502241e-10
CARD8	9.36638284034047e-15	-0.503741558095238	0.324	0.548	2.81637765626197e-10
MSL2	9.76563722728825e-15	0.451975098707719	0.423	0.181	2.9364294578733e-10
TMEM184B	1.0872063870042e-14	0.476881577347628	0.307	0.102	3.26912088508294e-10
TTC17	1.1059414296398e-14	-0.563298409924111	0.452	0.661	3.32545528478391e-10
RNF168	1.20282431913564e-14	0.655688075755685	0.467	0.235	3.61677244520897e-10
TFRC	1.26656502887442e-14	0.639608862789859	0.566	0.337	3.80843438532248e-10
ELOVL5	1.27133872188612e-14	0.653857068633894	0.774	0.57	3.82278840283937e-10
BCL3	1.31413714332469e-14	0.376504359773072	0.218	0.043	3.951478976263e-10
RRM2B	1.5550939806295e-14	0.381129686104647	0.241	0.057	4.67601209035485e-10
TNFSF10	1.58057150885527e-14	-0.554033375510938	0.131	0.337	4.75262046997691e-10
SURF4	1.61047980715697e-14	0.607417889607629	0.658	0.439	4.8425517321403e-10
AC005062.1	1.63945986660463e-14	-0.251674206206747	1	1	4.92969187289346e-10
TSPAN14	1.65807768089478e-14	-0.636709890887827	0.473	0.654	4.98567377868251e-10
RBL2	1.71197477652723e-14	-0.528826541906442	0.504	0.667	5.14773695553972e-10
ARHGAP30	1.72853645101762e-14	-0.510858135332897	0.471	0.674	5.19753625456489e-10
APBB1IP	1.96699700872154e-14	-0.503195782459221	0.332	0.552	5.91456330552479e-10
NXT1	1.96898876857334e-14	0.54683186605447	0.394	0.17	5.92055232822319e-10
APRT	2.33333804926222e-14	-0.505672087339176	0.739	0.844	7.01611418032656e-10
ATP5F1E	2.37881326748648e-14	-0.355027823649212	0.983	0.982	7.1528536140051e-10
CCDC97	2.48692095406703e-14	0.520668370823084	0.452	0.208	7.47792261678416e-10
C16orf54	2.54337485232053e-14	-0.540912780342736	0.326	0.552	7.64767384344259e-10
CD53	2.70278355801983e-14	-0.445565704210417	0.859	0.914	8.12699988060982e-10
PSMB10	2.74265328666422e-14	-0.491522740609088	0.407	0.636	8.24688416767065e-10
CDK16	2.81331616249376e-14	0.437223200658989	0.309	0.104	8.4593603690025e-10
AOAH	2.82043916268912e-14	0.680010213819813	0.386	0.163	8.48077851828993e-10
FMC1	2.91251062268544e-14	-0.415798011893482	0.054	0.224	8.75762819135286e-10
ABHD17A	3.12216238833017e-14	0.520635068983213	0.558	0.305	9.38803008546999e-10
BZW1P2	3.26691506728975e-14	0.404237641543395	0.32	0.111	9.82328691583354e-10
NSMCE3	3.40983653892697e-14	0.544950316865827	0.373	0.156	1.02530374888995e-09
ATP5PF	3.41199995497504e-14	-0.529113578861661	0.45	0.656	1.02595426646144e-09
PSMB8	3.4979568236604e-14	-0.506666126366324	0.575	0.749	1.05180063730645e-09
ACYP1	3.58633262247615e-14	-0.509509626933838	0.071	0.249	1.07837435625235e-09
SRP9	3.6122684965036e-14	-0.550169144995949	0.527	0.713	1.08617301421367e-09
HSPH1	3.61615170595213e-14	0.535486607917055	0.34	0.127	1.08734065646275e-09
H4C3	3.72447038900643e-14	0.605546219912976	0.788	0.618	1.11991100127034e-09
LINC00426	3.835200456981e-14	-0.484582456965622	0.087	0.271	1.15320642540962e-09
IFI16	3.94497016776006e-14	-0.479342287954665	0.405	0.64	1.18621307974377e-09
PNPLA8	4.25280439682653e-14	0.344226183893625	0.384	0.147	1.27877575408177e-09
DNAJB2	4.50265352556671e-14	0.524970985827603	0.353	0.133	1.35390288860265e-09
MAPKAPK2	4.64730779015536e-14	0.526236285782276	0.689	0.437	1.39739897942181e-09
CCND3	4.87847960270678e-14	-0.448559347207003	0.82	0.898	1.4669100317379e-09
PHLDB3	5.05026101975848e-14	0.537650242304107	0.241	0.063	1.51856298603118e-09
TARS1	5.20848075520227e-14	0.499617349758577	0.448	0.21	1.56613807828177e-09
ZEB2	5.26037451574457e-14	0.612281333412343	0.459	0.217	1.58174201313924e-09
CCNL1	5.51703245671316e-14	0.5145547890345	0.894	0.787	1.65891648940908e-09
HMGCS1	5.69609985031193e-14	0.378039543924618	0.259	0.072	1.71276026399029e-09
RBM5	5.7981708598253e-14	0.531706088794699	0.832	0.674	1.74345199584087e-09
THEM4	5.83472500356788e-14	-0.594542562347686	0.263	0.471	1.75444346132283e-09
POU2F2	5.91989416325119e-14	-0.607334547056157	0.118	0.317	1.780052975948e-09
STING1	6.07682163381262e-14	-0.529981324115519	0.376	0.586	1.82723949707112e-09
SEMA4C	6.11161903844441e-14	0.552284814062207	0.405	0.181	1.83770272866985e-09
TSEN54	6.33648337582855e-14	0.557933898698218	0.635	0.391	1.90531718627789e-09
LNPEP	6.52967546179666e-14	-0.521903577610287	0.373	0.566	1.96340811460764e-09
RNF138	7.28207835146155e-14	0.474558467799923	0.463	0.224	2.18964813950097e-09
DNAJA4	7.29329867006168e-14	0.589453032296223	0.278	0.086	2.19302197710085e-09
MCTS1	7.56237557715872e-14	-0.449889672685321	0.129	0.326	2.27393071229586e-09
IDS	7.8833945078144e-14	0.495763764386382	0.56	0.305	2.37045789455471e-09
UPF1	8.74075805646792e-14	0.560211664132226	0.591	0.364	2.62825853999934e-09
ARPC5	8.77749177445154e-14	-0.487640956984216	0.614	0.794	2.63930400165983e-09
ATM	9.24324104053015e-14	-0.541744271603237	0.554	0.729	2.77935014847701e-09
MT1E	9.48119688873229e-14	0.69697725401816	0.255	0.077	2.85090109247291e-09
SLC38A1	9.85180305930408e-14	0.48474789988349	0.925	0.794	2.96233866190214e-09
MLLT6	1.12017543458989e-13	-0.476950218613132	0.778	0.896	3.36825551426835e-09
ENC1	1.21413654308388e-13	0.68949957489179	0.22	0.054	3.65078717139892e-09
BORCS5	1.23510027368438e-13	0.496074507720403	0.44	0.197	3.71382301294156e-09
COX6B1	1.32263003908431e-13	-0.440572801087734	0.807	0.887	3.97701626452261e-09
MTMR6	1.39422038024717e-13	0.411731394657402	0.355	0.138	4.19228126136522e-09
PTP4A2	1.47577445785006e-13	-0.460468060276292	0.62	0.796	4.43750621730934e-09
OSER1	1.53612117213962e-13	0.582271697614206	0.579	0.342	4.61896275250663e-09
STX11	1.60302989571688e-13	0.402025675193779	0.228	0.054	4.82015059343108e-09
NSUN5P2	1.91606598326627e-13	-0.415417527064717	0.081	0.251	5.76141880508335e-09
STAT1	1.94126122742483e-13	-0.682368694970077	0.309	0.529	5.83717838474371e-09
GABPB1-AS1	1.9637241162951e-13	-0.619078126337879	0.185	0.382	5.90472204528775e-09
THYN1	1.99362959285978e-13	-0.459854839218175	0.158	0.364	5.99464482277006e-09
SYNRG	2.1082908295542e-13	-0.525398378367396	0.261	0.473	6.33941969538652e-09
AL645929.1	2.12463647272983e-13	0.794453943523671	0.633	0.421	6.38856940985133e-09
RASA3	2.1726559459562e-13	0.492022149338096	0.815	0.649	6.53295916389570e-09
NDUFC1	2.20029454050085e-13	-0.539341169718722	0.342	0.545	6.616065653832e-09
P2RY10	2.20029951435229e-13	0.598011170501799	0.452	0.235	6.6160806097059e-09
CD3D	2.4737534080126e-13	-0.388264893481548	0.983	0.986	7.4383291225531e-09
MBNL1	2.631966985389e-13	-0.456675173216562	0.813	0.882	7.91406152836619e-09
CDKN1B	2.84695519317613e-13	0.557919751394935	0.689	0.473	8.56050957036131e-09
DNAJB11	3.13640670354683e-13	0.471662597989964	0.382	0.161	9.43086131689497e-09
SNHG12	3.2732504109856e-13	0.673621050373442	0.558	0.33	9.8423366607926e-09
CLPP	3.41527248438229e-13	-0.487326679161762	0.201	0.412	1.02693828332891e-08
CD48	3.50305951598788e-13	-0.425377591550217	0.832	0.905	1.0533349658624e-08
NIBAN1	3.81798902067696e-13	0.614842340065633	0.552	0.328	1.14803111862735e-08
RNMT	3.89049979492572e-13	0.529180956589247	0.506	0.283	1.16983438333621e-08
SHISA5	4.01179401827979e-13	-0.488963138475268	0.575	0.749	1.20630634335655e-08
PPP2CA	4.18432088849116e-13	0.505856280514118	0.517	0.29	1.25818344796041e-08
PYCARD	4.2900424351993e-13	-0.474868209262574	0.124	0.314	1.28997285984008e-08
GLRX	4.29750123211751e-13	-0.559605950792854	0.293	0.498	1.29221564548542e-08
AKNA	4.4893617845001e-13	0.922034035210611	0.867	0.817	1.34990619498134e-08
RHBDF2	4.53527358142188e-13	0.51654682895273	0.388	0.172	1.36371141319775e-08
PSME2	4.81416465769813e-13	-0.503668850153883	0.701	0.805	1.44757117092325e-08
KDM2B	4.94263525425677e-13	0.474978974869146	0.467	0.224	1.48620099460247e-08
PLAAT4	5.24602661290344e-13	-0.506043001957356	0.718	0.848	1.57742774223393e-08
ZDHHC7	5.31883970700975e-13	0.568029806106564	0.382	0.172	1.59932191150076e-08
CDC14A	5.48096345982473e-13	-0.540665101791041	0.349	0.543	1.6480709027347e-08
MRPS31	5.60497145123246e-13	-0.407226815968976	0.093	0.271	1.68535886567109e-08
RNF166	5.63927494532208e-13	0.557048562664606	0.685	0.468	1.6956735833089e-08
TNRC18	6.58905825504301e-13	0.442109241157789	0.322	0.122	1.98126392670888e-08
PDXK	6.68686405856584e-13	0.527270476245199	0.365	0.163	2.01067315377016e-08
PPP1R18	6.91386419938875e-13	-0.515074635225221	0.324	0.532	2.0789298261142e-08
RNF167	7.00878421960037e-13	-0.500602811342059	0.365	0.584	2.10747132699163e-08
NANS	7.01621689112561e-13	0.566424115571846	0.419	0.206	2.10970625699256e-08
TMEM35B	7.26266862130982e-13	-0.479072957997038	0.168	0.371	2.18381182774165e-08
RANGAP1	8.3865594851807e-13	0.593235055231001	0.504	0.283	2.52175457159898e-08
RBM8B	8.75367294750835e-13	0.448590518315939	0.527	0.292	2.63214191858628e-08
DPY30	9.44055868972947e-13	-0.488202418201629	0.228	0.432	2.83868159241475e-08
MTFP1	9.97763423852809e-13	0.58153865901297	0.436	0.217	3.00017483918301e-08
MT1X	1.03437290778298e-12	0.662277695659162	0.483	0.276	3.11025589641264e-08
PRNP	1.04093427653314e-12	0.536140678776093	0.552	0.328	3.1299852761075e-08
CKAP2	1.21767624476696e-12	0.414460813084392	0.255	0.079	3.66143070038977e-08
SIK2	1.30975776772892e-12	0.395706457700612	0.28	0.095	3.9383106317841e-08
CSK	1.46915710337771e-12	-0.607227181285558	0.307	0.489	4.41760849414642e-08
CPT1A	1.58529039777009e-12	0.50344541032569	0.417	0.201	4.76680969705487e-08
CBX3	1.60514614403825e-12	-0.403334195478745	0.367	0.579	4.82651394050862e-08
CTU2	1.71044741937096e-12	0.442927943078796	0.216	0.054	5.14314434530655e-08
MRPL24	1.80863879046968e-12	-0.452465096346365	0.116	0.299	5.43839597906327e-08
ARHGEF6	1.98519383849243e-12	-0.486516410672634	0.263	0.457	5.96927935296289e-08
COPS7B	2.03176844679874e-12	-0.400719001345028	0.083	0.251	6.10932454267913e-08
BTBD2	2.033559841508e-12	0.42188048883372	0.346	0.143	6.11471108743041e-08
GPCPD1	2.03571683359442e-12	0.674009603429424	0.581	0.378	6.12119694693506e-08
DDX6	2.14270776080561e-12	0.42352475911271	0.927	0.898	6.44290796596638e-08
TRAPPC1	2.32087553037854e-12	-0.533707944102477	0.496	0.681	6.97864063229522e-08
DNTTIP2	2.47618965481587e-12	0.555881635610933	0.546	0.342	7.44565467306585e-08
PGS1	2.51424651994707e-12	-0.390422526016089	0.085	0.258	7.56008786082884e-08
RGS19	2.52596389154532e-12	-0.456713081965715	0.143	0.326	7.59532082548763e-08
CYTH4	2.59468318124386e-12	-0.514189056453753	0.237	0.425	7.80195285768217e-08
TNFRSF10B	2.64725818561168e-12	0.485273411057371	0.297	0.109	7.96004063831577e-08
TMPO	2.80860030950771e-12	-0.487500037211135	0.247	0.446	8.44518027065873e-08
SEC14L2	2.8709156382226e-12	0.478450041229712	0.234	0.07	8.63255623257152e-08
DHPS	2.90916821834569e-12	-0.448215771971337	0.226	0.441	8.74757791574365e-08
MYC	3.04752384888607e-12	-0.476912605838884	0.104	0.283	9.16359946121553e-08
LINC01550	3.14428044643116e-12	-0.426514256279429	0.058	0.208	9.45453687437385e-08
DBF4	3.1966046939205e-12	0.402277720448756	0.394	0.172	9.61187065414955e-08
RHEB	3.21334148013045e-12	0.483589166900797	0.506	0.274	9.66219649660424e-08
ATP6V0E2	3.21687371139647e-12	-0.432369346761617	0.12	0.301	9.67281756279806e-08
TOP1	3.21796174380587e-12	0.434720721154498	0.519	0.285	9.67608916744987e-08
CCDC47	3.24246432083193e-12	0.446748794248813	0.465	0.229	9.74976596630953e-08
CSNK1G2	3.24287591118926e-12	0.423344411600212	0.402	0.19	9.751003577355e-08
PDE3B	3.24316295311459e-12	0.406279968014573	0.386	0.176	9.75186668372027e-08
DMAC1	3.32461074022586e-12	-0.444994652724657	0.108	0.281	9.99677203478514e-08
GVINP1	3.33120149881324e-12	-0.524751660935396	0.172	0.353	1.00165897867815e-07
RAB5A	3.80586886775764e-12	0.479444327522419	0.473	0.256	1.14438670984604e-07
SNRK	3.90494130867611e-12	0.48185786617043	0.566	0.333	1.17417680210582e-07
STAU1	3.99896948682414e-12	0.474601122285357	0.461	0.244	1.20245013499315e-07
ARL8B	4.0434360368604e-12	0.384901891068788	0.423	0.201	1.21582078192355e-07
GIMAP5	4.0598195508203e-12	-0.407910851230411	0.087	0.253	1.22074714073616e-07
PDCL3	4.28596006606498e-12	0.621418337998086	0.402	0.208	1.28874533226508e-07
LINC00342	4.37002759366791e-12	-0.495038741179963	0.193	0.387	1.31402359714e-07
UQCR11	4.68938838898781e-12	-0.360899994234681	0.83	0.919	1.41005219468475e-07
SLC20A1	4.83884089116833e-12	0.48333286428936	0.604	0.378	1.45499106756541e-07
HLA-L	4.89317105261993e-12	0.445181291398229	0.911	0.855	1.47132760381229e-07
CHURC1	5.32480741461945e-12	-0.476815134118616	0.461	0.649	1.60111634150192e-07
TMSB10	5.37680620919708e-12	-0.257089750415509	1	1	1.61675185904347e-07
CRYBG1	5.4777844910226e-12	0.48163152366482	0.639	0.419	1.64711501860559e-07
BANF1	5.60784270098801e-12	-0.441166274924327	0.303	0.489	1.68622222176008e-07
BST2	5.6698724448624e-12	-0.477322872872897	0.276	0.477	1.70487394544567e-07
M6PR	5.71936050399824e-12	-0.51374794938641	0.299	0.495	1.71975450994723e-07
ABLIM1	5.89502066820269e-12	0.692841521179617	0.695	0.509	1.77257376472187e-07
DAXX	6.26069436416721e-12	-0.453717847043314	0.183	0.371	1.88252818836144e-07
EIF4G2	6.43962846158403e-12	0.497054042486863	0.838	0.69	1.9363318821137e-07
SERGEF	6.4903734151031e-12	-0.411534205336629	0.083	0.244	1.95159038218735e-07
MYLIP	6.71190372589072e-12	0.554967488129604	0.664	0.459	2.01820233133808e-07
MIATNB	7.46139719081894e-12	-0.383060057186552	0.087	0.251	2.24356752130735e-07
TUBB	7.51679576124541e-12	-0.503219655354182	0.407	0.584	2.26022531744888e-07
BAZ1A	7.59827063963681e-12	0.50435267169145	0.492	0.274	2.28472399863239e-07
SIPA1	7.73292655726125e-12	0.542585897886719	0.434	0.222	2.32521368650288e-07
CCSER2	7.84934325084162e-12	0.446889898135936	0.527	0.305	2.36021902209557e-07
CALR	7.86172189452791e-12	0.452600178966559	0.811	0.649	2.3639411564656e-07
RAB37	7.95380918000596e-12	-0.632121013023641	0.207	0.385	2.39163088233599e-07
SLC16A1	8.1833011266196e-12	0.374210347362843	0.203	0.05	2.46063681576325e-07
MPHOSPH8	8.33796804812519e-12	-0.491371697071451	0.573	0.722	2.50714361239076e-07
PIM2	8.41743438076976e-12	-0.554478822970112	0.353	0.548	2.53103834395366e-07
ISCA2	9.13741067050874e-12	-0.483110101377381	0.104	0.274	2.74752801451527e-07
PDCD5	9.16727745948983e-12	-0.479069026549019	0.32	0.532	2.756508659294e-07
PFDN5	9.20655719151839e-12	-0.313178813878079	0.988	0.993	2.76831968191766e-07
RESF1	9.63402953350436e-12	-0.457264973947146	0.585	0.742	2.89685634042943e-07
LIMS1	9.93742435179284e-12	-0.660992928913788	0.259	0.457	2.98808412834059e-07
H2AZ1	1.05824246788847e-11	0.565731997634436	0.813	0.692	3.18202927669385e-07
NECAP2	1.11299115990878e-11	-0.439556639238843	0.297	0.489	3.34665311872971e-07
SP110	1.1188243625085e-11	-0.445847769378784	0.276	0.459	3.3641929756268e-07
TIGAR	1.12420302773239e-11	0.400917265470068	0.245	0.079	3.38036608408851e-07
HLA-J	1.14078082341182e-11	0.532403374712633	0.701	0.505	3.430213857917e-07
BTN3A2	1.1446943467661e-11	-0.512098947633781	0.606	0.747	3.44198143129098e-07
LDLRAP1	1.22837010928607e-11	-0.422631547415367	0.284	0.495	3.69358608161228e-07
CASP6	1.24627538499703e-11	-0.43488827515864	0.093	0.256	3.74742545514758e-07
PRKCQ-AS1	1.29326972025812e-11	-0.563669388235982	0.22	0.407	3.88873272184414e-07
VPS45	1.32244998074557e-11	-0.434983332985482	0.064	0.213	3.97647484710384e-07
TMBIM4	1.36761552133728e-11	-0.417374191742818	0.315	0.502	4.11228311110908e-07
CDC34	1.42562192170188e-11	0.368758175806186	0.272	0.095	4.28670255636538e-07
KLHL24	1.46375852226482e-11	0.446002327977895	0.467	0.258	4.40137550059808e-07
OXCT1	1.47041809611589e-11	0.440112754375074	0.432	0.219	4.42140017321088e-07
KLHL36	1.48322072987814e-11	-0.483647101367521	0.147	0.326	4.45989641267058e-07
SCML4	1.75088575915267e-11	-0.580231672441746	0.388	0.559	5.26473838919615e-07
ADD3	1.75716794965278e-11	-0.475564918498548	0.459	0.622	5.28362830781094e-07
CHCHD2P2	1.79645228809176e-11	0.356342907594934	0.324	0.136	5.40175238506311e-07
GPR174	1.81098585538278e-11	-0.441267616927422	0.122	0.294	5.44545336855048e-07
CDC25B	1.95813128628909e-11	-0.491541802232891	0.405	0.6	5.88790496474266e-07
MGAT4A	1.99909643555713e-11	-0.469978972217095	0.419	0.6	6.01108307207675e-07
NRBF2	2.17238285200411e-11	0.421458209921268	0.326	0.14	6.53213799769115e-07
PTS	2.33277576844214e-11	0.369444788808418	0.251	0.084	7.01442345812868e-07
HSPB1	2.39755801637398e-11	-0.517527612708461	0.286	0.466	7.20921719943493e-07
POLR3E	2.40489092922429e-11	0.49865396482782	0.382	0.181	7.23126653508452e-07
RGPD1	2.42349295055756e-11	0.606671995132715	0.305	0.129	7.28720095303154e-07
PMAIP1	2.45238334766005e-11	0.501064397722271	0.253	0.088	7.37407148807901e-07
MANF	2.56637342977974e-11	0.42334220833828	0.461	0.238	7.7168282660047e-07
ARIH1	2.57845598696733e-11	0.496835974247025	0.564	0.328	7.75315930721206e-07
PPP4R3A	2.74249203983337e-11	0.454069812771006	0.479	0.269	8.24639931457496e-07
VPS29	2.86247947128512e-11	-0.455301737927905	0.413	0.609	8.60718952220722e-07
NFKB1	2.98424942362493e-11	0.642733760388875	0.55	0.342	8.97333959189779e-07
GBP1	3.01318828712711e-11	-0.536899362586261	0.102	0.262	9.06035586056251e-07
COPA	3.03728429050032e-11	0.516723583644223	0.683	0.477	9.13281013310541e-07
MRFAP1	3.38948128408905e-11	0.469067839038435	0.797	0.663	1.01918312731274e-06
NR1H2	3.52267311800853e-11	0.494156238982995	0.523	0.317	1.05923257985399e-06
ITK	3.57704217280393e-11	-0.393464574094008	0.56	0.735	1.07558081094041e-06
NUDCD2	3.68002077679212e-11	-0.410052007067674	0.131	0.303	1.10654544737362e-06
IL11RA	3.71485934674776e-11	-0.5856608377259	0.239	0.428	1.11702105697359e-06
ATP1A1	3.72769875335278e-11	0.55411212905158	0.724	0.529	1.12088173814565e-06
NDUFB3	3.74014769480247e-11	-0.525531904874723	0.268	0.446	1.12462501035016e-06
GBP2	3.76956811833316e-11	-0.568931439094758	0.421	0.59	1.1334714375016e-06
COMMD3	3.85903999739838e-11	-0.315268447006541	0.075	0.226	1.16037473681772e-06
OXSR1	3.93596128384857e-11	0.444944503694207	0.332	0.145	1.18350419844043e-06
EIF3J	4.00010076063661e-11	0.476849196087938	0.483	0.271	1.20279029771582e-06
PYURF	4.02213659424804e-11	-0.382326370464602	0.324	0.514	1.20941625252444e-06
FAM214A	4.04630312089754e-11	0.369466235331644	0.438	0.219	1.21668288542268e-06
UBE2A	4.07404257251434e-11	0.415749260735894	0.429	0.226	1.22502386112934e-06
NMI	4.5095530566363e-11	-0.466377798364913	0.183	0.364	1.35597750859997e-06
RILPL2	4.57363281541962e-11	1.01987585997973	0.529	0.357	1.37524565126853e-06
TPM3	4.61192077832935e-11	-0.344948077091184	0.88	0.93	1.38675845883585e-06
KIAA0040	4.75347428150886e-11	-0.371255567124324	0.102	0.267	1.4293221817069e-06
TEX264	4.77357127854515e-11	-0.481315532197864	0.251	0.443	1.43536514774574e-06
TMEM39A	4.77857595361214e-11	0.429752463587721	0.355	0.163	1.43687000349163e-06
ING4	4.78263275883657e-11	-0.440547423724313	0.133	0.303	1.43808984425457e-06
PARP4	4.91769143400095e-11	-0.455889099647742	0.342	0.529	1.47870063728974e-06
CD84	4.94629325986956e-11	-0.527620314589908	0.205	0.378	1.48730092031018e-06
STX16	5.25353750975718e-11	-0.472981239427295	0.309	0.491	1.57968619380889e-06
AHNAK	5.27029856178458e-11	-0.394055838442283	0.934	0.973	1.58472607454301e-06
DYNLL1	5.49807047381621e-11	0.601779878428876	0.716	0.538	1.6532148107718e-06
MAP1LC3B	5.849499857094e-11	0.46297643600274	0.743	0.581	1.75888611202959e-06
CHIC2	5.91125230583255e-11	0.377020264992963	0.378	0.172	1.77745445584079e-06
OXNAD1	5.93457397206364e-11	-0.531573920149279	0.274	0.459	1.78446704765982e-06
TNFSF8	6.18851536740286e-11	-0.427857737844665	0.118	0.287	1.86082468582436e-06
USP11	6.29162934857561e-11	0.576757060509657	0.529	0.321	1.8918300288232e-06
JAK3	6.48198037123661e-11	-0.485355210673149	0.34	0.514	1.94906667782714e-06
KLF13	6.68937703698963e-11	0.408255984221547	0.668	0.441	2.01142878125241e-06
RACK1	6.93086128582294e-11	-0.271035645321812	0.998	0.995	2.0840406800341e-06
LEF1	6.97465874617528e-11	-0.580672277643945	0.218	0.391	2.09721013838745e-06
DCTN6	7.06570712608109e-11	0.552703629421092	0.384	0.19	2.12458747574132e-06
KLRG1	7.64089119136111e-11	-0.686471321705122	0.467	0.6	2.29753957233037e-06
HEMK1	7.90108929934343e-11	-0.423777384259771	0.102	0.265	2.37577854141957e-06
AL021707.7	8.25108865552182e-11	0.31204704291262	0.222	0.068	2.48101984782886e-06
PRKACB	8.38227223415646e-11	-0.397527105346697	0.21	0.38	2.52046543808851e-06
MRPS5	8.41981440760256e-11	-0.412598279310325	0.185	0.367	2.53175399422201e-06
TALDO1	8.42293466158235e-11	-0.489424363594034	0.286	0.457	2.5326922233912e-06
BRAF	8.42923199251581e-11	0.438961196391685	0.602	0.376	2.53458576782958e-06
S100PBP	8.44925537077165e-11	-0.438665583427947	0.112	0.269	2.54060659743733e-06
WASHC3	9.00985709974146e-11	-0.459995324535373	0.158	0.33	2.70917393132126e-06
NEDD8	9.02254310072479e-11	-0.401240892250858	0.564	0.735	2.71298848495694e-06
CRY1	9.36225666726916e-11	0.43484179351561	0.452	0.253	2.81513695728116e-06
A2M	9.51703540269413e-11	-0.723357533231199	0.479	0.577	2.8616773752361e-06
STMN3	1.02725502969006e-10	-0.442101699194946	0.139	0.305	3.08885314877503e-06
CBX1	1.05150319608344e-10	-0.415580969180896	0.124	0.287	3.16176496030328e-06
TNFSF14	1.05676544784139e-10	0.452166293278287	0.247	0.086	3.17758802511427e-06
RGS14	1.06749052359281e-10	-0.551552865544737	0.216	0.391	3.20983725539123e-06
THEMIS	1.0848879860127e-10	-0.527196652373467	0.257	0.43	3.26214968514159e-06
SNX17	1.15561218830985e-10	-0.447894839697406	0.367	0.577	3.47481028902889e-06
AKAP1	1.19775662002664e-10	0.47523743820249	0.303	0.129	3.60153438075812e-06
MAPRE1	1.25189462626467e-10	0.419985185550028	0.627	0.405	3.76432195171523e-06
ITPRIP	1.30088948492957e-10	0.468457257906373	0.293	0.122	3.91164459223473e-06
ADSL	1.31349330226555e-10	-0.413665096505359	0.224	0.405	3.94954301058229e-06
PSME1	1.31577963055258e-10	-0.315655299856052	0.929	0.962	3.95641777110856e-06
BCAS2	1.32363248404631e-10	0.46872055333996	0.624	0.421	3.98003051627885e-06
SLA2	1.48345930892902e-10	0.838755638830778	0.473	0.308	4.46061379601867e-06
COPB1	1.5570236685811e-10	0.461108223890811	0.587	0.382	4.6818144690565e-06
UPF2	1.64196659680906e-10	-0.399505550422997	0.166	0.344	4.93722935994516e-06
PSME4	1.82320349427126e-10	0.457497784315651	0.477	0.278	5.48219058692426e-06
SEPTIN9	1.85165045131853e-10	-0.374592706285799	0.734	0.833	5.56772774206968e-06
MAP3K2	1.97358018884631e-10	0.398264984778175	0.477	0.267	5.93435826984198e-06
SF3A1	2.07484811871036e-10	0.460120136336669	0.728	0.55	6.23886080815017e-06
USP9X	2.09707022108135e-10	0.422586671221499	0.697	0.477	6.30568044776951e-06
UGP2	2.17397101564845e-10	-0.428671601614811	0.301	0.473	6.53691344695332e-06
C6orf62	2.23524929910618e-10	0.401612802794505	0.782	0.6	6.72117111748238e-06
ITGAL	2.31157515795044e-10	-0.432569171166817	0.867	0.946	6.95067534244117e-06
AL353644.2	2.359997533937e-10	-0.446337995229922	0.815	0.912	7.09627658479517e-06
ZPR1	2.38923100029561e-10	0.389949409843098	0.394	0.195	7.18417869478887e-06
SH3BGRL3	2.43923732247753e-10	-0.306654869384258	0.994	0.989	7.33454270495768e-06
CMC2	2.46193645844914e-10	0.448170658598635	0.471	0.276	7.40279673691071e-06
SPDYE2	2.46346022174052e-10	-0.392272015559123	0.351	0.534	7.40737854075156e-06
CD82	2.55597340839169e-10	-0.481528445280724	0.27	0.452	7.68555644169298e-06
ANXA5	2.58374557394372e-10	0.494253306554832	0.672	0.486	7.76906456629137e-06
ANKRD44	2.59117550964445e-10	-0.446104534993469	0.647	0.771	7.7914056399499e-06
INPP4B	2.6949578341664e-10	-0.550780274158707	0.34	0.502	8.10346871155495e-06
STX5	2.72448408608379e-10	0.39533602574007	0.376	0.186	8.19225119844534e-06
TAF7	2.75478281937539e-10	-0.432633252783927	0.338	0.511	8.28335645957986e-06
KPNB1	2.76221512103352e-10	-0.351643236390457	0.589	0.758	8.3057046474357e-06
CLIC3	2.76960300070235e-10	0.519358521030157	0.276	0.113	8.32791926281189e-06
KIF2A	2.88716345138412e-10	-0.414506736523336	0.382	0.543	8.68141178196691e-06
ATP5F1A	2.93771618289205e-10	-0.42836605967847	0.614	0.747	8.8334187903381e-06
ATG2A	3.08407183757778e-10	0.487069172236594	0.39	0.206	9.27349560841264e-06
H2AZ2	3.13715091698805e-10	0.498649268945779	0.643	0.462	9.43309909229136e-06
IGHV1OR15-1	3.45657024678294e-10	-0.467546327016421	0.108	0.262	1.03935610750516e-05
STRAP	3.52570533956732e-10	0.472599927839404	0.548	0.353	1.0601443385545e-05
SASH3	3.54664755526878e-10	-0.400556591703738	0.299	0.482	1.06644145339377e-05
ATP5MG	3.54718739366659e-10	-0.378707162266205	0.905	0.93	1.06660377740161e-05
PSMD4	3.60740927755747e-10	-0.434323396670057	0.388	0.581	1.08471189566876e-05
CLTB	3.70109905653165e-10	0.431810914868495	0.257	0.1	1.1128834753085e-05
CYFIP2	3.77989778101183e-10	-0.459948720706057	0.587	0.724	1.13657746377245e-05
IMP3	3.86450484621261e-10	-0.472328433170848	0.332	0.5	1.16201796220767e-05
ATP8A1	4.05387728465038e-10	0.41333133300719	0.382	0.19	1.21896036072152e-05
NUFIP2	4.07453963337345e-10	0.378851310699381	0.45	0.247	1.22517332235906e-05
MORF4L1	4.18340941516532e-10	0.389127031093189	0.859	0.71	1.25790937704606e-05
PYCR2	4.37942840202488e-10	-0.496270709216144	0.249	0.412	1.31685032620486e-05
JAML	4.54963596574413e-10	-0.502656568887034	0.224	0.405	1.3680300385396e-05
TEX30	4.73839743566506e-10	0.397965185806451	0.253	0.095	1.42478872493013e-05
PLEKHG2	4.76743330158722e-10	0.463225051768068	0.216	0.072	1.43351951945426e-05
DDX58	4.77902386786809e-10	-0.379342897974954	0.16	0.326	1.43700468682925e-05
SYVN1	5.16290510522977e-10	0.384527636885997	0.475	0.267	1.55243393609154e-05
GFPT1	5.25055834931845e-10	0.409417349361208	0.338	0.161	1.57879039005656e-05
ARL6IP1	5.33340675673746e-10	0.456631506037244	0.776	0.622	1.60370207768339e-05
HMGN3	5.43456924361211e-10	-0.45432862328336	0.386	0.543	1.63412062586172e-05
TMEM204	5.54008557418535e-10	-0.402625809582261	0.122	0.274	1.66584833130179e-05
SS18	5.78247165106296e-10	0.420659262830473	0.467	0.269	1.73873140075812e-05
IRF2BP2	5.81241799283136e-10	0.445338243207739	0.515	0.319	1.74773596626446e-05
U2AF1L5	6.17983108783431e-10	0.369200162096807	0.805	0.62	1.8582134098009e-05
ARHGAP1	6.19548593680874e-10	-0.351550533045794	0.158	0.324	1.86292066633902e-05
TRIM56	6.32858254269673e-10	-0.52467608427406	0.261	0.43	1.90294148476348e-05
SEPTIN6	6.51172754896554e-10	-0.398942206212194	0.707	0.826	1.95801135669845e-05
KARS1	6.73045121951886e-10	-0.429945166642622	0.425	0.577	2.02377937719713e-05
OTULINL	6.80637006384594e-10	0.391012314276716	0.27	0.106	2.04660741449784e-05
FASN	6.81441146292407e-10	0.377084049149085	0.247	0.093	2.04902538278664e-05
PTPN22	7.23089235658912e-10	0.403178707779736	0.438	0.235	2.17425702270278e-05
MAP4K1	7.30451241480032e-10	-0.457935753975082	0.581	0.706	2.19639383800631e-05
BTG3	7.4110997519678e-10	0.307019028566067	0.228	0.079	2.2284435844192e-05
ARPC3	7.57768057575654e-10	-0.376104349681238	0.836	0.903	2.27853277232423e-05
PTPN7	7.6817028804736e-10	0.586555681910902	0.585	0.412	2.30981123912961e-05
RNASEH2B	7.71561786363481e-10	-0.422285299916504	0.21	0.367	2.32000913541635e-05
OGT	7.78471019766189e-10	-0.401131442240312	0.714	0.794	2.34078450933495e-05
OAS2	7.83491720237316e-10	-0.316077321821168	0.095	0.247	2.35588125358159e-05
PIN4	8.21232400581728e-10	-0.445023440265026	0.195	0.367	2.4693637053092e-05
SELENOS	8.30299042627785e-10	0.455350432487702	0.496	0.292	2.49662619127749e-05
TM9SF3	8.34555709831192e-10	0.384305045584719	0.438	0.24	2.50942556389141e-05
ST6GAL1	8.54024894448143e-10	-0.411894455486854	0.336	0.518	2.56796745511612e-05
COX7C	8.56913147755405e-10	-0.2946015220103	0.973	0.986	2.57665214398573e-05
IRF2	8.61463055974717e-10	-0.346199970324331	0.176	0.344	2.59033326301038e-05
POLR1E	9.22575530673023e-10	0.451189030376021	0.274	0.113	2.77409236318071e-05
FKBP3	9.80381550075872e-10	-0.519082855389635	0.176	0.333	2.94790928292314e-05
AC119396.1	1.04179713943382e-09	-0.372794078966147	0.089	0.231	3.13257981856354e-05
H2AC19	1.06265898596195e-09	0.453442097812045	0.241	0.088	3.19530930488899e-05
TXLNA	1.07312373388926e-09	-0.431069947006992	0.203	0.373	3.22677575543161e-05
UBA3	1.11748195234048e-09	-0.409548053105984	0.207	0.38	3.36015648249259e-05
ATXN7L3B	1.15048791777558e-09	-0.467722172211274	0.253	0.421	3.4594021199594e-05
ZBTB18	1.15933897662191e-09	0.340537111143629	0.234	0.086	3.48601636880443e-05
ANKRD37	1.18930922462385e-09	0.385424276172543	0.201	0.063	3.57613390752145e-05
ATP5MC1	1.22681630159385e-09	-0.486225679022902	0.214	0.378	3.68891393726255e-05
STAT6	1.23302321417757e-09	-0.447821065691186	0.517	0.658	3.70757750271053e-05
PLEKHJ1	1.32721992156099e-09	-0.39872209594006	0.166	0.326	3.99081758214175e-05
COPZ1	1.34480248821193e-09	-0.457010819857313	0.243	0.412	4.04368660180446e-05
ADPRS	1.35728115564451e-09	0.354215061238697	0.251	0.095	4.08120870690748e-05
PAFAH1B1	1.36244704114177e-09	0.440538889267279	0.766	0.602	4.09674200800919e-05
YAF2	1.38070963283169e-09	0.396146814829941	0.469	0.269	4.15165579496161e-05
TNRC6C-AS1	1.39087769509545e-09	-0.3404062916889	0.104	0.247	4.18223014138251e-05
DDX21	1.40460256347034e-09	0.483692582378457	0.674	0.495	4.22349944809897e-05
SKAP1	1.41159257136694e-09	-0.462099018734954	0.531	0.661	4.24451770284325e-05
RNF149	1.45446028897747e-09	0.41142819300156	0.72	0.538	4.37341664292636e-05
PIGX	1.46101714908844e-09	0.351540592512985	0.261	0.104	4.39313246559404e-05
BATF	1.4644783024508e-09	-0.394075520769823	0.11	0.256	4.40353980763932e-05
NDUFA3	1.49144576896447e-09	-0.383006606767266	0.649	0.76	4.48462828269925e-05
FERMT3	1.50234701534636e-09	-0.445695282191606	0.338	0.511	4.51740724044496e-05
HIKESHI	1.53501122307457e-09	-0.434164518649562	0.203	0.373	4.61562524666293e-05
PRMT2	1.55257107675458e-09	-0.465496757805743	0.544	0.688	4.66842597069335e-05
CDV3	1.5553011147087e-09	0.453047756603769	0.747	0.563	4.67663492181758e-05
ATG101	1.57693973073108e-09	0.384228107535219	0.276	0.115	4.74170007633528e-05
PZP	1.58015857816481e-09	-0.546606126095713	0.243	0.4	4.75137882868376e-05
RHOG	1.6115900551654e-09	0.496255586133637	0.724	0.538	4.84589013687686e-05
CD6	1.65873886417746e-09	0.462625639336419	0.88	0.785	4.98766189069519e-05
NMRAL1	1.6754263956871e-09	-0.384930249192705	0.137	0.287	5.03783962919153e-05
FTX	1.69527765110448e-09	-0.453721142163266	0.427	0.581	5.09753036910607e-05
ADH5	1.71479693341432e-09	-0.354931288357297	0.21	0.389	5.15622289908352e-05
LRIG1	1.78337489209424e-09	0.496781462691161	0.419	0.238	5.36242996303817e-05
TGFBR3	1.90310287580048e-09	0.350473896519826	0.571	0.346	5.72244003724447e-05
TRIM28	2.05524245123566e-09	0.51352501380404	0.506	0.317	6.17990852662052e-05
CCDC93	2.0662358056111e-09	0.415019586851162	0.398	0.213	6.21296444389202e-05
SLAMF7	2.07723601937159e-09	-0.65838210618707	0.174	0.33	6.24604098664844e-05
METTL5	2.08779100425973e-09	-0.290639332678487	0.131	0.29	6.2777787707086e-05
ERAP2	2.13402868205307e-09	-0.483114676744106	0.357	0.52	6.41681084406537e-05
TSTD1	2.15516867189876e-09	-0.501892515027656	0.465	0.627	6.48037667953239e-05
TOB1	2.23524474883382e-09	0.435344480823323	0.683	0.484	6.72115743526841e-05
PHF20L1	2.24716926183855e-09	0.318193557883531	0.394	0.204	6.75701325342234e-05
PRKAR2A	2.24756212843969e-09	0.369322533760877	0.363	0.179	6.7581945640053e-05
GNL1	2.30406563793551e-09	0.489168699411968	0.461	0.271	6.9280949667083e-05
AD000864.1	2.33612744777263e-09	-0.424147411159161	0.716	0.828	7.02450162270751e-05
ORMDL1	2.44482578887241e-09	-0.466787319767317	0.456	0.602	7.35134666456046e-05
ATF6B	2.51505010651057e-09	-0.4235988383755	0.22	0.378	7.56250416526662e-05
AZIN1	2.53085217667718e-09	0.467977077399349	0.544	0.348	7.61001941005061e-05
AC016957.2	2.5460665197255e-09	-0.43272659508923	0.081	0.213	7.65576741816261e-05
B3GAT3	2.54635871477191e-09	-0.360473336463162	0.108	0.256	7.65664601944766e-05
HSPA13	2.55555778915956e-09	0.251923757871706	0.224	0.079	7.68430671622387e-05
CDC16	2.55797159224488e-09	-0.331711450909901	0.145	0.303	7.69156478072114e-05
MSL1	2.56322843715695e-09	-0.418171875796292	0.309	0.473	7.70737158768722e-05
S1PR4	2.61767805650517e-09	0.481846798072495	0.502	0.321	7.87109614810539e-05
COX7A2L	2.73382101464828e-09	-0.363934188604576	0.373	0.554	8.22032640894591e-05
CLCF1	2.73679394624306e-09	0.33790419519675	0.216	0.075	8.22926571695825e-05
PTPRE	2.81428102596725e-09	0.53144639932097	0.452	0.271	8.46226161698091e-05
RRM1	2.83756214226686e-09	0.459315034669692	0.436	0.258	8.53226560558223e-05
MORF4L1P1	2.90686159943068e-09	0.261523080315265	0.313	0.138	8.74064214332812e-05
FGD3	2.93205891974924e-09	-0.399058243965897	0.531	0.686	8.81640796579399e-05
DNAJA3	2.93432072951662e-09	-0.354908103232337	0.137	0.29	8.82320900158353e-05
WDR1	3.03221645404012e-09	-0.485670306557584	0.541	0.661	9.11757165565322e-05
CARD16	3.04164321497484e-09	-0.50104922380166	0.261	0.421	9.14591698310783e-05
INO80E	3.06661362501333e-09	-0.368651602666035	0.324	0.489	9.22100050905259e-05
XAF1	3.09931863926421e-09	-0.329204165952917	0.087	0.222	9.31934121640357e-05
TSC22D4	3.18288531188474e-09	-0.390557459621089	0.176	0.339	9.57061784430622e-05
SHFL	3.2167693007516e-09	-0.423889177522904	0.315	0.484	9.67250361042999e-05
COA5	3.30546922934861e-09	-0.366318288527107	0.083	0.215	9.93921542572835e-05
MTIF3	3.37232589908670e-09	-0.381214645468875	0.189	0.348	0.000101402467459638
KIF21A	3.493792633514e-09	0.27059458487708	0.216	0.075	0.000105054850697133
GNL2	3.53770180914946e-09	0.397731379994598	0.382	0.201	0.000106375155699315
CRK	3.5543414383477e-09	0.270578475323723	0.22	0.077	0.000106875492709677
NDUFA7	3.72073844743766e-09	-0.338737402602105	0.143	0.292	0.000111878884376003
CHD2	3.72393896014683e-09	0.470066555647841	0.844	0.719	0.000111975120592655
MAL	3.92922531623800e-09	-0.659876469520539	0.193	0.346	0.00011814787603396
CTC1	4.04776788628686e-09	-0.433892715417901	0.376	0.548	0.00012171233257276
FLAD1	4.06438321511519e-09	-0.338756538993242	0.112	0.262	0.000122211938895299
TRPV2	4.09717844392754e-09	-0.371393619425172	0.245	0.419	0.000123198058630457
COA6	4.11857455265586e-09	-0.401699988014105	0.127	0.274	0.000123841418223809
TGFBR2	4.3701354873065e-09	-0.401362426700224	0.191	0.348	0.000131405603967819
FP565260.6	4.51299381003101e-09	0.371837477744189	0.338	0.167	0.000135701210873822
DIDO1	4.77557045181408e-09	-0.35409815234282	0.224	0.394	0.000143596627915598
JMJD1C	4.77794865457401e-09	0.472147989012924	0.531	0.351	0.000143668138094386
POLR3GL	4.95590186923813e-09	-0.4009745342505	0.295	0.464	0.000149019013306121
KRTCAP2	4.96975967420743e-09	-0.331264113900502	0.697	0.805	0.000149435703643743
ZNF101	5.05447251813885e-09	-0.447363910800681	0.178	0.328	0.000151982934147917
C16orf72	5.05760339184938e-09	0.403954286994173	0.346	0.179	0.000152077076389519
RBBP4	5.07114400050431e-09	-0.348572863034102	0.353	0.507	0.000152484228951164
DNASE1	5.18057609852148e-09	-0.402210207569968	0.085	0.217	0.000155774742706442
MRPL18	5.3082921171409e-09	-0.356603651533992	0.143	0.301	0.00015961503567031
IL6R	5.48577025316825e-09	-0.441266850573148	0.127	0.276	0.000164951625742516
GPRIN3	5.6988573074873e-09	-0.417212468460297	0.357	0.52	0.000171358940378836
H2AC18	5.89911035881154e-09	0.379029278424698	0.253	0.104	0.000177380349379104
CYBC1	5.89955662216435e-09	-0.379191771284412	0.357	0.527	0.00017739376807186
AC027020.2	6.01271685941501e-09	-0.355195097452722	0.085	0.219	0.00018079638324575
APOL2	6.19888737138571e-09	-0.430207969072124	0.197	0.36	0.000186394344370197
RBM23	6.28377964176736e-09	0.362378967972147	0.506	0.314	0.000188946970048303
LDB1	6.50696464147153e-09	0.347181608343594	0.332	0.161	0.000195657919804407
SERINC5	6.58403294910543e-09	-0.487943006589019	0.417	0.575	0.000197975286746651
LINC01278	6.66825946816553e-09	-0.259736406980731	0.098	0.235	0.000200507893948269
CCDC167	6.72963486712927e-09	-0.506748064002501	0.272	0.437	0.00020235339081971
RNF139	6.99654135982836e-09	0.422693355685202	0.328	0.165	0.000210379002148679
RBM39	7.20214790169185e-09	0.311013900141394	0.954	0.919	0.000216561385255972
CDK11B	7.27070775905853e-09	0.3857882389492	0.629	0.434	0.000218622911607131
MYBL1	7.36125752940222e-09	-0.484880474984959	0.16	0.31	0.000221345652651595
SERPINB9	7.37303162488021e-09	0.5515787373502	0.685	0.527	0.000221699687928523
HSP90B1	7.49571045694182e-09	0.432714708159667	0.834	0.762	0.000225388517729784
ATRX	7.90947250088047e-09	-0.450177148205178	0.506	0.629	0.000237829928628975
PBX4	7.97363397256929e-09	0.309632284681585	0.27	0.118	0.000239759199921186
SUMO1P3	8.13639042817101e-09	0.316557756737665	0.311	0.145	0.000244653123784674
PARP1	8.53725955747949e-09	-0.348716038467501	0.29	0.455	0.000256706857633851
TBC1D15	8.62251318938823e-09	0.366461046211841	0.427	0.244	0.000259270349091715
OSBP	8.92290141553883e-09	0.424059399910787	0.301	0.145	0.000268302722663837
ARF1	8.98423475613595e-09	0.315745110785685	0.909	0.817	0.000270146954882252
REXO2	9.0715804793896e-09	-0.464873685270915	0.224	0.378	0.000272773353434766
NAF1	9.41892490493341e-09	0.362475842131443	0.226	0.088	0.000283217652966443
TCEAL8	9.4684758984801e-09	-0.387550661407736	0.102	0.235	0.000284707601791398
TBC1D10C	9.8621878186278e-09	-0.48146625616796	0.616	0.704	0.000296546125518319
RASA1	9.96872346852685e-09	0.33665326093765	0.363	0.181	0.000299749545975134
UBE2L6	1.0062049334167e-08	-0.416908104757502	0.334	0.498	0.000302555761429067
WASH3P	1.01247138304196e-08	-0.368220289198443	0.575	0.71	0.000304440020166887
DGLUCY	1.02462877690862e-08	-0.372811291390268	0.158	0.31	0.000308095626928654
CNTRL	1.0529295918957e-08	-0.377272720400766	0.346	0.5	0.000316605398987117
CAPZB	1.08110121101363e-08	-0.392996858700434	0.759	0.842	0.000325076323139689
FOXO1	1.08404131477817e-08	0.321474289123936	0.295	0.138	0.000325960382940648
G3BP2	1.0943657532112e-08	0.473243428402021	0.722	0.57	0.000329064838333074
A2MP1	1.10533956215306e-08	-0.422192089570678	0.145	0.285	0.000332364552943804
IL2RG	1.10954401322982e-08	-0.3760491003105	0.832	0.894	0.000333628789338073
TTC1	1.11901437120072e-08	-0.351424632705785	0.307	0.486	0.000336476431276344
ATP5MF	1.13251227490403e-08	-0.337879803256042	0.695	0.803	0.000340535115940893
GZMB	1.14471508571339e-08	0.987055728047644	0.378	0.217	0.000344204379123158
CERK	1.15740163732168e-08	0.475502996297248	0.697	0.563	0.000348019098326257
TRMU	1.16954460077428e-08	-0.341346238378516	0.087	0.219	0.000351670366006819
AL158801.1	1.18345724694127e-08	0.344246213092629	0.203	0.072	0.000355853759582769
UPF3A	1.18631717807641e-08	-0.442300188492036	0.237	0.391	0.000356713712275796
ANAPC7	1.18737373736322e-08	-0.391885093437596	0.149	0.296	0.000357031409087747
FBXW5	1.21420300176019e-08	-0.415612254404821	0.241	0.396	0.00036509870059927
TRAPPC5	1.23512951295443e-08	-0.303401526603607	0.201	0.367	0.000371391093250267
FUBP1	1.24321253365855e-08	-0.394252655175116	0.548	0.654	0.00037382157674579
SPG11	1.26330505376738e-08	-0.507869997203083	0.328	0.462	0.000379863196617313
ZNF507	1.30349428316681e-08	-0.265896910292595	0.093	0.233	0.000391947696005429
DDX39A	1.31973463942407e-08	0.491141909122882	0.62	0.443	0.000396831008728423
IRF3	1.32563684067926e-08	-0.452316105648402	0.407	0.572	0.000398605741623848
PSME3IP1	1.33575816129043e-08	-0.406100696197517	0.293	0.457	0.00040164912151842
SNU13	1.3455014517987e-08	0.460625469436823	0.82	0.697	0.00040457883154135
CELF1	1.34827391926113e-08	-0.33737250540082	0.471	0.624	0.00040541248478263
MRPL34	1.36235856777923e-08	-0.326143740140081	0.197	0.351	0.000409647597745536
CASP17P	1.3767669709712e-08	-0.426335179349049	0.131	0.274	0.00041398006050133
SLC2A1	1.39243226369902e-08	0.443989177720004	0.334	0.17	0.000418690457371657
SLC35E2B	1.40335786895891e-08	-0.396380844114447	0.386	0.532	0.000421975677617253
CBR1	1.45494024093807e-08	-0.316020690338229	0.1	0.238	0.000437485981047669
DYNC1H1	1.47057362603058e-08	0.412024609311456	0.753	0.624	0.000442186783611136
DYNC1I2	1.48045458053134e-08	-0.292163977417483	0.189	0.342	0.000445157887819968
CTR9	1.49774813156465e-08	0.39674844621398	0.448	0.258	0.000450357885680173
PTBP1	1.50002530550289e-08	0.383538066416408	0.67	0.493	0.000451042609111664
ZBTB38	1.51209076864374e-08	-0.417728938915815	0.185	0.335	0.000454670573223487
C2orf68	1.56990265153491e-08	-0.4347465721503	0.145	0.287	0.000472054028290033
ADAM19	1.61366212051251e-08	-0.410476934529881	0.17	0.321	0.000485212063016908
SPOP	1.62662310268923e-08	-0.429719417487143	0.243	0.398	0.000489109300747624
ERAP1	1.6336740621635e-08	-0.360194394301071	0.191	0.339	0.000491229453751943
ZGPAT	1.66172896908524e-08	-0.283441945879705	0.108	0.247	0.00049966528371424
SH2B1	1.66400119875552e-08	-0.338392279803927	0.166	0.317	0.000500348520453798
RRN3P1	1.69788562942816e-08	0.53309188530843	0.456	0.296	0.000510537229912753
VCL	1.70471792069699e-08	-0.353057661580167	0.174	0.326	0.000512591631574378
ZNF75A	1.72845776573168e-08	-0.323179278441315	0.081	0.206	0.000519729965577858
ATP5MD	1.80910331067423e-08	-0.415497058596938	0.618	0.719	0.000543979274486635
CORO1B	1.81997530296667e-08	-0.442737401047626	0.622	0.735	0.000547248373849047
GRPEL1	1.84006502786552e-08	0.403636095834533	0.382	0.213	0.000553289153228884
MVD	1.87143372842619e-08	0.363208191607107	0.376	0.201	0.00056272140780047
ATP5ME	1.88912254413308e-08	-0.355455176771448	0.747	0.83	0.000568040257795377
GNLY	2.07758264747898e-08	0.786409003148871	0.662	0.498	0.000624708326270454
HERC4	2.12759019211012e-08	-0.359357612496586	0.342	0.5	0.000639745094865594
KAT7	2.19897223609919e-08	-0.385746316270606	0.4	0.552	0.000661208961672665
ECH1	2.23354412845377e-08	-0.447013908336055	0.371	0.532	0.000671604383984763
ARHGEF3	2.24025128909511e-08	-0.356981589754251	0.344	0.505	0.000673621160118009
EIF4E3	2.3515854769503e-08	-0.337872851238277	0.151	0.296	0.000707098237064185
TATDN1	2.35910419112949e-08	-0.363592752495441	0.093	0.219	0.000709359039230726
AC114760.2	2.36808459642029e-08	0.390582161906701	0.544	0.351	0.000712059357297616
ARIH2	2.48546796843395e-08	0.373313054055052	0.826	0.67	0.000747355363428404
NUP58	2.51795989576029e-08	0.340845478823374	0.336	0.176	0.000757125361056163
EXOSC8	2.56464866437851e-08	-0.343706381253268	0.185	0.342	0.000771164206891974
SRI	2.60265900220997e-08	-0.384576907083634	0.423	0.584	0.000782593535374515
DNPH1	2.61295596395245e-08	-0.396535200912327	0.141	0.287	0.000785689728800863
FLI1	2.66904475587557e-08	-0.349489153855902	0.284	0.439	0.000802555067644226
LINC00963	2.70766745243177e-08	0.368018041648259	0.266	0.12	0.000814168526271709
GSDMB	2.72778195801891e-08	-0.387889047677893	0.147	0.296	0.000820216756956706
N4BP1	2.84305612657312e-08	0.423557791910874	0.38	0.213	0.000854878546699273
TTC37	2.9068860329082e-08	-0.363114094766485	0.187	0.33	0.000874071561235168
RINL	2.9294898270138e-08	-0.320301064315778	0.089	0.217	0.000880868296084778
C1orf21	3.03402297577272e-08	0.312119001255417	0.224	0.088	0.000912300368585099
SYNE1	3.0457029300958e-08	-0.450575067578272	0.658	0.767	0.000915812414050506
NHP2	3.11087508573201e-08	-0.37703251087867	0.338	0.498	0.000935409029528759
MRPL28	3.18011956784762e-08	-0.380418435592237	0.102	0.229	0.0009562301528561
GRAMD1B	3.21270141925631e-08	0.277570062042083	0.203	0.072	0.000966027189756181
HDAC1	3.22106462736695e-08	-0.396741637261732	0.465	0.613	0.000968541922802969
ATP5PB	3.23382358797885e-08	-0.366522122947086	0.531	0.661	0.000972378414669362
TMEM14C	3.39967695489203e-08	-0.363595379406952	0.135	0.269	0.00102224886356649
NUP43	3.4234468515332e-08	-0.307698155808265	0.085	0.21	0.00102939623378752
SLC3A2	3.58252745802961e-08	0.394500058682871	0.61	0.425	0.00107723018135492
PAIP2	3.62791121486745e-08	0.378237107448843	0.861	0.713	0.00109087662319849
NFKB2	3.66447878050612e-08	0.38903949156576	0.301	0.147	0.00110187212451038
C4orf3	3.6997431514909e-08	-0.388559145364377	0.672	0.747	0.0011124757682218
MYNN	3.77812605210315e-08	0.300942262199397	0.261	0.115	0.0011360447226069
S100A4	3.83861240281607e-08	-0.368045301119645	0.967	0.952	0.00115423236340276
SLC35E2A	3.84729980267255e-08	-0.349030908321906	0.226	0.373	0.00115684457766561
PLEK	3.86107712059589e-08	-0.666402557209592	0.199	0.333	0.00116098727939198
MYO1F	4.06179579477235e-08	-0.318744618493439	0.564	0.715	0.0012213413775301
ANKRD36	4.25314349826368e-08	-0.377997971955768	0.521	0.649	0.00127887771849291
ZBP1	4.35307380390476e-08	-0.358060430664541	0.218	0.373	0.00130892576209612
MADD	4.35643311834982e-08	0.388515821174623	0.587	0.416	0.00130993587435661
CAMK2G	4.39623493820101e-08	-0.409899355956804	0.193	0.339	0.00132190388356766
MAVS	4.42346791734117e-08	-0.406671983715184	0.23	0.382	0.00133009256806532
SPDYE2B	4.47519547186867e-08	-0.37293506921418	0.309	0.455	0.00134564652643619
RFXANK	4.50766917228946e-08	-0.311128443104573	0.104	0.238	0.00135541104341572
S100A11	4.55053586271555e-08	-0.349453740460979	0.699	0.805	0.00136830062855994
FKBP11	4.60105956828745e-08	-0.385714332999187	0.367	0.545	0.00138349260158835
CDC73	4.61570872311484e-08	0.318295896470258	0.371	0.199	0.0013878974559534
LRP10	4.70548279127879e-08	-0.389854521679154	0.234	0.387	0.00141489162050962
MAST3	4.82042424073982e-08	-0.28603844845946	0.154	0.305	0.00144945336494806
CNOT2	4.86067471296496e-08	0.417787959374838	0.649	0.477	0.00146155627944144
RLIM	4.93958466924757e-08	0.307982837173427	0.373	0.204	0.00148528371419605
MRPL52	4.95639650660484e-08	-0.394466600212934	0.239	0.371	0.00149033886557101
DTYMK	4.95973235809501e-08	-0.398621388871024	0.1	0.226	0.00149134192275559
ZNF22	4.96897728260031e-08	-0.311918091197071	0.112	0.238	0.00149412177910509
PDAP1	5.02599250228282e-08	-0.408852166594489	0.44	0.593	0.00151126568551142
GBP3	5.05112893192712e-08	-0.302574816288772	0.087	0.21	0.00151882395854117
TRAF5	5.1637898849802e-08	-0.350553621667422	0.214	0.355	0.0015526999805147
FURIN	5.20899268024952e-08	0.37618359983776	0.249	0.111	0.00156629200902423
SETD2	5.37119591077345e-08	0.419623494891925	0.606	0.423	0.00161506489841047
RELA	5.41300332291887e-08	0.412146766670766	0.562	0.403	0.00162763596916847
MRPS12	5.47773843591027e-08	-0.384052402924725	0.133	0.265	0.00164710117029386
SAMD3	5.49563616977785e-08	-0.521490819373959	0.409	0.554	0.0016524828398905
RNASEK	5.51321363382976e-08	-0.361762892546253	0.552	0.667	0.00165776820755627
ATP5MC3	5.52582718074407e-08	-0.40670091187282	0.471	0.593	0.00166156097497793
DYNLL2	5.60956884653466e-08	0.415125462719321	0.761	0.633	0.00168674125646451
ZBTB2	5.77374502594842e-08	0.27672024186032	0.247	0.106	0.00173610739185243
GNPAT	5.80200245754823e-08	-0.310092891907292	0.114	0.247	0.00174460411896018
MRPL42	5.94668907238443e-08	-0.336547366746752	0.195	0.346	0.00178810993717527
DNAJC3	6.00797939433644e-08	0.331380486706471	0.365	0.201	0.00180653932408302
CASP4	6.07188594747672e-08	-0.39333731510962	0.456	0.593	0.00182575538554678
TMEM70	6.14451341807206e-08	0.291339266474929	0.255	0.111	0.00184759373968009
AL365361.1	6.15613408019494e-08	-0.319674220839474	0.137	0.274	0.00185108795657382
VCP	6.19323324122858e-08	0.371083653082432	0.641	0.466	0.00186224330330502
RASA4	6.2570942631296e-08	-0.316898914660531	0.093	0.213	0.00188144567398044
HSPA9	6.31988516792505e-08	0.369760698644302	0.697	0.516	0.00190032627114338
STAT5A	6.6051607829482e-08	0.464025291377818	0.409	0.251	0.0019861057958247
GRAP2	6.63673591413189e-08	-0.463202950981627	0.496	0.629	0.00199560012202032
PDLIM2	6.73306231625284e-08	-0.354947289120209	0.224	0.371	0.00202456450787407
PIM3	6.89240634965461e-08	0.302516357107472	0.228	0.095	0.00207247766527765
NOP58	6.9805974065559e-08	0.432393554146893	0.68	0.52	0.0020989958341773
AL671277.1	7.08221302142005e-08	0.582220594408335	0.548	0.394	0.00212955063341079
TAPBPL	7.17199960403695e-08	-0.468568057721612	0.189	0.326	0.00215654856093787
AC245100.8	7.31551044992209e-08	-0.289928608234789	0.098	0.224	0.00219970083718707
HK1	7.36795780019943e-08	-0.370070872445498	0.328	0.468	0.00221547123094197
HECTD1	7.39475467373169e-08	0.339916455626686	0.448	0.271	0.00222352878284438
GNG2	7.57847772327661e-08	0.423360728358427	0.734	0.609	0.00227877246661204
NA.20	7.93005605633764e-08	-0.346779285593056	0.243	0.419	0.00238448855558016
FDFT1	8.05650946186158e-08	-0.371921967906605	0.27	0.419	0.00242251183008716
HAUS3	8.09954804700604e-08	0.346402344369079	0.33	0.179	0.00243545310225425
RAB1A	8.11707595877181e-08	0.387969692550512	0.587	0.419	0.0024407235700431
KCNQ1OT1	8.35134087730322e-08	0.475075991385047	0.27	0.127	0.00251116468839631
TXNRD1	8.37385965058436e-08	0.289234653554129	0.355	0.183	0.00251793585833421
ATP2B4	8.38648811723353e-08	-0.337740563380331	0.554	0.717	0.00252173311197095
SNRPE	8.67499029119368e-08	-0.376522095766244	0.382	0.525	0.00260848283065903
KCTD7	8.79408788144902e-08	-0.263916554192414	0.081	0.201	0.00264429428507291
RBMX	8.86991008156119e-08	0.383618482617036	0.803	0.701	0.00266709326242463
SLC25A45	8.9602626811093e-08	-0.463892759925435	0.245	0.396	0.00269426138558276
DNMT3A	9.16905707866067e-08	-0.257433795523154	0.11	0.249	0.00275704377298248
NUDT5	9.23586760590765e-08	-0.351202445187351	0.243	0.385	0.00277713303042037
MDFIC	9.323663613852e-08	-0.400938841999336	0.135	0.262	0.00280353241204916
MOB4	9.35469844953495e-08	0.411642067822876	0.411	0.247	0.00281286427679066
SEC14L1	9.8104154773741e-08	0.339658816914141	0.336	0.176	0.00294989382989162
POR	9.94009649415773e-08	0.309712597369756	0.334	0.174	0.00298888761482829
LINC00892	9.96351758743014e-08	-0.408651914673763	0.087	0.21	0.00299593010336437
RAD51-AS1	1.0211297422779e-07	-0.304820988394119	0.106	0.233	0.00307043502205542
VPS35	1.04001489178683e-07	-0.425115661351047	0.317	0.443	0.00312722077811383
EMC7	1.0605361224092e-07	0.358096296398591	0.595	0.405	0.00318892606647221
BCL9L	1.06621642144764e-07	0.368703788047233	0.427	0.265	0.0032060061576509
GCC1	1.08331937029287e-07	0.258428841614294	0.205	0.079	0.00325743301453365
NAAA	1.10025631741324e-07	-0.430639106231108	0.263	0.403	0.00330836072082986
BCAP31	1.12880535990599e-07	-0.423276229318514	0.5	0.597	0.00339420483670133
SLBP	1.14739572136292e-07	0.369207039620469	0.301	0.154	0.00345010419456616
BACH2	1.15560405580996e-07	0.384908641603849	0.284	0.138	0.00347478583541496
UBE2O	1.17463634286041e-07	0.367146608391993	0.299	0.152	0.00353201401934697
CAPN2	1.18107300881456e-07	-0.372635324047922	0.631	0.726	0.00355136843020451
IRF1-AS1	1.19062431937366e-07	-0.387509554935973	0.234	0.369	0.00358008826592465
SH3GLB1	1.19578987564259e-07	0.432351621375996	0.593	0.425	0.00359562057706969
ANAPC11	1.19775133255012e-07	-0.393073337348811	0.332	0.48	0.00360151848184494
GTF2A1	1.20387073217781e-07	0.305317253890339	0.371	0.21	0.00361991890458546
PRDM1	1.23301633560207e-07	-0.33695966968496	0.18	0.33	0.00370755681952186
CDC42	1.26940139734642e-07	-0.292702325737602	0.948	0.968	0.00381696306168094
RAB21	1.27449436067157e-07	0.35911492112159	0.353	0.188	0.00383227709310334
NDUFB9	1.27906143444446e-07	-0.360596383805114	0.587	0.706	0.00384600982723104
RBCK1	1.30008750766747e-07	-0.380805484717386	0.237	0.387	0.00390923312680532
TOR1B	1.30734081394708e-07	0.3638049390774	0.261	0.122	0.00393104309345748
AC159540.2	1.34982825299304e-07	-0.40486652224057	0.272	0.416	0.00405879857392476
MRPL14	1.36053156790047e-07	-0.370682714135248	0.212	0.353	0.00409098237151991
POLG	1.37382110152448e-07	0.352989442999919	0.369	0.208	0.00413094267017395
ARHGAP45	1.39733680730109e-07	-0.396911999309274	0.757	0.805	0.00420165204587364
ARL16	1.40499918890912e-07	-0.453870676088468	0.237	0.385	0.00422469206113083
CIB1	1.41358778982188e-07	0.375972717165894	0.859	0.756	0.00425051712521542
TTC39B	1.43072966190158e-07	-0.343652576994741	0.16	0.299	0.00430206102037186
PPOX	1.43383442016346e-07	-0.366541070696888	0.133	0.262	0.0043113967179895
PKN1	1.43469615737628e-07	-0.318369580866084	0.388	0.541	0.00431398787561474
AGPAT4	1.45223849532846e-07	0.413993746776369	0.332	0.186	0.00436673593160315
TRIM69	1.46989443424972e-07	-0.337086361330268	0.116	0.242	0.0044198255743455
HEG1	1.50968637712105e-07	0.328626502491183	0.27	0.127	0.00453947596736529
KRI1	1.51042899761948e-07	-0.310582274722928	0.145	0.285	0.00454170895294203
BZW1	1.55085618049555e-07	0.314484395117177	0.853	0.706	0.00466326944913207
ATP5MPL	1.62311372338404e-07	-0.316460889025136	0.571	0.717	0.00488054065484347
ZHX2	1.63207470642561e-07	0.317075842833996	0.386	0.217	0.00490748543475117
CASP2	1.66144226006844e-07	-0.363661409533769	0.16	0.296	0.0049957907317998
MAPKAPK5	1.72780828741268e-07	-0.398807630274686	0.203	0.344	0.0051953467394212
CDC37L1	1.74577083357946e-07	0.268596286990085	0.247	0.109	0.00524935831949006
COX8A	1.7652434931153e-07	-0.336148880942362	0.714	0.812	0.00530791065944839
ATP5F1B	1.79714692197463e-07	0.313392652757456	0.917	0.837	0.00540384107968553
ZNF207	1.81272613514126e-07	-0.38177370335401	0.678	0.762	0.00545068621575626
RBMS1	1.82702407535915e-07	-0.334332557957573	0.369	0.536	0.00549367869219744
METAP1	1.82782185993533e-07	-0.408324647903109	0.253	0.398	0.00549607755063955
APEX1	1.86633105384852e-07	-0.365927642337579	0.353	0.495	0.00561187084581711
HCST	1.87094505831875e-07	-0.409259335266196	0.832	0.887	0.00562574469585864
STARD4	1.8797219220295e-07	0.297613746403708	0.216	0.09	0.00565213584735051
IKZF1	1.90852068467842e-07	-0.35718978789487	0.658	0.769	0.00573873084675954
HDDC2	1.93094074081466e-07	-0.332711446288877	0.158	0.299	0.00580614571355561
ERO1B	1.95140873348389e-07	0.305243815215494	0.288	0.145	0.00586769092071272
MDM2	2.10185441840987e-07	-0.353933443326311	0.326	0.466	0.00632006605071663
HBP1	2.11855044289576e-07	0.42589100184303	0.479	0.321	0.00637026932674327
NAA50	2.13914634075665e-07	0.383275863409911	0.419	0.269	0.00643219913202116
MAPK8	2.15579397945172e-07	0.295291790022973	0.293	0.147	0.00648225691681336
ERP29	2.20109072533519e-07	-0.364338169667631	0.689	0.767	0.00661845970201037
ZBED5	2.2113395959929e-07	-0.316154570794104	0.178	0.312	0.00664927703119106
EIF2S3	2.23553130106622e-07	-0.304372075209517	0.629	0.733	0.00672201906917603
CTSC	2.24664236206712e-07	-0.474372011413754	0.432	0.568	0.00675542891849962
CHCHD2P9	2.34826170222333e-07	0.264048350321844	0.295	0.147	0.00706098811241534
TMEM161B-AS1	2.39053622078608e-07	-0.320691775623274	0.104	0.229	0.00718810336228165
TANK	2.43767415862891e-07	-0.325318338758852	0.311	0.459	0.00732984242758126
CRYZL1	2.44091395425331e-07	-0.261552416862888	0.11	0.24	0.00733958416904428
ITGB2	2.53033269626821e-07	-0.341308787907777	0.89	0.937	0.00760845738440887
GTF3C1	2.58625776085391e-07	0.578203286725828	0.415	0.262	0.00777661846111162
ZNF410	2.67214869521757e-07	0.318070686839403	0.39	0.229	0.00803488391164971
LPCAT1	2.67501883994367e-07	0.292447642373944	0.272	0.129	0.00804351414982663
MRPS23	2.69871988043054e-07	-0.344751470267339	0.102	0.222	0.00811478080846659
SF1	2.72324377314838e-07	0.349987792969222	0.849	0.731	0.00818852170147986
PIK3C2A	2.75227977814359e-07	0.278691652351941	0.293	0.149	0.00827583006489997
SYTL2	2.75540381528357e-07	0.341887189362649	0.494	0.321	0.00828522373217618
SMG1P2	2.93147694980514e-07	0.291282832033094	0.394	0.224	0.00881465804036909
MVP	2.95732166472309e-07	-0.392082128310132	0.317	0.446	0.00889237051365586
UBASH3A	2.98566355916963e-07	-0.379272429332858	0.228	0.362	0.00897759175606717
CUTA	2.9873451888027e-07	-0.436959596663947	0.637	0.708	0.00898264824821084
IRF1	3.00376018203086e-07	0.330222768213793	0.824	0.686	0.00903200649134859
VBP1	3.05283350043191e-07	-0.384623508421901	0.297	0.446	0.0091795650524487
GOT2	3.09822162505848e-07	-0.273058825059218	0.087	0.201	0.00931604260438835
ADRB2	3.17379379262662e-07	0.342167056480127	0.326	0.176	0.009543280555049
ATP6V0D1	3.24291551257421e-07	0.277365564641764	0.432	0.267	0.00975112265475939
CD4	3.24477321114254e-07	-0.463372048996039	0.417	0.554	0.0097567085685845
AKIRIN1	3.34775127942589e-07	0.391335676381642	0.434	0.274	0.0100663533221057
ESD	3.3758577725409e-07	-0.356554302007544	0.234	0.367	0.0101508667362532
SRRT	3.39929733962095e-07	0.552139468860294	0.593	0.48	0.0102213471705062
SNHG1	3.4027522122212e-07	0.507627681230093	0.67	0.514	0.0102317356269279
PWP2	3.43635212777717e-07	0.340543985906317	0.266	0.129	0.0103327672130132
BCL2	3.51522876071026e-07	-0.393993920712077	0.237	0.373	0.0105699413605797
UQCR10	3.53759755526118e-07	-0.306395716755189	0.593	0.738	0.0106372020889148
LSM7	3.56612909106582e-07	-0.392204198673629	0.473	0.606	0.0107229935639258
ELOB	3.58110480901637e-07	-0.278322712688074	0.768	0.819	0.0107680240502313
NAA38	3.58327676198898e-07	-0.270761960613452	0.247	0.391	0.0107745548956247
TRIM14	3.64634690496281e-07	-0.291901324668597	0.156	0.292	0.0109642005085327
PPP1R7	3.66555400762053e-07	-0.412263318265014	0.396	0.538	0.0110219543455142
ICOS	3.68243226730458e-07	0.640696584406209	0.4	0.267	0.0110727055845582
MIF	3.71381032075559e-07	-0.318642841083012	0.849	0.878	0.01116705625348
PARP12	3.73556777917719e-07	-0.349496609519133	0.224	0.367	0.0112324787552079
ACTG1	3.92044459566674e-07	-0.257975541405456	0.959	0.966	0.0117883848547103
RASSF7	3.93687951347504e-07	-0.287541519717407	0.106	0.226	0.0118378030090681
SUPT6H	4.06130551328424e-07	0.33377004991213	0.558	0.38	0.0122119395478944
MACF1	4.15282538489768e-07	-0.359924703890788	0.726	0.787	0.0124871306498488
HEXA	4.16126633163076e-07	-0.336396267745726	0.226	0.369	0.0125125117325805
PCED1B-AS1	4.26771770345131e-07	-0.346668724811361	0.923	0.952	0.0128326003625078
PIN1	4.33983373318159e-07	-0.383460260145657	0.305	0.459	0.0130494460523037
PPIL4	4.42944719216486e-07	0.358659743464178	0.322	0.179	0.0133189047621205
ANXA2	4.64886717776368e-07	-0.416065289551472	0.689	0.762	0.0139786787168176
CCR7	4.69501752058337e-07	1.09961221958809	0.434	0.321	0.0141174481826421
RANGRF	4.86860505032378e-07	-0.317037906556631	0.102	0.215	0.0146394085258186
AEN	4.90012777870622e-07	-0.383535836436785	0.122	0.24	0.0147341942177917
TWF2	5.05102105131729e-07	-0.38168489187583	0.255	0.391	0.015187915199206
A2M-AS1	5.1092973927055e-07	-0.321380645162028	0.098	0.213	0.0153631463301262
MT2A	5.15700485878196e-07	0.684517607330813	0.627	0.502	0.0155065979098715
PGLS	5.24710851906534e-07	-0.352414936476042	0.178	0.308	0.0157775306059776
ABHD5	5.3745918740955e-07	0.269055054962508	0.228	0.102	0.0161608603062178
ACTL6A	5.40786011376107e-07	-0.288004865548153	0.122	0.242	0.0162608945760682
PNPLA2	5.48830537724381e-07	0.306216348386288	0.485	0.303	0.0165027854388344
EVI2B	5.61099243495824e-07	-0.341783986667321	0.398	0.529	0.0168716931526759
ZMYND8	5.66421673074954e-07	-0.382275010658784	0.21	0.337	0.0170317332876908
SDCBP	5.77037858999692e-07	0.47686007946829	0.494	0.346	0.0173509513822617
SEC11A	5.82108105660046e-07	-0.296839486562815	0.39	0.541	0.0175034086290919
GPR171	6.0149692619293e-07	-0.35048034921394	0.197	0.335	0.0180864110736952
CHD3	6.05480742289399e-07	-0.312282632164432	0.51	0.636	0.0182062004398999
SDR39U1	6.08862681283914e-07	-0.369371748604399	0.234	0.364	0.018307891963526
AC006369.1	6.1996104286837e-07	-0.305591582092305	0.237	0.373	0.018641608598009
RNPC3	6.2431018387317e-07	-0.256347073628594	0.185	0.321	0.0187723829188823
SRP54	6.24754736391964e-07	0.333411442250215	0.469	0.305	0.01878575016857
NSUN4	6.43567106448323e-07	0.354985942479736	0.274	0.138	0.0193514193237946
RAD23A	6.52651110419057e-07	-0.332689750893092	0.409	0.529	0.0196245662391906
YPEL3	6.58044753992553e-07	-0.336288413317951	0.456	0.581	0.0197867477078021
MRPL16	6.60994925423219e-07	-0.330033592243339	0.158	0.285	0.0198754564125508
POLR2K	6.68070509195807e-07	0.405903414733178	0.575	0.398	0.0200882121410087
PRPF4	6.75852037973026e-07	0.305946490016388	0.282	0.143	0.0203221949298109
C15orf40	6.87731668841681e-07	-0.308734830343035	0.12	0.24	0.0206794035504005
SNRPB	6.94032491278465e-07	0.354982385579524	0.851	0.724	0.0208688629802522
CBX7	7.01528848596824e-07	-0.357073024905787	0.334	0.473	0.0210942709484579
TOM1	7.02138326333946e-07	0.305090615027348	0.361	0.21	0.0211125973345354
POP5	7.04616305647846e-07	-0.427526810949115	0.139	0.267	0.0211871076945251
LY6E	7.10722873105371e-07	-0.354248930373059	0.651	0.767	0.0213707260714054
TMEM127	7.26147804223841e-07	0.261467752464842	0.239	0.111	0.0218345383252067
SSB	7.32627815182914e-07	-0.266124448429363	0.359	0.5	0.022029385774735
AC015911.7	7.33488087252406e-07	-0.354140903708557	0.141	0.262	0.0220552532955926
MT-TP	7.41197225073109e-07	-0.296008577610636	0.278	0.414	0.0222870593607233
CD69	7.47243490016961e-07	0.476699582908976	0.807	0.672	0.02246886450132
MCL1	7.47343774844346e-07	0.467854219392883	0.73	0.633	0.0224718799657946
TRABD2A	7.5010456657057e-07	-0.410417445309435	0.195	0.328	0.0225548942122105
SPAG9	7.52604380796962e-07	0.273368058611057	0.324	0.176	0.0226300611261839
EIF3K	7.63993501601603e-07	-0.325002372298801	0.878	0.914	0.0229725205996586
PLGRKT	7.81929804356931e-07	-0.263655488445972	0.11	0.233	0.0235118472872085
COPS6	7.88855080765762e-07	-0.34853404577423	0.405	0.534	0.0237200834235457
COX6C	7.96334670548344e-07	-0.306632448378546	0.817	0.878	0.0239449872087182
GUK1	7.97133735579455e-07	0.37041391434304	0.761	0.654	0.0239690142951386
REEP4	8.07492718408538e-07	0.32817075506548	0.222	0.102	0.0242804985498263
PNP	8.25866971590308e-07	0.340845668363154	0.28	0.147	0.024832993968749
SIRT2	8.33569318575394e-07	0.325402755533855	0.405	0.244	0.0250645958402435
ATP6V0C	8.58579310564137e-07	0.271687436216856	0.373	0.219	0.025816621289353
HMCES	8.62083853325605e-07	0.394478671031391	0.506	0.348	0.0259219993856476
HELB	8.63691737228513e-07	-0.283013813308036	0.108	0.224	0.0259703468467242
IL2RB	8.6475296389333e-07	0.393810289886898	0.521	0.36	0.0260022568713085
ARHGAP15	8.70499876078238e-07	-0.30346942120393	0.722	0.787	0.0261750607737965
PATJ	8.80367185615347e-07	-0.326670483335391	0.197	0.328	0.0264717609042679
PLIN2	8.90775268535592e-07	0.597362684126703	0.411	0.287	0.0267847215495967
YIPF4	8.90819259495997e-07	-0.39403663817287	0.266	0.398	0.0267860443137851
EPB41	9.01227924078793e-07	-0.369080903095444	0.606	0.704	0.0270990224491252
CCDC18-AS1	9.17420031948329e-07	-0.399469666629654	0.247	0.376	0.0275859029406543
SLC7A1	9.18235180365896e-07	0.293362087959753	0.22	0.1	0.0276104136384221
MLX	9.33428959684538e-07	-0.287984915070951	0.145	0.269	0.0280672753887544
IFNGR1	9.39538369669123e-07	0.378752589725359	0.396	0.247	0.0282509792375809
AC008555.4	9.39816563659082e-07	-0.276029422518992	0.149	0.278	0.0282593442526649
ZFP36L1	9.7915229631277e-07	0.524206887387901	0.649	0.525	0.0294421303978287
TRAPPC10	9.81806705438697e-07	0.296033026096823	0.388	0.231	0.0295219458258362
SRPRA	1.00247638441441e-06	0.305688270675284	0.473	0.31	0.0301434624029568
ABRACL	1.02574782101866e-06	-0.262366319473828	0.517	0.649	0.03084321123021
DYRK2	1.03632944573556e-06	-0.286092849210925	0.162	0.285	0.0311613901038226
WASH8P	1.0400563213629e-06	-0.332788494317988	0.334	0.473	0.031273453527061
IL10RB	1.05418095923934e-06	-0.314022028128016	0.137	0.26	0.0316981672633676
NDUFB10	1.07991681865353e-06	-0.329093801071223	0.394	0.529	0.0324720188200931
UBE2L3	1.1096684058684e-06	-0.309123773164509	0.568	0.686	0.033366619296057
NARF	1.1109222204989e-06	0.348145950208247	0.494	0.324	0.0334043202481814
AP3M2	1.11655370250451e-06	0.356365127590576	0.309	0.174	0.0335736532806082
PLEKHG3	1.12501337014254e-06	-0.312213601228973	0.118	0.235	0.0338280270268161
PPP3CB	1.13811329335693e-06	-0.291553111011921	0.141	0.262	0.0342219286179496
GSTM2	1.17745898259318e-06	-0.396409339340186	0.112	0.222	0.0354050141475944
PRR13	1.1853888379769e-06	-0.303063602097721	0.701	0.787	0.0356434569691274
LSM10	1.2164089544437e-06	-0.369897529018712	0.162	0.287	0.0365762008511677
POLR2H	1.21783957358187e-06	-0.359734992742745	0.195	0.328	0.0366192181380332
SMDT1	1.24653224347601e-06	-0.354139413587353	0.276	0.41	0.03748197802908
PITHD1	1.25287951354515e-06	0.330189349117182	0.299	0.163	0.0376728340927892
SENP2	1.27070593801485e-06	0.27948828695011	0.371	0.217	0.0382088568501685
SUMF2	1.2726658271438e-06	-0.343798715383092	0.315	0.455	0.038267788756387
ODF2L	1.30416242771638e-06	-0.348687973323548	0.376	0.511	0.0392148600390038
OIP5-AS1	1.31185859165393e-06	-0.390715808819632	0.259	0.385	0.039446275992442
SEC16A	1.31265481086896e-06	0.319721511334491	0.515	0.339	0.0394702175080186
STAT3	1.35121132449922e-06	0.364411610903299	0.639	0.495	0.0406295733163672
B4GALT3	1.38247487981073e-06	-0.308257061623046	0.154	0.276	0.0415696371610288
GOLGA7	1.39613742877304e-06	-0.31482054261911	0.268	0.398	0.0419804563457764
AGTRAP	1.43115911637459e-06	-0.383812045641819	0.133	0.249	0.0430335234702675
HIGD2A	1.47220254943105e-06	-0.331656019504698	0.687	0.769	0.0442676584588421
PERP	1.49141728802076e-06	0.382161084501896	0.232	0.113	0.0448454264334962
AF305872.2	1.52800879752552e-06	0.256705011958857	0.203	0.09	0.0459456965327947
CBFB	1.54134160096805e-06	0.252264129193118	0.253	0.127	0.0463466005995082
UBR5	1.55475288744008e-06	0.275610577276555	0.38	0.222	0.0467498645724356
CLNS1A	1.55671167674812e-06	-0.28068882331575	0.344	0.475	0.0468087634081391
CCDC186	1.57262563494936e-06	0.296485165761718	0.371	0.219	0.0472872802172922
COMMD6	1.58913936771936e-06	-0.291333782846544	0.855	0.907	0.0477838316479533
CTSA	1.58930574753019e-06	-0.419429763903266	0.203	0.33	0.0477888345224852
ANKRD10	1.59238385248222e-06	-0.293363174432505	0.251	0.385	0.0478813900602878
ANKFY1	1.65494451350299e-06	-0.317941070687178	0.18	0.308	0.0497625265765215
ZNF397	1.66496454938388e-06	-0.30894567013958	0.114	0.231	0.050063819035424
PIK3R5	1.67487015431258e-06	-0.35953290361731	0.409	0.534	0.050361670670025
NPIPB4	1.68898812659238e-06	0.313456649974187	0.722	0.581	0.0507861839785062
GATA3	1.68969627070702e-06	-0.30793819390968	0.232	0.364	0.0508074771638894
MAT2B	1.7093512437853e-06	-0.304466133656662	0.571	0.667	0.0513984825493801
CACYBPP1	1.74195833636551e-06	0.264243567748757	0.22	0.102	0.0523789452161744
EID1	1.75854057504809e-06	-0.336954578245968	0.577	0.665	0.0528775565511209
RHOA	1.76399989988607e-06	-0.306869721863818	0.824	0.853	0.0530417129896742
UCKL1	1.77549442133572e-06	-0.285460907445812	0.22	0.36	0.0533873417551436
PARP9	1.80137899841857e-06	-0.306259920152317	0.118	0.235	0.054165665103448
AC241377.4	1.80495461350648e-06	-0.318875257769274	0.187	0.303	0.0542731802735262
COMMD8	1.83662947310033e-06	-0.285701775656669	0.098	0.204	0.0552256116266539
DTX3L	1.84902990376238e-06	-0.302952037803726	0.156	0.278	0.0555984801762311
BABAM2	1.86736882903777e-06	0.426383911208274	0.402	0.256	0.0561499133203368
MAPK13	1.89177304261432e-06	-0.309579138345914	0.1	0.208	0.0568837236183699
ISG20L2	1.9230905001153e-06	0.264119551533078	0.257	0.131	0.0578254082479669
CDK2AP2	1.96730955600949e-06	0.374933531590384	0.564	0.41	0.0591550310396494
CBX5	2.0156750720583e-06	-0.39107612936877	0.263	0.387	0.060609333741721
DHRS4	2.01911023529026e-06	-0.291146484227751	0.102	0.21	0.0607126256649429
DECR1	2.07235879780134e-06	-0.29907156275824	0.284	0.421	0.0623137566910884
ACSL3	2.07970895396368e-06	0.275668338589381	0.205	0.09	0.0625347685367339
NCOA3	2.17919007042414e-06	-0.350476180075014	0.276	0.398	0.0655260662275835
SAE1	2.21548988318174e-06	-0.282653969258974	0.185	0.303	0.0666175652973918
RAB5IF	2.22068161718363e-06	0.353441216148025	0.324	0.183	0.0667736755470947
RAP2C	2.2355761608012e-06	0.251517793442949	0.299	0.161	0.0672215395791311
TSPO	2.23577163440061e-06	-0.282523272168655	0.546	0.663	0.0672274172747918
RHBDD2	2.24316842192959e-06	0.374401672884972	0.454	0.305	0.0674498312790007
PLEKHF1	2.26488684165191e-06	0.26726796212994	0.232	0.111	0.0681028824416313
GSDMD	2.26954782802053e-06	-0.293750463727428	0.268	0.405	0.0682430336407494
ARHGAP27	2.27203807205296e-06	-0.259031827221415	0.141	0.262	0.0683179127885606
SGSM3	2.32412363866175e-06	-0.305772756878467	0.137	0.253	0.0698840736909202
APEH	2.34377131790974e-06	-0.314201535930042	0.166	0.29	0.070474859758228
AHI1	2.36243922244105e-06	0.305570428482865	0.21	0.097	0.0710361849795801
PCNX1	2.4331986434077e-06	-0.395104420006556	0.39	0.516	0.0731638500086262
LSP1	2.44853612118666e-06	-0.260704174334125	0.905	0.941	0.0736250326279618
MRPS21	2.45692101621426e-06	-0.292883321838782	0.55	0.647	0.0738771580365467
IARS2	2.50670371390003e-06	-0.28731040805846	0.154	0.267	0.0753740739732601
IDH2	2.5404759212241e-06	-0.316744813606898	0.272	0.41	0.0763895704752874
FBXO44	2.55497933269412e-06	-0.256787623039173	0.1	0.21	0.0768256735547796
COA3	2.56406136629705e-06	-0.267722338258719	0.108	0.222	0.0770987612231859
ADD1	2.56950651747516e-06	-0.320044000681543	0.313	0.457	0.0772624914739606
CPD	2.60241027795925e-06	0.267567473104342	0.272	0.143	0.0782518746479565
FPGS	2.65186424162003e-06	-0.324744711342713	0.108	0.215	0.0797389058812728
MYADM	2.73334192790033e-06	0.560360260786517	0.533	0.419	0.0821888584300351
ST13	2.7482430886138e-06	-0.302683509774215	0.508	0.609	0.0826369214315284
PRDM2	2.77911224240936e-06	0.363284646261825	0.539	0.391	0.0835651260170071
RWDD3	2.789521201036e-06	-0.323463201883003	0.114	0.224	0.0838781129939516
HECA	2.80792355303851e-06	0.372019994599098	0.645	0.505	0.0844314533163149
NDUFB7	2.8806650140149e-06	-0.318672089793845	0.467	0.613	0.0866187163064141
DYNLRB1	2.88499191592275e-06	-0.253667393637648	0.417	0.548	0.0867488219198813
TBC1D4	2.88520377447641e-06	-0.305806105643544	0.127	0.242	0.0867551922947313
ARL14EP	2.89418002536052e-06	-0.302278395736346	0.164	0.285	0.0870250991825655
AQP3	3.0470335568721e-06	-0.453261019127239	0.388	0.516	0.0916212520215871
TRIM22	3.06409320852291e-06	-0.291967643087796	0.568	0.681	0.0921342186870755
LCP1	3.07793922100973e-06	-0.26552439057015	0.923	0.964	0.0925505544365415
SLC2A4RG	3.17145171641387e-06	-0.27992769232216	0.149	0.267	0.0953623816608487
SRP9P1	3.22350199158494e-06	-0.287983982544107	0.311	0.439	0.0969274813849677
FGFBP2	3.24875766112024e-06	0.289897475571952	0.376	0.224	0.0976868941122246
EZH1	3.29077798487463e-06	-0.27277275521131	0.197	0.328	0.0989504032271952
LAMTOR2	3.31416032835054e-06	-0.370254461163081	0.197	0.317	0.0996534869131725
SCP2	3.33735086244888e-06	-0.362445698681419	0.4	0.509	0.100350803082976
ASB6	3.5117239646078e-06	0.31853485732419	0.263	0.14	0.105594027891792
NMT1	3.51196903408141e-06	-0.259298146504625	0.363	0.505	0.105601396885794
SLC10A3	3.55668991096603e-06	0.288424392006348	0.228	0.111	0.106946108932838
OPTN	3.69610739416108e-06	-0.318774164085023	0.444	0.561	0.11113825323503
ZBTB37	3.71875612122061e-06	-0.278213257228709	0.114	0.229	0.111819277808983
TRMT112	3.72751728224383e-06	0.328147204161459	0.836	0.758	0.11208271715979
CENPX	3.74496552720559e-06	-0.366332416731377	0.174	0.296	0.112607368437545
LINC01138	3.8483903415851e-06	-0.365625607534965	0.237	0.355	0.115717249181122
RSL24D1	3.85126383377068e-06	0.333232672949907	0.763	0.638	0.115803652217651
DPM3	3.89256752458162e-06	-0.316342946699338	0.247	0.376	0.117045612896645
ABI3	4.01496778563951e-06	0.378724349613644	0.382	0.238	0.120726066346394
GBP4	4.05521363621337e-06	-0.339595726649444	0.137	0.247	0.1219362188273
BX890604.2	4.05926405142311e-06	0.270943968467291	0.261	0.138	0.122058010762241
FYTTD1	4.19591061916477e-06	0.277743653673597	0.413	0.256	0.126166836407666
AAK1	4.22843001296316e-06	-0.283723570535881	0.828	0.885	0.127144662059789
ZAP70	4.26225773255321e-06	-0.296434796448546	0.743	0.828	0.128161827760142
POLD4	4.31644627368706e-06	-0.352064497408795	0.293	0.41	0.129791223003496
HLA-G	4.34998993898347e-06	0.272454721828347	0.705	0.563	0.130799847475294
ZNF276	4.46678811304648e-06	0.354206429362468	0.616	0.484	0.134311851771195
ADA2	4.55400593967646e-06	-0.261195586595378	0.214	0.344	0.136934404600132
MRE11	4.56818654741034e-06	-0.259389497081527	0.139	0.253	0.137360801294081
ALAD	4.57451660844142e-06	-0.290380088448817	0.112	0.224	0.137551139899225
IRAK1	4.57691321639322e-06	0.404771958114791	0.479	0.339	0.137623203503728
DPEP2	4.59304730045522e-06	-0.373107145688855	0.131	0.244	0.138108339277388
JAGN1	4.61892513908578e-06	-0.277465827702161	0.12	0.231	0.13888646000717
VAMP5	4.6616352825396e-06	-0.385444469143114	0.276	0.4	0.140170711310683
STOM	4.80416121020585e-06	-0.351965176060915	0.315	0.425	0.14445632342968
SRA1	4.80867915302841e-06	0.342644929422117	0.367	0.231	0.144592173452411
PLPBP	4.82440626721211e-06	-0.272602226375453	0.143	0.256	0.145065072048801
AIP	4.83686774935003e-06	-0.321109354323704	0.465	0.581	0.145439776355206
TRIM26	4.89711597126239e-06	0.380013804850114	0.504	0.353	0.147251380139889
ASMTL.1	4.94296993646222e-06	0.375244153253812	0.307	0.181	0.148630163019483
ATP5MC2	4.97479298131546e-06	-0.250126406130252	0.905	0.937	0.149587050155175
ATP2A2	5.00094675764243e-06	0.271762319651371	0.309	0.179	0.15037346805555
YTHDC1	5.00708947697982e-06	0.278583487592236	0.693	0.545	0.150558173483306
DPH5	5.06604179022965e-06	-0.342369479992249	0.12	0.222	0.152330810590415
RNF4	5.06607478096496e-06	0.379482626278434	0.531	0.396	0.152331802588835
URM1	5.07207511338395e-06	-0.341336060795989	0.293	0.414	0.152512226584342
WAS	5.19165158379609e-06	-0.371234213549368	0.288	0.398	0.156107771473165
PHF1	5.21304666134814e-06	0.309636766527535	0.322	0.186	0.156751100060077
TASOR	5.46048622464794e-06	-0.31322424516771	0.216	0.339	0.164191360288939
ATIC	5.54590126936614e-06	-0.269286764077304	0.129	0.238	0.166759705268571
IKBKE	5.69191199052702e-06	-0.331163911049036	0.158	0.271	0.171150101643157
CST7	5.71107670493557e-06	0.28047957469845	0.676	0.518	0.171726365440708
LPCAT4	5.75580397933379e-06	-0.295105553193319	0.135	0.247	0.173071269854588
PSME3	5.7703062233828e-06	0.253514429838671	0.415	0.256	0.173507337830898
NUP62	5.78802933757761e-06	-0.320145788802	0.156	0.267	0.174040254151621
ARPP19	5.86506615161472e-06	0.29309385555996	0.475	0.305	0.176356674112903
CLUAP1	5.9250940397026e-06	-0.251554173794315	0.108	0.217	0.178161652679817
C1orf162	5.95882703470476e-06	-0.348412410960487	0.203	0.333	0.179175970106537
NUTM2A-AS1	6.00357673125625e-06	-0.343492172488613	0.232	0.346	0.180521548732144
CDIP1	6.23295557263618e-06	0.263724025639136	0.203	0.097	0.187418741113597
ANKZF1	6.31470172408676e-06	-0.275066662410563	0.263	0.4	0.189876766141565
CLK4	6.32127894084422e-06	0.314935513513929	0.432	0.278	0.190074536472245
ENGASE	6.34272650019427e-06	-0.309418928924185	0.17	0.287	0.190719443134341
CEACAM21	6.39138201127725e-06	-0.27579712561003	0.16	0.269	0.192182465697096
ITM2B	6.44120341282101e-06	-0.326029339939742	0.722	0.756	0.193680545420115
CLUH	6.54017123101122e-06	0.369967984457655	0.23	0.12	0.196656408745276
APOBEC3C	6.57844216507357e-06	-0.384914813754683	0.396	0.523	0.197807177461597
SAP18	6.595889827168e-06	0.353213606227309	0.863	0.819	0.198331811213115
AP5Z1	6.60035944165966e-06	0.253360473289501	0.388	0.242	0.198466208051264
TRAPPC2	6.66573483689727e-06	-0.383524800673646	0.293	0.407	0.200431980810664
MTG1	6.73189825569953e-06	-0.335118532476085	0.205	0.328	0.202421448650629
KAT6A	6.78137459566675e-06	0.338831383995702	0.77	0.674	0.203909152717104
SLC12A9	6.79348475948214e-06	-0.301043201190319	0.112	0.213	0.204273293232869
DPH7	6.8413526540106e-06	-0.329245580451149	0.162	0.276	0.205712632953445
NCAPH2	6.87837264386791e-06	0.360774935642139	0.353	0.217	0.206825787028464
DHRS7	6.94652335365506e-06	-0.302985911879746	0.427	0.543	0.208875010721054
DCP1A	7.02825090453578e-06	0.275202257278512	0.436	0.278	0.211332476448486
METTL17	7.08759265386044e-06	-0.307749348498213	0.249	0.362	0.21311682350893
MRPS14	7.09566420350114e-06	-0.297771751328886	0.124	0.229	0.213359526935076
MAP3K8	7.0996865588004e-06	0.294885305374672	0.266	0.143	0.213480475136569
CTNNB1	7.24743569961424e-06	0.290536997731502	0.515	0.355	0.2179231440517
PHB	7.27184720918999e-06	-0.292019199494364	0.253	0.38	0.218657173733134
AP1M1	7.29831743064683e-06	-0.337926894591108	0.307	0.423	0.21945310682212
NDUFB1	7.3728102305154e-06	-0.32441207725258	0.485	0.611	0.221693030821368
MITD1	7.43889391430127e-06	-0.329267868147118	0.205	0.321	0.223680101109125
VAPA	7.5373811893352e-06	0.29330502294713	0.583	0.423	0.22664151498212
PCBP1	7.60870157878347e-06	-0.319128831853975	0.355	0.466	0.22878604777244
MEA1	7.83085340197888e-06	-0.330565393941064	0.224	0.344	0.235465930944103
AC010422.8	7.9475620564548e-06	-0.296457409191146	0.274	0.398	0.238975243475539
GARS1-DT	7.96582579023256e-06	-0.271492347201749	0.288	0.416	0.239524415686503
WWP1	8.01508158006948e-06	-0.346517922384585	0.147	0.251	0.241005488031109
CTPS1	8.05026145789964e-06	0.290449777813414	0.286	0.156	0.242063311777584
GABARAPL2	8.15070756476999e-06	-0.320756540679508	0.346	0.468	0.245083625765069
CROCCP2	8.2909710422046e-06	-0.288460794395344	0.199	0.317	0.24930120826805
MAGOH	8.33164532873191e-06	0.397739921402229	0.674	0.545	0.25052424338964
S1PR5	8.63180294230062e-06	0.286655645572305	0.373	0.229	0.259549682672037
TRMT10C	8.6840636820852e-06	0.273690512526721	0.295	0.165	0.26112111085662
ARID1A	8.73579482530317e-06	-0.289078967476238	0.369	0.491	0.262676614602041
PARP8	8.83027579805559e-06	-0.331138040136286	0.664	0.744	0.265517562971734
PRKD2	8.9570340446005e-06	-0.330344470455534	0.214	0.33	0.269329056687093
POLR2I	9.03318400304981e-06	-0.373572412508013	0.263	0.387	0.271618809787705
FDPS	9.41185338332173e-06	-0.32157970827065	0.301	0.414	0.283005019383101
TUG1	9.7764020615709e-06	-0.279983200839797	0.22	0.33	0.293966633589375
CD8A	1.00408778691661e-05	0.800151026214949	0.363	0.26	0.301919156647956
ATP6V1B2	1.00832286143478e-05	0.339395049393071	0.396	0.26	0.303192601204825
TRABD	1.01016156624593e-05	0.350522339064267	0.485	0.348	0.303745481354489
LIMD2	1.01370900487414e-05	-0.257831394006606	0.774	0.853	0.304812160675606
CFDP1	1.02007568922164e-05	-0.25609604359998	0.243	0.367	0.306726558992055
ATAD3B	1.0475049583944e-05	0.365116720130525	0.315	0.197	0.314974265939611
ARHGAP35	1.05943491856795e-05	-0.359885580101309	0.154	0.258	0.318561485664195
CHRM3-AS2	1.06228760572967e-05	-0.280671845250342	0.106	0.206	0.319419260166854
YWHAG	1.06390568659996e-05	0.289598957136496	0.293	0.167	0.319905800903743
NAE1	1.08217465818943e-05	-0.301551700342295	0.342	0.475	0.325399097970979
MLLT10	1.08268983446011e-05	-0.294333341615923	0.212	0.33	0.325554006323811
NOL4L	1.0980534807928e-05	-0.302666940020647	0.456	0.586	0.330173701139588
TTC28-AS1	1.11126879271357e-05	-0.285967297059649	0.12	0.224	0.334147413281044
NCOA2	1.11345034981673e-05	0.366942431370892	0.39	0.256	0.334803385686391
AFF4	1.11833157018173e-05	0.276018377213119	0.51	0.348	0.336271119837946
ITGA6	1.13293627647601e-05	-0.311198535254276	0.129	0.226	0.34066260897357
PARN	1.13522482481784e-05	-0.303746862690977	0.212	0.321	0.341350752574478
PLEKHO1	1.14682963004577e-05	0.287397250608699	0.334	0.204	0.344840201458462
GALT	1.15238822444476e-05	-0.323878899338939	0.251	0.376	0.346511615208294
FKBP5	1.15567279522915e-05	-0.351850490722102	0.564	0.661	0.347499252797452
DENND1C	1.15965789815618e-05	-0.311636055344119	0.353	0.471	0.348697533396582
DBNL	1.19844731807144e-05	-0.264199039991641	0.34	0.471	0.360361124070902
CCDC124	1.22162378844735e-05	-0.303005904439699	0.226	0.339	0.367330056948233
PPA2	1.25340387286203e-05	-0.319372279563745	0.218	0.328	0.376886010530884
CALCOCO2	1.28491609033261e-05	-0.322333282101563	0.324	0.43	0.386361419202113
FAM111A	1.2926059691618e-05	-0.279843250397399	0.189	0.299	0.388673688867262
LINC01145	1.30454693645219e-05	-0.28087372613844	0.172	0.283	0.392264218321808
STX16-NPEPL1	1.31318141706792e-05	-0.289218470952949	0.114	0.219	0.394860520298153
NSG1	1.31369120780206e-05	-0.389449250925463	0.145	0.253	0.395013809274003
NAXE	1.31485272384018e-05	-0.258163022633754	0.141	0.251	0.395363065531504
BBS2	1.32293537618015e-05	-0.260796526803159	0.154	0.267	0.397793438263609
BRK1	1.32673856655637e-05	-0.289225351659646	0.583	0.676	0.398937019577834
NA.28	1.33528908205965e-05	-0.251264977415226	0.212	0.348	0.401508074084517
MHENCR	1.33635656033117e-05	-0.26908151378529	0.106	0.204	0.401829054125979
ORMDL3	1.34133921921481e-05	-0.314668245780976	0.344	0.468	0.403327289825702
TIMP1	1.34857886236028e-05	-0.366235122742709	0.272	0.387	0.405504178123113
ZNF609	1.35055757486189e-05	-0.271175907888462	0.118	0.219	0.406099157185221
CSGALNACT2	1.36052717843965e-05	0.281690615990207	0.33	0.201	0.409096917285019
NAPA	1.41232348115975e-05	0.304772955677895	0.606	0.466	0.424671547549925
YEATS2	1.43021681770713e-05	-0.258609994211493	0.149	0.26	0.430051894916357
HSPE1	1.4371114400168e-05	0.465255121163989	0.707	0.645	0.43212503889865
CARS2	1.45274261533683e-05	-0.302007335998822	0.263	0.389	0.43682517700563
SELENOH	1.46800376674245e-05	-0.314651128727611	0.481	0.593	0.441414052621786
CYTOR	1.47617408369453e-05	-0.396378206437742	0.425	0.527	0.443870785226109
SETD1B	1.47787448661245e-05	0.28704773735486	0.394	0.262	0.444382079379498
LINC00869	1.48055023123097e-05	-0.2541942605906	0.539	0.672	0.44518664902884
NEPRO	1.49446275361091e-05	0.323127180251861	0.351	0.217	0.449370005383264
GTF2IP4	1.51513185893574e-05	-0.322276626436262	0.51	0.62	0.455584998663388
SHKBP1	1.54824735820738e-05	-0.325036560964981	0.276	0.389	0.465542498139378
CFAP97	1.5582545721159e-05	-0.303654684571193	0.154	0.258	0.468551567289529
LSM4	1.56069196465519e-05	-0.335582355139614	0.282	0.391	0.469284466852169
SNX20	1.56754616028552e-05	-0.284148244424328	0.237	0.353	0.471345454936254
MRPS11	1.57655291780035e-05	-0.319903795016157	0.118	0.217	0.474053696853389
POLR2L	1.59919939733504e-05	0.301875163579049	0.853	0.749	0.480863266784673
PDE6D	1.65044584729135e-05	-0.319058585842393	0.112	0.213	0.496272561822035
GZMH	1.67449833686725e-05	0.317293488188747	0.436	0.285	0.503504904912613
ZNF875	1.67548046818925e-05	-0.293731402692247	0.131	0.233	0.503800221979827
NEK1	1.67980192418675e-05	0.251659621405242	0.257	0.138	0.505099640583715
FBXL15	1.69918650531289e-05	-0.335994055644011	0.114	0.213	0.510928390282532
CLASP2	1.72802542309712e-05	0.250181883618177	0.288	0.165	0.519599964471072
RNF213	1.7418534000258e-05	-0.259407383695873	0.892	0.916	0.523757898853759
STMP1	1.75216900514914e-05	-0.285758033809653	0.253	0.364	0.526859698158296
NCKAP1L	1.77206499267517e-05	-0.268471462426443	0.546	0.656	0.532842222647496
PIM1	1.77634448910064e-05	-0.337174861569767	0.537	0.64	0.534129024427673
PSPC1	1.79733478333969e-05	0.278418057705309	0.39	0.256	0.540440596002413
TACC1	1.79873524846406e-05	0.334355914082663	0.508	0.362	0.540861701860658
SIRPG	1.8046152255001e-05	-0.312579556939481	0.116	0.215	0.542629752155626
NSL1	1.84538701145647e-05	-0.276261628686244	0.139	0.242	0.554889420474847
ELF1	1.92825654844239e-05	0.307210369939057	0.863	0.79	0.579807461551143
AC025171.1	1.93180771233143e-05	0.340326179639498	0.284	0.165	0.580875261020939
HINT1	1.95369513567903e-05	-0.251122584914769	0.892	0.934	0.587456590347326
GABPB2	1.96055733710632e-05	-0.346712050703634	0.27	0.389	0.5895199856945
PDE4DIP	1.96323539849081e-05	-0.259479696679618	0.108	0.206	0.590325251972201
DARS1	1.96527741128601e-05	-0.317642720836765	0.303	0.421	0.590939264799591
GOLGB1	1.98521168256692e-05	0.356443053742645	0.504	0.369	0.596933300831048
IRAK4	2.00724952384571e-05	-0.293808156361883	0.32	0.439	0.603559859325166
SDAD1	2.01142599481587e-05	-0.271610673998259	0.218	0.337	0.604815682381184
SMIM27	2.09612026563839e-05	-0.27846194699645	0.207	0.317	0.630282402674807
TADA3	2.21062877784228e-05	-0.2669099749079	0.156	0.265	0.664713967209395
CAPS	2.21430679489564e-05	-0.28455896156554	0.147	0.256	0.665819910157171
MED16	2.22220777611704e-05	-0.307024017970689	0.199	0.305	0.668195656200632
ADAR	2.2469116006098e-05	-0.313895127773584	0.471	0.559	0.67562384918736
STX17	2.41753967501162e-05	-0.259557962231366	0.145	0.251	0.726930004879245
TUBA1B	2.42060173741931e-05	0.389012031831831	0.749	0.681	0.727850736424613
XAB2	2.4284022990217e-05	0.263449923025696	0.386	0.253	0.730196287292834
PPCS	2.44669379504914e-05	-0.293105084467471	0.201	0.31	0.735696357233325
MIEN1	2.48729672016396e-05	-0.255005464155717	0.183	0.299	0.747905250786102
TAF1D	2.56303075876763e-05	0.277232760588072	0.705	0.541	0.770677718853838
ALOX5AP	2.57932958830893e-05	-0.36504361166784	0.419	0.536	0.775578613908613
COX11	2.63573038411188e-05	-0.301355750238201	0.18	0.285	0.7925377691986
AC090543.3	2.68353615406911e-05	-0.37288410357917	0.334	0.443	0.806912486167041
RAP2B	2.70097433082828e-05	0.27701178392028	0.49	0.346	0.812155971536755
C9orf78	2.79058614971122e-05	0.315610935358482	0.861	0.785	0.839101349356666
ARL2	2.83280631106037e-05	-0.258353597566711	0.143	0.244	0.851796529672742
MAP4K2	2.83394044809869e-05	-0.271347772912678	0.135	0.233	0.852137553338794
ACAD9	2.83868571213287e-05	-0.280250453140614	0.145	0.251	0.853564406781231
CEBPZOS	2.85724543771638e-05	-0.260327252609883	0.187	0.29	0.859145130666937
DNAJC19	2.93398393861364e-05	-0.259953406103202	0.315	0.428	0.882219630501737
CD44	2.96239003622652e-05	0.286332660389737	0.965	0.943	0.890761059992952
MAEA	2.96322989534063e-05	0.376459178137801	0.55	0.405	0.891013597229975
TOLLIP	2.98681619778851e-05	0.260454810242448	0.245	0.133	0.898105762513026
NLRC5	3.00425517864018e-05	-0.277766876015395	0.886	0.916	0.903349489665316
ANKRD36B	3.00701490900155e-05	-0.337187336923133	0.382	0.475	0.904179312987677
AC242842.1	3.02236583807065e-05	-0.312557638467601	0.22	0.324	0.908795183849463
CSTF3	3.03507378947816e-05	-0.252555061860238	0.108	0.206	0.912616337758189
RBM26	3.04365262492435e-05	-0.326388139636442	0.405	0.52	0.915195907788502
RMND5A	3.06988666003945e-05	0.261870278874924	0.357	0.231	0.923084219807263
LINC00649	3.10969627226954e-05	-0.284877821376619	0.268	0.385	0.935054572108727
METTL26	3.11649396806009e-05	-0.259381284425413	0.303	0.419	0.937098571255988
RAP1A	3.1949136981954e-05	-0.315540438297664	0.427	0.538	0.960678599910375
TSEN15	3.24049193587219e-05	-0.259373940868545	0.151	0.265	0.97438352019741
ACSL5	3.28163634097939e-05	-0.316612014742882	0.303	0.419	0.986755231369092
RAB2A	3.35621125102459e-05	0.300815957212087	0.51	0.378	1
PFDN6	3.3573037203014e-05	-0.290548558631627	0.143	0.24	1
CASP8AP2	3.37218382067148e-05	-0.253339329718785	0.137	0.233	1
NDUFA4	3.38379489642401e-05	-0.27229581285088	0.782	0.846	1
TMEM131L	3.52749460947076e-05	-0.308820276312002	0.253	0.36	1
LINS1	3.58263119642831e-05	-0.258020117374728	0.261	0.371	1
SGSH	3.58564240635445e-05	-0.278196762199977	0.129	0.229	1
LAIR1	3.60604426254028e-05	-0.272972268375912	0.116	0.21	1
SERF1A	3.66838556089908e-05	-0.301472339907499	0.17	0.274	1
PPP3CC	3.69305406822035e-05	-0.264922161887289	0.243	0.355	1
RASSF2	3.74106844355732e-05	0.291162163960429	0.363	0.242	1
CNOT7	3.77757388824826e-05	-0.265980490476948	0.326	0.43	1
KAT2B	3.82954748181048e-05	-0.340220681062677	0.434	0.541	1
C1orf43	3.83416437482362e-05	0.321633612902763	0.556	0.414	1
WIPF2	3.83469659333897e-05	0.271177526700493	0.432	0.301	1
DPP4	3.84788069754696e-05	-0.290767496921277	0.172	0.278	1
NABP1	3.8677814340282e-05	0.345454457676958	0.539	0.394	1
SIK3	3.8776700717825e-05	0.262491795167928	0.29	0.172	1
HCLS1	4.02416140458153e-05	-0.25039974132901	0.859	0.871	1
VDAC1	4.06836266454925e-05	0.28096006013965	0.436	0.287	1
IAH1	4.09486544241163e-05	-0.274660983600877	0.191	0.303	1
CENPC	4.11153098634392e-05	0.304606932093131	0.49	0.355	1
NPEPL1	4.14630943631499e-05	-0.312709718863158	0.324	0.443	1
SAP30BP	4.22106560469305e-05	0.318267786744237	0.579	0.446	1
DHRS3	4.35870204351424e-05	-0.275081980166782	0.114	0.208	1
PLCL2	4.35964727983837e-05	-0.264432618659985	0.214	0.319	1
STOML2	4.36240200792961e-05	-0.292749745953412	0.154	0.253	1
CYB561	4.45462257124186e-05	-0.252193093715763	0.118	0.213	1
GNA13	4.47590269773224e-05	0.2937873599787	0.384	0.249	1
MORF4L2	4.54618651430333e-05	0.251454447757865	0.413	0.278	1
AL356535.1	4.58608550176699e-05	0.321536507382992	0.394	0.251	1
NUDT4	4.62972415023175e-05	0.283416886599037	0.317	0.201	1
DCAF5	4.82155916165103e-05	-0.301983045785915	0.295	0.4	1
CAPN1	4.84673348609577e-05	-0.268866804036882	0.299	0.412	1
BUD31	4.89835098912077e-05	0.257697828214331	0.533	0.394	1
TAF10	4.91848668603673e-05	0.273219119633114	0.317	0.197	1
PPP1R15B	4.95500087417696e-05	0.256712010892064	0.378	0.244	1
TMEM230	4.98376194021768e-05	-0.324412318050235	0.405	0.498	1
AC092279.1	4.99627729400073e-05	-0.26209601088237	0.174	0.276	1
FRG1HP	5.00054858228184e-05	-0.262950055020026	0.133	0.224	1
CISD2	5.02060465435391e-05	0.290887053395558	0.317	0.197	1
GYG1	5.03266008150512e-05	0.279388156494812	0.324	0.204	1
UBE2G2	5.05345958059494e-05	-0.284682189072767	0.479	0.579	1
BIN1	5.27632403105319e-05	-0.371337080035187	0.473	0.559	1
SAMD9L	5.2779314773142e-05	-0.285178046976051	0.124	0.219	1
ZNF652	5.32675953994719e-05	-0.276219772352323	0.154	0.251	1
SELENOT	5.42815769778034e-05	0.293803214467474	0.672	0.536	1
FLOT2	5.54825165428016e-05	-0.386086592489881	0.276	0.373	1
MUS81	5.58012672538142e-05	-0.278073086644979	0.116	0.208	1
POLB	5.76875655593948e-05	0.255140041417399	0.27	0.158	1
SYTL1	5.79310521929113e-05	-0.254457090034179	0.444	0.557	1
IQGAP1	5.82117991532602e-05	-0.292693895487325	0.517	0.604	1
UNC13D	5.88679305593686e-05	-0.259389664163441	0.247	0.357	1
SUGT1	5.92660708917589e-05	-0.260302610816007	0.216	0.328	1
DCP2	5.94042976866811e-05	-0.342518543043304	0.278	0.376	1
CNDP2	5.99250560048581e-05	-0.259787482901579	0.222	0.328	1
WIPI2	6.00432142386521e-05	0.31179181006672	0.402	0.269	1
DEF6	6.49132668208871e-05	-0.253463105923227	0.471	0.593	1
PABPC4	6.49787389366693e-05	0.26881172888837	0.338	0.222	1
YWHAE	6.57037118264395e-05	0.255828718957473	0.525	0.385	1
HDAC7	6.57499361586441e-05	-0.296003232746728	0.232	0.337	1
UBAC2	6.5931714545173e-05	-0.265632040443423	0.392	0.505	1
NIN	6.5947028745154e-05	-0.306219058510577	0.214	0.317	1
TMEM109	6.62666927176687e-05	-0.349308875825213	0.241	0.337	1
CCDC69	6.63996668545325e-05	-0.272537735358573	0.247	0.357	1
RNF114	6.7611956976442e-05	0.250379223745143	0.566	0.421	1
SCARNA9	6.77775597549587e-05	-0.272344730544586	0.158	0.258	1
NOLC1	6.84151484815529e-05	0.293911222366304	0.413	0.29	1
CALM3	6.8625188409834e-05	-0.291138456142123	0.51	0.593	1
ZDHHC6	7.1262733805844e-05	-0.256939666656759	0.261	0.376	1
GNAI3	7.13937705181159e-05	0.291171396267036	0.587	0.462	1
TTC14	7.32505826151325e-05	-0.262058288854007	0.18	0.278	1
SATB1	7.3595552501092e-05	0.398999101122	0.525	0.405	1
KANSL1	7.36657812305497e-05	-0.277901890707475	0.691	0.753	1
PSIP1	7.51305402481463e-05	-0.300296523062027	0.303	0.407	1
SP140L	7.53856476925925e-05	-0.273943547372391	0.243	0.348	1
LAPTM4A	7.58172309961879e-05	0.289091368517632	0.548	0.43	1
NMRK1	7.59118427661186e-05	-0.319703769791808	0.226	0.324	1
RBIS	7.69884314725852e-05	-0.30636591726429	0.365	0.475	1
CD5	7.78468935911473e-05	0.358406251324209	0.722	0.609	1
LYRM2	8.00187309176509e-05	-0.283586600198495	0.116	0.204	1
WDR6	8.03814589037874e-05	-0.320702719646954	0.29	0.403	1
STK19	8.07181042964334e-05	0.286043350307124	0.21	0.113	1
AC022400.8	8.08575380885817e-05	-0.269035656974075	0.122	0.213	1
ARNTL	8.33282319169021e-05	0.282180890853971	0.419	0.292	1
AL592183.1	8.34708386173669e-05	-0.30555534974529	0.216	0.314	1
FRG1BP	8.66711567935531e-05	-0.266963954866469	0.195	0.287	1
ARPC4	8.96104981403219e-05	-0.280294014635867	0.571	0.638	1
SH3KBP1	9.10545816231228e-05	-0.25818127811391	0.571	0.665	1
NOP10	9.13757957558079e-05	-0.261278807517774	0.4	0.511	1
TPT1-AS1	9.80497894030455e-05	-0.319139117694563	0.216	0.31	1
ECHS1	9.86108490515007e-05	-0.257193649589613	0.185	0.283	1
ABCA7	9.87999669674889e-05	-0.314485564030543	0.286	0.396	1
EIF1AX	9.93792843731e-05	0.274769138240218	0.618	0.477	1
TTPAL	9.97532722261377e-05	0.2720693647197	0.274	0.167	1
GTF2H2C	0.000102526508286098	-0.265345571948737	0.243	0.36	1
ANKRD13D	0.000104229988235838	0.31757707470774	0.579	0.439	1
MRPS26	0.000104938853742514	-0.259482582644351	0.114	0.204	1
TIMMDC1	0.000107268487808976	-0.252351035333713	0.145	0.242	1
CASC3	0.000107849783015892	0.259745257291277	0.44	0.31	1
PDIA3	0.000109844791902119	0.304447269561145	0.803	0.722	1
P4HTM	0.000109851403007334	-0.278341470813658	0.183	0.283	1
IDH3G	0.000110282646130204	-0.303550192443739	0.334	0.432	1
PASK	0.00011065212009248	0.652194948733255	0.378	0.278	1
NIFK	0.000111353541177902	0.258261875512042	0.32	0.206	1
EBLN3P	0.000112105756764747	-0.283495553343647	0.158	0.249	1
PPP6R2	0.00011367287850228	-0.294186282625154	0.253	0.355	1
SELL	0.000114617944371227	-0.623042305069822	0.363	0.446	1
GLRX3	0.000114992462119583	-0.318116391783125	0.218	0.31	1
CSKMT	0.000116185442434337	0.323054157899296	0.309	0.201	1
AC010186.2	0.0001197156614981	-0.318081275062401	0.324	0.414	1
TNRC6B	0.000127229314024143	-0.322613067384342	0.631	0.708	1
NAP1L4	0.000128092225632664	-0.259261024017221	0.6	0.661	1
RAB8B	0.000129627608940391	0.289513161424768	0.411	0.294	1
IPO7	0.000131254676286214	0.270199878952317	0.496	0.355	1
MRPL47	0.000133887049051238	0.251093964930925	0.396	0.274	1
NCK2	0.00013492560443652	-0.27195041421745	0.245	0.342	1
SLC25A5	0.000140718719184333	0.308519066826875	0.714	0.597	1
PRMT1	0.000144863225595768	-0.254703324868136	0.288	0.391	1
TLE5	0.000145273173137384	-0.280330547479557	0.867	0.891	1
ARRB2	0.000151547523174757	-0.261300134271764	0.585	0.629	1
MAP2K3	0.000152932088023135	0.251558528075364	0.342	0.229	1
CD226	0.000155208453185126	-0.253617158404666	0.284	0.391	1
SRSF6	0.000155664420858303	0.31011856997403	0.556	0.434	1
ERCC6L2	0.000156346008134784	-0.266278649992401	0.143	0.233	1
MED21	0.000156354552213393	0.253692178833337	0.247	0.149	1
TNFRSF14	0.000158333516966635	-0.326460660380183	0.438	0.527	1
CHMP7	0.0001621207632057	-0.390739853892814	0.299	0.387	1
TBC1D5	0.000173147346468516	-0.307217149172785	0.22	0.31	1
ABHD14B	0.000174200846115708	-0.293363972954102	0.328	0.423	1
ZFAND1	0.000193304257485881	-0.272789940144746	0.145	0.24	1
FAM107B	0.000198449490037057	-0.251286780646332	0.546	0.631	1
HCP5	0.000198597024295647	0.307129156802405	0.523	0.405	1
UROD	0.000206502037521228	-0.256308904641204	0.176	0.271	1
NGRN	0.000209221998439555	0.258419051700305	0.257	0.158	1
ZNF213-AS1	0.000212067937811489	-0.271355844285367	0.139	0.224	1
PARP14	0.000213466926223038	-0.278030892793147	0.346	0.439	1
ECHDC2	0.000218274806604186	-0.272904064618374	0.363	0.473	1
GRK6	0.000219039356016948	-0.322240914176175	0.241	0.333	1
LMO4	0.000219732080531427	0.459804070862726	0.407	0.299	1
PSMA6	0.000223459831322149	-0.265523455723784	0.471	0.57	1
EIF2B1	0.000223845866325805	-0.2586294279375	0.212	0.308	1
ACTR1B	0.00022475928684057	-0.291288389828624	0.234	0.328	1
LENG1	0.000228225012321019	-0.256017920530154	0.166	0.26	1
ERICH1	0.000233581299372792	-0.253695968620538	0.276	0.389	1
GGA1	0.000235438823244142	-0.271497175656708	0.187	0.278	1
SMCHD1	0.000236037967183552	0.299680070291455	0.697	0.588	1
SPCS1	0.00023799312963852	-0.273225984698569	0.624	0.679	1
AC245297.4	0.000257104200365095	-0.25575960428368	0.344	0.443	1
MDH1	0.000265616834912612	-0.290839293345694	0.369	0.459	1
DCXR	0.000265915806558073	0.31573006470439	0.411	0.294	1
SUPT3H	0.000268953049499983	-0.270231710866164	0.212	0.305	1
TRIB2	0.000277580821046245	-0.268076256290415	0.201	0.292	1
AC004057.1	0.000282983961925856	-0.458819405118009	0.79	0.774	1
PSENEN	0.000288064963400242	-0.318619162235706	0.22	0.314	1
NPRL2	0.000288663901290171	-0.289442867706435	0.216	0.314	1
MXD1	0.000290437920154353	0.282663305034229	0.278	0.172	1
C12orf57	0.00029282128855781	-0.281046469426447	0.71	0.79	1
SMARCA2	0.000300868365476158	0.264699596097943	0.521	0.407	1
BIRC6	0.000302455052507185	-0.2575473782317	0.454	0.55	1
DOCK9	0.000304927413195256	-0.273039936550772	0.22	0.305	1
DCAF7	0.000310818613733372	-0.299323986294749	0.272	0.369	1
HMGB2	0.000318085503895154	0.314750426428855	0.832	0.765	1
XRCC5	0.000320872710998054	-0.261489437430659	0.643	0.701	1
FAM117A	0.000323435739782506	-0.265290754683831	0.249	0.339	1
ATXN7	0.000326061608997561	0.259456592778038	0.591	0.452	1
BTN3A1	0.000326218081966112	-0.265435163621128	0.448	0.507	1
KXD1	0.000330450438790339	-0.250671064314057	0.32	0.416	1
FAM133B	0.000331894340824428	0.265900047735533	0.535	0.419	1
FLOT1	0.000334487571016046	-0.302109812261686	0.201	0.294	1
SETDB1	0.000338144188335973	-0.273880951394623	0.139	0.224	1
NBPF15	0.000338547221914328	-0.256348053283493	0.301	0.38	1
DERL1	0.000339893253098399	0.273811284394187	0.498	0.382	1
TAOK3	0.000343150387144756	-0.272924871205291	0.44	0.514	1
DEK	0.000348441463634734	-0.253201086216127	0.442	0.514	1
NEMF	0.000349532085971021	-0.268853007622983	0.33	0.425	1
ATP6V1F	0.000352322609572279	-0.26773909036063	0.496	0.588	1
ELMO2	0.000365797920538849	-0.2609135756345	0.191	0.287	1
BOLA2B	0.000371453080394589	-0.271403328843946	0.459	0.536	1
CAMK4	0.000375684029089271	-0.280310312234311	0.608	0.674	1
AL118516.1	0.000380023467325284	0.359767330239346	0.346	0.247	1
CAPG	0.000383171479105693	-0.286813357020352	0.133	0.217	1
FKBP1A	0.000385487406392403	-0.253612022314355	0.413	0.5	1
TBCA	0.000392890000018692	-0.264531857030718	0.564	0.615	1
CHCHD1	0.000406133041120712	-0.316277992450336	0.135	0.215	1
LPIN2	0.000409449631172807	-0.28733033791044	0.355	0.441	1
PPIP5K2	0.000415821859311582	-0.273171554991794	0.199	0.285	1
CD164	0.000424139261373008	0.261760818972236	0.705	0.595	1
SMAD3	0.000428275614837503	-0.345282128417707	0.434	0.518	1
TTC3	0.000439119831672852	0.292262723212559	0.641	0.534	1
PDK1	0.000439629754889562	-0.254406338923603	0.131	0.21	1
SVIL	0.000441783991189176	-0.329408644407712	0.164	0.242	1
INPP4A	0.000457215136551575	-0.250953588789452	0.394	0.482	1
NRBP1	0.000461939628293335	0.274204067086876	0.463	0.36	1
KCTD20	0.000481777303533798	0.287823635567581	0.425	0.326	1
GLIPR2	0.000491514567511975	-0.286596841565331	0.357	0.45	1
INPP5K	0.000502661159591408	0.281680791144624	0.382	0.276	1
VAMP2	0.000508625574169905	-0.261852760697077	0.504	0.579	1
ACAT1	0.000522882158254608	-0.266074150030249	0.224	0.317	1
STAT2	0.000538511630407789	-0.276293603687041	0.166	0.247	1
NME2	0.000541600680670137	-0.326551435186837	0.647	0.672	1
TUBA1C	0.000569937254071425	0.294884920914255	0.301	0.204	1
ATF7IP2	0.000571364096863482	-0.328306296911555	0.261	0.348	1
GLCCI1	0.000577765091502383	0.287034886146473	0.382	0.267	1
CD58	0.000612028526087928	0.259532039808954	0.438	0.328	1
NKG7	0.000627888539056343	0.26660469916196	0.66	0.545	1
ARHGEF7	0.000632015040478793	0.292944642277583	0.436	0.326	1
MRPL27	0.000661342525063387	0.261896578802957	0.263	0.167	1
CDKN2AIP	0.000665759739563348	0.25574437790764	0.212	0.129	1
SYNE3	0.000677988819336415	-0.255325657682948	0.234	0.324	1
DUSP12	0.000678814181752838	-0.257717235362656	0.127	0.204	1
KHNYN	0.000680462722286789	0.254119857817062	0.241	0.152	1
DEGS1	0.00069679437466943	0.308482898282824	0.432	0.339	1
NINJ1	0.000703618844906402	0.299306483818579	0.243	0.156	1
TECPR1	0.000708430193855177	-0.260495346380038	0.187	0.271	1
MZT2B	0.000758418926119797	-0.279254509270606	0.384	0.468	1
SLC12A6	0.000807576539296529	-0.285856818676879	0.164	0.249	1
SUGP2	0.000809384237538082	-0.274795383529244	0.324	0.403	1
RANBP9	0.000847968184404524	0.287112570492612	0.473	0.353	1
SEMA4D	0.000892319225469821	-0.262163445348931	0.552	0.597	1
PPIG	0.000904266786102677	0.290496174715907	0.662	0.566	1
ARHGAP9	0.00094107261366723	0.310280637186099	0.662	0.548	1
PSMC5	0.000948885203460535	-0.254897664332765	0.668	0.722	1
POLR2E	0.000995806992221185	-0.251321899424531	0.361	0.446	1
PLXNA3	0.00103457480857796	0.269060227300542	0.255	0.17	1
RIC8A	0.00103570639412982	0.263185485074389	0.427	0.326	1
TMEM50A	0.00105702384045816	0.262277923390677	0.739	0.638	1
TBCD	0.00106255690429565	0.258208940188606	0.502	0.387	1
SOD2	0.00107349391884552	0.418375573223518	0.479	0.394	1
TIMM13	0.00108542019030447	-0.28064635141426	0.201	0.281	1
JPT1	0.00111910886598793	0.271266315577844	0.475	0.364	1
ZNFX1	0.00112156041142731	0.27473861811757	0.386	0.287	1
COMT	0.00113974729213605	-0.336028018728125	0.17	0.242	1
RCBTB2	0.00122511973649705	-0.266798665154138	0.158	0.231	1
SS18L2	0.00128057028600751	0.272616954621315	0.554	0.439	1
IFNAR1	0.0013583911499629	-0.254056685006047	0.172	0.247	1
PIH1D1	0.00136797653509608	-0.282912730965478	0.355	0.421	1
PSD4	0.001402091175939	-0.257440578018245	0.398	0.464	1
ATF4	0.00152480478282309	0.320817431312577	0.62	0.548	1
CYTIP	0.00157578172100183	0.25454398634781	0.782	0.71	1
PCNT	0.00161392054005601	0.271325777532549	0.369	0.269	1
GPAT4	0.00167247808448387	0.252851669628804	0.446	0.344	1
PHF12	0.00167460391722969	0.261787460506101	0.473	0.371	1
TUBA1A	0.00176454176449381	0.343419689248558	0.602	0.532	1
LTBP4	0.00186158778627597	0.271988844276412	0.322	0.235	1
CTCF	0.00186507905489096	-0.295968218985651	0.259	0.328	1
PIP4K2A	0.00204847155974833	-0.254184928712526	0.656	0.706	1
CDK5RAP1	0.00208757154923156	0.272099285006435	0.332	0.247	1
LINC02273	0.00241368887399231	-0.26515894170671	0.189	0.265	1
MLXIP	0.0024319160659813	0.263983870127847	0.475	0.387	1
TMSB4XP8	0.0026039927027487	-0.372302990232618	0.707	0.69	1
TIGIT	0.0026483273653627	-0.28766729226618	0.178	0.256	1
PCMT1	0.00266160642594115	-0.255538423269508	0.357	0.419	1
PHF20	0.00282841378034538	0.264544813669341	0.573	0.473	1
KANSL2	0.0028708249001224	0.276935423041782	0.425	0.337	1
SCNM1	0.00298707638378168	-0.26057031150964	0.274	0.348	1
ITGA4	0.00306746537067415	-0.290527755251994	0.564	0.624	1
TRAPPC6A	0.00319598757615936	-0.257631298836488	0.344	0.419	1
CMTM3	0.00326598749451131	-0.25158009839282	0.178	0.249	1
CYLD	0.00356686961440531	-0.250574855738722	0.56	0.613	1
PHF21A	0.00360595496027872	-0.265160593120243	0.203	0.271	1
CIAO2B	0.00382879832249314	0.326961726168013	0.643	0.568	1
ZNF37A	0.00397992348470886	-0.268806530088545	0.164	0.229	1
ILF3-DT	0.00420594782320556	-0.252155887799812	0.168	0.238	1
DDB2	0.00458218396178227	-0.324757613573315	0.288	0.351	1
MIR4435-2HG	0.00469662115740779	-0.299882591288989	0.268	0.339	1
CAPZA1	0.00497585583191906	0.259327011968705	0.772	0.729	1
ZC3HAV1	0.00510251745113607	0.356051280745764	0.828	0.817	1
PGRMC2	0.00524034904230647	0.274073386426213	0.309	0.231	1
ENO2	0.00540329129836048	-0.285568798330062	0.436	0.484	1
HDLBP	0.00757742003978657	0.277331891408718	0.346	0.276	1
LYAR	0.0083464171238603	-0.317361952120425	0.537	0.575	1
LYST	0.00928670329349619	0.280319560673905	0.299	0.231	1
SESN3	0.00974104152247296	0.664053387140718	0.326	0.265	1
UBXN11	0.0100921158297608	-0.275456997822426	0.315	0.385	1
KLHDC4	0.0102653094187068	0.313791185323243	0.421	0.344	1
CISH	0.0116445411319935	-0.38691801227407	0.22	0.278	1
MIAT	0.0125291747693118	-0.329514487174442	0.554	0.584	1
BCL11B	0.0135409395941059	0.295681386907418	0.595	0.527	1
PTAR1	0.0147477625481416	-0.251856600707346	0.212	0.258	1
MCUB	0.0164650716520934	-0.260325463930849	0.301	0.353	1
AMPD2	0.017614367716964	0.274621505312017	0.243	0.183	1
EVI2A	0.0215119275160975	0.307414255160933	0.515	0.45	1
PMS2P1	0.0219320336614086	-0.265393553545998	0.183	0.233	1
FAM53B	0.0227744042723164	0.300475859775779	0.494	0.437	1
USP10	0.0365046324325805	-0.266545563434621	0.297	0.342	1
MZT2A	0.0529903388524827	-0.257199064966149	0.359	0.391	1
GLUL	0.0593932211500258	0.297704800357903	0.315	0.265	1
GZMK	0.0718894739956576	-0.521704027669968	0.346	0.373	1
GZMA	0.0727287960139893	-0.512284649497415	0.624	0.584	1
KLRB1	0.106683579581471	-0.403315085773299	0.506	0.527	1
KLRD1	0.114849933112328	-0.255264591686041	0.322	0.24	1
KLRK1	0.370989118608188	-0.582614806463708	0.309	0.281	1
CMC1	0.509421522939067	-0.26508014074344	0.357	0.376	1
FCRL6	0.563380049211016	-0.260262495512698	0.28	0.278	1
GPR183	0.773815349011897	0.383534145320677	0.465	0.502	1
RHOH	0.86971211034246	0.279473230624514	0.697	0.762	1
CCL4	0.992543033432954	0.364471253250579	0.27	0.265	1
