# Supplementary material for: Single‐cell profiling of muscle‐infiltrating T cells in idiopathic inflammatory myopathies
Source: EMBO Mol Med. 2023 Jul 31;15(10):e17240. doi: 10.15252/emmm.202217240 (PMC10565639; doi:10.15252/emmm.202217240)
Supplement: Supplementary file 8 — Dataset EV6 [file EMMM-15-e17240-s006.xlsx]

## Sheet: Data Set EV6
Data Set EV6. Top25 upregulated and top25 downregulated differentially expressed genes based on avg_log2FC between peripheral blood memory T cells and muscle T cells in IIM (after removing genes affected by collagenase treatment).
genes	p_val	avg_log2FC	pct.1	pct.2	p_val_adj
XCL2	2.68044739400883e-110	2.30152066931002	0.706	0.356	1.28422915094357e-105
CCL4L2	1.54927064117231e-108	2.00148044264582	0.801	0.466	7.42271056892067e-104
XCL1	2.14905020359968e-136	1.89619032164379	0.69	0.294	1.02963144304664e-131
ANXA1	3.40581047978949e-154	1.77361204016778	0.999	0.999	1.63175785897194e-149
IFNG	3.53642838670838e-165	1.55228447397254	0.769	0.31	1.69433820435585e-160
CXCR6	8.55002057766993e-115	1.37729513199436	0.718	0.36	4.09640035896744e-110
TSC22D3	4.99420578130939e-98	1.25395534557573	1	0.999	2.39277393188314e-93
S100A10	7.70384111479809e-111	1.23491220807582	0.999	0.983	3.69098731651091e-106
NFKBIA	8.34952906944552e-58	1.22883580923397	0.989	0.952	4.00034287246205e-53
LGALS1	4.4342458607098e-89	1.22782718646492	0.947	0.809	2.12449153432467e-84
HLA-DRA	6.00076137468164e-68	1.22632118453274	0.738	0.5	2.87502478222372e-63
CXCL13	9.11666714277481e-11	1.22458722382806	0.207	0.124	4.36788639477484e-06
FTH1P10	4.63923764842287e-137	1.20755588891121	0.978	0.948	2.22270514973588e-132
VIM	7.24762337644566e-89	1.18090833403448	0.999	0.994	3.47240883588888e-84
RBPJ	8.31190540531793e-72	1.11530796850321	0.893	0.737	3.98231699874187e-67
LGALS3	7.51441678448828e-84	1.1147703735438	0.638	0.325	3.60023222561618e-79
HLA-DRB1	4.96674298450868e-76	1.11278565242015	0.814	0.631	2.37961623130795e-71
CD74	8.82945811707686e-59	1.03134920313745	1	0.994	4.23028167847269e-54
ATP2B1	9.15526457205843e-106	1.01168548812476	0.971	0.809	4.38637880911891e-101
CLU	3.36996263506824e-132	1.00900040116491	0.656	0.225	1.61458279808755e-127
CRTAM	1.30762737123523e-86	1.00571527468927	0.664	0.323	6.26497349832513e-82
NEU1	1.09095885324342e-149	0.998229003389391	0.83	0.415	5.22689296177454e-145
ARL4A	1.8462356457349e-109	0.947743417122113	0.706	0.326	8.84549960228046e-105
PHLDA1	<2.225074e-308	0.924092288986527	0.915	0.376	<2.225074e-308
FABP5	7.46659371307651e-66	0.920084714054668	0.507	0.219	3.57731971387209e-61
COTL1	1.38775975405967e-66	0.891360863980465	0.989	0.943	6.64889575767529e-62
ADGRE5	1.66938482095757e-70	0.83642639858736	0.996	0.973	7.9981896156898e-66
HSP90AA1	8.42267654856549e-35	0.835422584690657	0.999	0.999	4.03538856118321e-30
TAGLN2	1.50767927109953e-66	0.820709700781307	0.998	0.989	7.22344215576495e-62
DUSP5	4.80980518799963e-184	0.818114501357054	0.785	0.298	2.3044257636225e-179
MT-RNR1	1.89564151143262e-52	0.793507277913508	1	1	9.08220804542484e-48
AKAP13	4.78091802009702e-41	0.779962823810648	1	0.993	2.29058563260868e-36
ENSG00000273319	1.33648604088451e-85	0.774217728062307	0.952	0.802	6.40323827048178e-81
ANKRD28	3.32642643665239e-107	0.771429006335038	0.79	0.445	1.59372417006453e-102
GAPDH	5.68982764015742e-66	0.762290880070085	0.999	0.996	2.72605332067582e-61
ZNF683	1.93922344401852e-20	0.746843779178778	0.642	0.53	9.29101344263713e-16
HLA-DRB5	2.83836316903055e-56	0.743306410291816	0.693	0.456	1.35988817791422e-51
GEM	6.81707652413886e-80	0.729541212713479	0.43	0.123	3.26612953348017e-75
HLA-DQB1	3.77689891466804e-31	0.726942585715528	0.398	0.22	1.80955003900661e-26
ENSG00000271204	4.35991274213327e-87	0.708158773689298	0.843	0.535	2.08887779388347e-82
CD83	1.37118715393465e-91	0.707541389269061	0.596	0.24	6.56949477321632e-87
FRMD4B	1.9478559939286e-106	0.705477765738162	0.708	0.336	9.33237285251133e-102
S100A6	7.08073956779721e-42	0.702437211936417	0.998	0.991	3.39245313432732e-37
PTTG1	6.74658265101708e-38	0.680913609735404	0.454	0.241	3.23235521392879e-33
SEMA4A	6.04042921010809e-87	0.664274187332948	0.537	0.194	2.89403003885489e-82
RN7SL473P	1.4813095639003e-34	0.660930692110827	0.263	0.09	7.09710225160273e-30
ENSG00000270640	4.27238745597843e-43	0.653314876686082	0.308	0.104	2.04694355403383e-38
SGK1	2.27368712429685e-76	0.646404539562321	0.596	0.263	1.08934623812186e-71
TYMP	5.85227703424206e-44	0.636694572518171	0.615	0.38	2.80388444987571e-39
MPZL3	2.13625967496165e-126	0.630595695904598	0.809	0.412	1.02350337287088e-121
ITM2A	1.78433688355284e-16	0.623022114188457	0.895	0.834	8.54893644279002e-12
ENSG00000289474	1.48742743895886e-28	0.621221225853146	0.973	0.952	7.1264136027958e-24
DUSP6	6.62975023637906e-47	0.615576662243719	0.384	0.147	3.17637963575157e-42
ENSG00000275993	<2.225074e-308	0.605098105255788	0.912	0.277	<2.225074e-308
LDLR	4.01202868450567e-132	0.600961047340511	0.741	0.312	1.92220306303351e-127
ENSG00000253372	4.60701791344249e-83	0.599060373665534	0.501	0.174	2.20726835250943e-78
HSPA8	1.15679916756985e-34	0.592775979996806	1	1	5.54234049174389e-30
ATF3	1.18050441338431e-87	0.590038192138088	0.396	0.082	5.65591469496558e-83
SNORD99	1.20009273007349e-37	0.589170471437492	0.234	0.064	5.74976427905511e-33
TNFRSF9	1.53321612762809e-76	0.587309094798999	0.518	0.204	7.34579178907894e-72
PLP2	3.90709565648494e-38	0.586514305564054	0.887	0.752	1.8719285999785e-33
DENND4A	5.64111511350004e-87	0.583902332547061	0.941	0.755	2.702714662029e-82
FTH1P2	2.28260413940552e-121	0.579831987544155	0.952	0.89	1.09361846923058e-116
HLA-DPA1	8.04303525802122e-27	0.577851640754306	0.942	0.86	3.85349862247055e-22
GLA	1.17515341728474e-61	0.577043119104666	0.556	0.259	5.63027753755291e-57
MIR3661	1.18540931039732e-15	0.568908575572236	0.264	0.142	5.67941454704458e-11
ATP1B1	3.45468901478865e-101	0.565023926226804	0.565	0.209	1.65517605387539e-96
TBCC	2.43238729023594e-43	0.553543962945703	0.853	0.684	1.16538107462494e-38
NFKBID	1.56025201052269e-41	0.543998467664946	0.481	0.246	7.47532340761524e-37
HLA-DQA1	2.2782827918123e-29	0.535103298094743	0.348	0.174	1.09154806838519e-24
CRIP2	8.9753094703124e-25	0.531021919381123	0.496	0.318	4.30016052032137e-20
GLIPR1	8.93472978876749e-27	0.524108603801862	0.863	0.728	4.28071838909639e-22
CCL3	1.19619215946918e-18	0.52067762251211	0.22	0.1	5.73107625523277e-14
ENSG00000289901	1.23576929668843e-22	0.519986837416286	0.994	0.985	5.92069427736392e-18
NAMPTP1	1.15546421312609e-226	0.519169624272313	0.774	0.216	5.53594459150842e-222
RELB	1.44066280640407e-86	0.515099723748334	0.533	0.192	6.90235957176254e-82
EGR2	7.22773978675169e-144	0.510609615392201	0.526	0.093	3.4628824092306e-139
PSTPIP1	1.6285935024124e-35	0.50790426006647	0.877	0.73	7.80275432940806e-31
ICAM1	7.49234922313938e-63	0.506969291633606	0.453	0.174	3.58965943629831e-58
GLUD1	7.88014642558359e-32	0.503685395777296	0.85	0.71	3.77545695396136e-27
CD99	1.7349515714541e-31	0.501895327502232	0.989	0.968	8.31232647399375e-27
CFAP20	4.33272095094227e-29	0.501730304230495	0.569	0.369	2.07584993480595e-24
CCL5	8.83423482249459e-40	0.499900263166866	1	0.975	4.23257024580538e-35
TUBB2B	8.95116610639131e-200	0.496650758596442	0.789	0.274	4.28859319323314e-195
APOBEC3G	2.07770364962699e-29	0.496363805275614	0.957	0.884	9.95448595572789e-25
ENSG00000225720	2.04963803584682e-43	0.490502991082985	0.316	0.107	9.82002079354572e-39
CTLA4	6.97468253300506e-36	0.490266453478111	0.5	0.287	3.34164014838805e-31
BICDL1	1.10349641480759e-78	0.489941254855207	0.727	0.419	5.28696167298463e-74
FAM118A	2.07348534593944e-50	0.484848161647559	0.717	0.467	9.93427564093044e-46
HSPA1A	6.00521804318389e-42	0.478312754965498	0.65	0.403	2.87716001666983e-37
LINC02694	3.1914455150889e-45	0.477143419125365	0.331	0.119	1.52905346073424e-40
HSPA1B	3.42428627791461e-68	0.474013724979411	0.524	0.23	1.64060979861167e-63
HNRNPLL	2.34939237715085e-27	0.472848276270497	0.705	0.555	1.12561738181674e-22
ACTN4	2.68405333453844e-54	0.469873738111028	0.891	0.709	1.28595679311071e-49
ITGAE	2.47846258368513e-29	0.468795523221257	0.552	0.344	1.18745620846938e-24
FABP5P7	4.10461868524493e-53	0.468434419357014	0.345	0.109	1.9665638582877e-48
TSPAN2	2.47978426552063e-54	0.465062686795658	0.558	0.288	1.18808943945359e-49
CXCR3	1.52309354103092e-48	0.464158149210738	0.786	0.569	7.29729346443322e-44
CD96	1.60239501043803e-18	0.461431272797355	0.978	0.946	7.67723473450963e-14
HLA-DMA	2.46718840584157e-21	0.461365616431442	0.513	0.355	1.18205463712275e-16
STMN1	4.88707250305062e-18	0.460112597112868	0.592	0.435	2.34144530693658e-13
ENSG00000279021	1.17054847855419e-77	0.456551190312815	0.355	0.074	5.60821481560097e-73
TXN	2.60529351292749e-25	0.454995611711486	0.8	0.647	1.24822217497869e-20
HSP90AB1	5.23991815434098e-16	0.451997698090816	0.995	0.992	2.51049718692631e-11
ENSG00000272669	3.19636314136705e-51	0.451745542442957	0.245	0.048	1.53140954466037e-46
ENSG00000260304	1.14755155162778e-06	0.448784592165824	0.29	0.212	0.0549803423900387
LAG3	6.60512970040563e-46	0.446767088702521	0.644	0.397	3.16458369076134e-41
EOLA1	5.36252170342306e-23	0.443418179458525	0.587	0.414	2.56923777332702e-18
FASLG	1.971970527632e-39	0.441453819128099	0.485	0.252	9.4479079949377e-35
TGFBI	4.5852639742475e-35	0.437172273173868	0.341	0.144	2.19684582270172e-30
TGIF2	1.05989204311131e-40	0.4371609188015	0.562	0.335	5.07804876775058e-36
RABAC1	4.15044742000985e-22	0.432860562693922	0.68	0.525	1.98852086340092e-17
ENSG00000279602	3.97181880672218e-40	0.432104169738359	0.364	0.147	1.90293810848866e-35
THBS1	3.51257612253997e-81	0.431678143882264	0.378	0.081	1.68291034607013e-76
CLP1	9.9643356992462e-45	0.430510087935358	0.418	0.179	4.77401287686585e-40
CD63	6.53045992330651e-19	0.429397759446053	0.835	0.708	3.12880865385538e-14
AKTIP	7.86463026261378e-27	0.428497592206535	0.665	0.487	3.76802300512089e-22
TXNDC17	2.85422635624534e-16	0.425604037937829	0.484	0.337	1.3674883895407e-11
SMG1P5	3.84851143453569e-36	0.423209264379791	0.947	0.862	1.8438603134004e-31
KMT2E	2.65589103845919e-25	0.42114801051402	0.995	0.98	1.27246395543618e-20
PHLDA1-AS1	2.12554592353963e-76	0.420418638535208	0.225	0.004	1.01837030742707e-71
GPS2	0.000632482466679056	0.414983763277306	0.551	0.519	1
TM2D3	5.10784829258553e-24	0.413677453879788	0.629	0.455	2.44722119546065e-19
ZC3H12D	3.15833380719628e-42	0.413124151639426	0.683	0.456	1.51318931036581e-37
COQ10B	3.98429763431094e-31	0.412772866908519	0.712	0.518	1.90891683957471e-26
BTD	2.0834465543521e-54	0.411450562931212	0.731	0.465	9.98200078655636e-50
ZNF267	2.42310582229118e-65	0.407968058707731	0.59	0.28	1.16093423051793e-60
DRAIC	1.07964546564987e-40	0.407476037365521	0.247	0.071	5.17268939047511e-36
MAPRE2	2.26473957471544e-30	0.405817793509635	0.921	0.837	1.08505937764192e-25
FAS	5.66032621863423e-16	0.404901716872276	0.766	0.642	2.71191889460984e-11
TNFRSF18	3.56887626269161e-38	0.404847420442485	0.388	0.176	1.70988430621818e-33
CBLB	1.72922495319742e-20	0.403099262806859	0.893	0.804	8.28488967326414e-16
ITM2C	2.06087861351768e-35	0.399013336421753	0.441	0.239	9.87387552522454e-31
SEPTIN11	3.30478437533751e-50	0.398799491034316	0.782	0.54	1.58335524206795e-45
APOBEC3H	3.9445367464891e-39	0.397668451007373	0.411	0.186	1.88986700061039e-34
SEL1L3	2.4254811186639e-19	0.396118549396674	0.761	0.62	1.16207225876306e-14
FTH1P23	3.66273752816024e-117	0.395064284750332	0.938	0.866	1.75485417711685e-112
YBX3	2.15218052891233e-48	0.393350962422459	0.361	0.127	1.03113121320719e-43
AKIRIN2	2.5230832510269e-31	0.390911334260044	0.706	0.528	1.2088344163995e-26
RAB27A	9.07670733875883e-13	0.382746812736194	0.754	0.67	4.34874125307274e-08
EGR1	1.4658344660536e-169	0.380060714474558	0.559	0.083	7.02295951030939e-165
ENSG00000203396	0.347342224033598	0.377441290774621	0.987	0.97	1
CASS4	1.23773321160455e-80	0.376804823559696	0.643	0.306	5.93010359011854e-76
ENSG00000288915	1.36814687619634e-52	0.376460903235646	0.311	0.088	6.55492849854429e-48
ENSG00000259242	9.86964487569245e-43	0.373697123625236	0.281	0.088	4.72864555639301e-38
DYNLT1	4.08531572845196e-15	0.372491322758465	0.856	0.774	1.95731561865862e-10
HLA-DMB	1.6534469612857e-17	0.371619567396796	0.31	0.179	7.92182973621592e-13
LINC01943	2.07548773637765e-22	0.370046179411155	0.361	0.198	9.94386929375896e-18
PCNA	1.32755318320608e-19	0.368772075148727	0.587	0.436	6.36044005605865e-15
MYL6	2.15867672919536e-27	0.36859413036187	0.999	0.998	1.03424360772479e-22
FADS3	6.45616590544395e-48	0.365343728858561	0.313	0.097	3.09321364695725e-43
B3GNT2	2.6017920904061e-50	0.363796072410633	0.573	0.317	1.24654460843447e-45
ENSG00000290032	4.58481590688712e-08	0.362664104312125	0.229	0.151	0.00219663114914869
TCP1	5.61605898176403e-08	0.356962778590466	0.887	0.848	0.00269071001875297
GPR137B	5.73529703809387e-55	0.355269743999996	0.442	0.176	2.74783816392116e-50
IRF4	5.83648220223011e-45	0.354675629152033	0.596	0.346	2.79631698791047e-40
BPGM	1.88174205871615e-17	0.352677793560528	0.456	0.311	9.01561437751496e-13
GK	1.88452254580407e-22	0.349416444642172	0.301	0.154	9.02893596920187e-18
SLC6A6	2.33580564012681e-44	0.348837294100715	0.598	0.36	1.11910784024115e-39
ANTXR2	1.53075307550395e-43	0.34776753340175	0.786	0.556	7.33399106004699e-39
PDCD1	4.15001013359081e-49	0.347362689492163	0.467	0.216	1.98831135510469e-44
IL5RA	5.64563589362219e-56	0.344250540858286	0.308	0.078	2.70488061299333e-51
DDX3Y	3.90856930175726e-20	0.33892239416573	0.636	0.486	1.87263463816492e-15
PPIF	1.03303690618361e-26	0.337014966578524	0.46	0.274	4.94938312121627e-22
FGFR1	7.28375895965347e-28	0.336998393288935	0.493	0.306	3.48972175515958e-23
JAKMIP1	5.92024459706788e-12	0.33680544086426	0.317	0.21	2.83644838890119e-07
COQ10A	2.236477639376e-23	0.33660189878289	0.417	0.242	1.07151880180143e-18
CSF1	1.95113642261426e-34	0.335306199269437	0.395	0.192	9.34808971438718e-30
MIR155HG	2.35377241497492e-57	0.333235050664583	0.378	0.129	1.12771590173863e-52
ZNF10	1.47325935450493e-32	0.330689318082672	0.38	0.188	7.05853289336857e-28
PELO	3.16313626054448e-17	0.329453075896522	0.362	0.225	1.51549021378946e-12
TERF2IP	1.07404833219526e-13	0.328814656167036	0.854	0.796	5.14587296438073e-09
FTH1P11	5.14910490005646e-110	0.327631142213545	0.919	0.82	2.46698764866605e-105
SMC4	4.90505740903751e-17	0.324847986549285	0.638	0.485	2.35006205524396e-12
ZYX	4.37456199363612e-13	0.324634021507548	0.875	0.817	2.095896396771e-08
OSBPL3	3.18345783046044e-17	0.324330291852093	0.64	0.51	1.5252264811519e-12
RRP12	5.20622614330263e-45	0.320555853709912	0.452	0.21	2.49435500751772e-40
RADX	3.96871373287123e-49	0.318123235316976	0.422	0.174	1.90145043655593e-44
Metazoa-SRP	8.6806200868982e-17	0.317883650311258	0.752	0.648	4.1589718898338e-12
SDC4	1.53313861032719e-87	0.316758714415131	0.406	0.094	7.34542039593862e-83
ZNF493	0.0221979695892936	0.315558808821985	0.451	0.472	1
ENSG00000261573	2.26179363601965e-38	0.313900341211908	0.395	0.179	1.08364794895337e-33
GABPB1	1.95910602052766e-14	0.31223349652332	0.406	0.282	9.38627285495008e-10
PRDX1	1.40709920960925e-10	0.309757308581242	0.786	0.709	6.74155302315889e-06
CD9	1.74691065915299e-41	0.309353009120257	0.205	0.041	8.3696236590679e-37
SIKE1	5.06100189276868e-16	0.307131963411195	0.53	0.395	2.4247766168444e-11
FTH1P5	5.19881714060507e-108	0.306489260949996	0.924	0.836	2.49080528023529e-103
MLF1	1.96093439759137e-36	0.305190205374913	0.236	0.07	9.39503279230001e-32
MIDEAS	7.27820270414493e-41	0.30517927657893	0.841	0.647	3.48705969758288e-36
ARHGAP26	1.19215280779829e-25	0.30499901446682	0.746	0.591	5.71172331744239e-21
PNRC1	3.12407327728126e-17	0.304422137894084	0.926	0.857	1.49677474787822e-12
SOCS1	1.77282818159529e-60	0.303902854620195	0.459	0.184	8.49379710084118e-56
PRKAR1A	1.21553235674437e-18	0.30157647164723	0.868	0.778	5.82373707439793e-14
RGS16	1.91895235966966e-60	0.301401621258302	0.331	0.087	9.19389265041331e-56
PPM1D	6.58620603482752e-53	0.299819458246642	0.521	0.262	3.15551717334621e-48
TMX4	6.98173430930235e-17	0.299583625070841	0.8	0.697	3.34501872492985e-12
HIPK1	1.93819246649294e-40	0.299359133745806	0.91	0.778	9.2860739262143e-36
RALGDS	3.43398393358517e-21	0.298607826037599	0.686	0.532	1.64525604241999e-16
ENSG00000234961	1.57545374566861e-52	0.298604198291969	0.596	0.36	7.5481564408729e-48
ENSG00000259924	7.61649851497117e-21	0.296096618547288	0.439	0.272	3.64914060350783e-16
NDFIP2	5.68287935684656e-41	0.296032366293972	0.366	0.156	2.72272432865876e-36
ASTL	3.23980360584851e-66	0.295841272500635	0.313	0.067	1.55222230559808e-61
SNORD13E	7.94667178196264e-28	0.294865472511887	0.201	0.064	3.80732991745612e-23
ENSG00000250461	1.08076841810332e-42	0.291341347313937	0.551	0.335	5.17806956797483e-38
ARAP2	2.76256510591902e-22	0.287003091285106	0.912	0.802	1.32357256789686e-17
PHLDA2	3.05056161690372e-55	0.285282662430162	0.21	0.023	1.46155457627474e-50
QRSL1P3	1.34898525962548e-45	0.285162723961751	0.284	0.083	6.46312327739161e-41
NEDD9	8.79984940214808e-24	0.284906421311889	0.73	0.568	4.21609584706317e-19
ENSG00000289017	3.05844321165851e-12	0.284732568233567	0.47	0.35	1.46533072713771e-07
ENSG00000274275	4.86856064740519e-09	0.28289342213643	0.285	0.195	0.00023325760917783
EZH2	5.87393771165388e-32	0.282469678438122	0.531	0.338	2.81426229703049e-27
SPPL2A	5.20732419829952e-11	0.281551000771047	0.748	0.652	2.49488109664728e-06
TPI1	2.6546422669926e-08	0.280956458061641	0.973	0.951	0.00127186565653883
CWC25	5.28808576694499e-29	0.280872478399193	0.666	0.464	2.53357477180101e-24
CARD19	1.10276904612302e-09	0.280374428922025	0.504	0.399	5.28347677688001e-05
CYTH2	8.87231953145917e-21	0.27981333594141	0.588	0.423	4.2508170107174e-16
LUZP1	1.90285127704941e-28	0.278848164727436	0.681	0.481	9.11675075347144e-24
ISG15	0.000368024542227827	0.278612240731299	0.713	0.646	1
SH2D1A	0.0024576254877236	0.277454433036422	0.731	0.716	1
RAB11FIP1	6.06580440272096e-55	0.277052195610138	0.566	0.298	2.90618754738764e-50
REEP5	6.4352542660029e-10	0.27548611847674	0.889	0.833	3.08319467138465e-05
RSRP1	5.42444181035283e-11	0.275237483521761	0.974	0.943	2.59890431575814e-06
ATP6V1D	8.08468992370899e-15	0.273792169656764	0.512	0.375	3.87345578934822e-10
SMG1P3	1.02277349395092e-21	0.273726823327077	0.956	0.898	4.90021008686827e-17
EIF1B	9.28032394721023e-11	0.273430637598408	0.618	0.512	4.44629600634789e-06
KIAA1191	4.3576640925563e-20	0.27324526663192	0.679	0.54	2.08780044338465e-15
PBXIP1	1.37203827384094e-20	0.270630811630145	0.952	0.872	6.57357257379934e-16
ENSG00000280138	2.52426146342799e-215	0.270377116958517	0.954	0.59	1.20939890974299e-210
LDLRAD4	1.09820118051524e-12	0.269693045889163	0.683	0.574	5.26159167596656e-08
OSM	2.83268502304762e-29	0.269092973026347	0.301	0.129	1.35716772139235e-24
SIAH2	1.28516703743201e-43	0.269066180637536	0.509	0.263	6.15736379304051e-39
FAM83D	4.83004483447584e-66	0.26777062440229	0.313	0.064	2.31412278064572e-61
GALM	1.53350417750313e-05	0.267748361310623	0.596	0.515	0.734717186483524
DIAPH1	2.49676634240259e-16	0.266429995000306	0.966	0.927	1.1962257223085e-11
WAKMAR2	1.0887687380968e-44	0.26637239904281	0.66	0.406	5.21639990109559e-40
ATG16L1	1.14382789006242e-15	0.264889527788975	0.702	0.559	5.48019380407807e-11
SLC25A44	1.00578576568488e-31	0.264576369646952	0.564	0.347	4.81882018197282e-27
CITED2	2.23272724009153e-32	0.263071842627629	0.56	0.367	1.06972194800025e-27
SEM1	0.00722813672418289	0.262583109973695	0.705	0.667	1
TMEM120A	1.8547101769502e-11	0.261919365710535	0.406	0.287	8.88610192878612e-07
RABGEF1	1.17988876066352e-18	0.26117455693892	0.24	0.116	5.65296504121499e-14
NAB1	3.1845981092921e-39	0.260620381430599	0.418	0.198	1.52577280014294e-34
IDSP1	4.7463135454855e-26	0.260372696159041	0.378	0.2	2.27400628277756e-21
PAM	7.33704148270672e-16	0.260367057433091	0.643	0.505	3.51524994477962e-11
BAK1	7.45018900659065e-16	0.260353437225262	0.586	0.453	3.56946005494765e-11
MFAP1	3.70262048575479e-22	0.259552816014388	0.471	0.296	1.77396250092998e-17
CCR5	2.73382566778102e-32	0.25940364585277	0.484	0.282	1.30980321569056e-27
TMEM165	8.44115202026216e-09	0.259005907808714	0.632	0.544	0.000404424034442781
PGD	5.38267487357654e-07	0.258578038462115	0.448	0.366	0.0257889335867926
ATXN1	1.21975474529415e-18	0.257939422239231	0.868	0.739	5.84396696017878e-14
ITGAD	1.57229869409736e-35	0.25785907073551	0.268	0.091	7.53304027328987e-31
GCH1	1.74807835623428e-35	0.257242366488831	0.542	0.331	8.37521821255408e-31
GALNT6	9.24029999235608e-34	0.257008113477931	0.531	0.325	4.42712012933772e-29
CTSD	1.50111710100854e-11	0.256908744751119	0.715	0.615	7.19200214264201e-07
TOMM20P2	3.86415555207359e-08	0.256818428245549	0.257	0.178	0.00185135556655398
CD200R1	4.11224964293691e-30	0.25648193108171	0.443	0.245	1.9702199264275e-25
WHRN	1.42500767232154e-121	0.256328984356932	0.549	0.142	6.82735425885973e-117
DTHD1	4.4243176927862e-54	0.253519575665712	0.492	0.226	2.11973484979079e-49
ADIPOR1	2.38853548286927e-12	0.253078401421746	0.807	0.696	1.14437123519749e-07
NDUFA6	6.26028064207261e-11	0.251994772045264	0.761	0.67	2.99936305842341e-06
NPIPB5	3.52812415802431e-09	0.250990637868193	0.993	0.994	0.000169035956535103
HLA-DPB1	1.21837040019174e-17	0.250696525096751	0.928	0.857	5.83733442435867e-13
HLA-B	7.52667432952931e-16	0.250635405475014	1	1	3.60610493802079e-11
PSMA7	9.25641626920612e-06	0.250294827885892	0.96	0.948	0.443484159873934
CX3CR1	2.5084423701934e-62	-1.02594922539249	0.544	0.742	1.20181982398336e-57
5-8S-rRNA	6.04060083164482e-116	-1.00531212064156	0.873	0.966	2.89411226444935e-111
RNA5-8SN2	9.24390035009914e-116	-1.00490240819657	0.872	0.966	4.428845096736e-111
RNA5-8SN3	1.61787550905646e-115	-1.00377208744087	0.872	0.966	7.75140335144038e-111
RNA5-8SN1	1.61064822527838e-115	-1.00373087283901	0.873	0.966	7.71677671213125e-111
FCGR3A	4.66616820529779e-45	-0.891575911336813	0.459	0.661	2.23560784884022e-40
IFI44L	2.01189637757224e-09	-0.878343859451009	0.336	0.415	9.63919673458637e-05
PLAC8	1.24745788110437e-99	-0.868088462262	0.551	0.868	5.97669545415914e-95
LPAR6	1.23720597051266e-85	-0.782823092621705	0.392	0.725	5.92757752532321e-81
PRF1	0.000108878615780919	-0.759306731414701	0.964	0.948	1
ENSG00000283041	9.13213993099847e-94	-0.713961133039924	0.972	0.996	4.37529956234068e-89
SORL1	2.26107686734932e-112	-0.700994745404063	0.851	0.985	1.08330453791573e-107
EEF1A1P5	1.94284282522426e-132	-0.691493130614521	1	1	9.30835425993197e-128
CSNK1G3	1.77128396738379e-08	-0.684966176121328	0.444	0.347	0.00084863986161325
MT-TY	1.52255175489936e-69	-0.676940710523934	0.98	0.982	7.29469771289834e-65
ICAM2	1.11533127249873e-42	-0.676887526437499	0.388	0.629	5.34366365966867e-38
EEF1A1P6	6.39328993816114e-136	-0.676680621205935	1	1	3.06308914227238e-131
EEF1A1	2.52243439213822e-117	-0.676593541323822	1	1	1.20852354161734e-112
EEF1B2	6.17817662409648e-57	-0.668459122910377	0.985	0.994	2.96002620237086e-52
FCMR	8.98337666265879e-61	-0.660778144373687	0.761	0.917	4.30402559284645e-56
ENSG00000237550	1.59730761733521e-81	-0.658377648711521	0.996	0.998	7.65286052541472e-77
RASGRP2	8.58240204756298e-120	-0.653746841061392	0.55	0.893	4.1119146450079e-115
EIF3L	9.54015491332468e-27	-0.633760689124767	0.883	0.934	4.57078362052299e-22
IFI44	7.04125446668961e-17	-0.63185851624962	0.365	0.5	3.37353542753566e-12
MRPS18B	1.2487266698485e-34	-0.621161949874967	0.441	0.639	5.98277434791113e-30
HNRNPDL	5.70435629683451e-42	-0.608713065631724	0.98	0.99	2.73301414537638e-37
ENSG00000268027	3.81338281239989e-38	-0.601630115827838	0.408	0.615	1.82702983924891e-33
EEF1A1P11	1.58386458168095e-149	-0.596818123965541	0.997	1	7.58845359729162e-145
FGR	1.68268418537072e-46	-0.596382277643912	0.409	0.632	8.06190820052967e-42
CCNB1IP1	0.00116787421031681	-0.579650425258315	0.252	0.301	1
SEC61G	0.037488115998868	-0.577753335945327	0.601	0.622	1
EIF3E	6.13888431013562e-26	-0.574594731823062	0.87	0.937	2.94120086182907e-21
EEF1G	4.25352312954993e-28	-0.5629271760731	0.448	0.627	2.03790546659867e-23
MT-TT	2.13333157113947e-15	-0.562769142062908	0.343	0.462	1.02210048904863e-10
THEMIS2	1.59809122078077e-70	-0.558592592137987	0.39	0.701	7.65661484788274e-66
ZNF32	6.18068051319347e-32	-0.557669313082878	0.198	0.39	2.96122584067612e-27
PIGC	5.24384900471193e-38	-0.552822510263152	0.381	0.599	2.51238049664753e-33
ENSG00000234648	2.4377622161859e-84	-0.548452800546253	0.929	0.955	1.16795625539683e-79
FHIT	2.42961180775938e-35	-0.532494989585513	0.189	0.388	1.1640513132156e-30
SNRPN	2.86844645045329e-17	-0.531962024131176	0.645	0.742	1.37430137887667e-12
ENSG00000244398	2.29575619782452e-62	-0.527646356574315	0.964	0.975	1.0999197519397e-57
TARDBP	8.75468134843401e-23	-0.520116167564157	0.767	0.865	4.19445538084822e-18
TPT1	1.40830102011129e-47	-0.519808335451098	0.999	1	6.74731101745519e-43
SLC25A6	6.54115143370582e-28	-0.512180104185637	0.938	0.978	3.1339310634028e-23
CD300A	1.33261556639681e-29	-0.511639539867642	0.433	0.632	6.38469444016375e-25
KLRF1	9.86141927334445e-24	-0.500578793570612	0.172	0.33	4.72470458805206e-19
EEF1A1P13	9.08565065552718e-122	-0.499472890198486	0.995	0.996	4.35302608556963e-117
METTL23	3.48771860729689e-20	-0.498312566349223	0.438	0.585	1.67100086194201e-15
NACA	5.19114777473742e-34	-0.494356120497586	0.989	0.996	2.48713081035444e-29
TYROBP	1.54223318416322e-24	-0.492519320060602	0.091	0.229	7.38899340864441e-20
ENSG00000185641	2.64412659243472e-79	-0.490554189324234	0.988	0.989	1.2668274917014e-74
ENSG00000244313	7.42245508819907e-69	-0.487478635412134	0.965	0.976	3.55617245730706e-64
EPHX2	7.21166694388763e-36	-0.48428986286581	0.184	0.386	3.455181749486e-31
ENSG00000244716	3.69344385135133e-67	-0.48384643722925	0.989	0.995	1.76956588362094e-62
OAS1	7.82465517985139e-23	-0.482612227329662	0.357	0.513	3.7488705432186e-18
COX16	0.000607082422475586	-0.478129668801335	0.289	0.343	1
MPI	1.65657915747334e-38	-0.47782580235988	0.292	0.512	7.9368364013705e-34
ADGRG1	1.54637518372582e-23	-0.47618517310879	0.619	0.747	7.40883814274877e-19
RNASET2	9.13066856408563e-17	-0.475552246997812	0.764	0.841	4.37459461573907e-12
NDUFA12	6.84144097953535e-13	-0.475237906789811	0.61	0.707	3.27780278770518e-08
ENSG00000236439	1.19984617465623e-52	-0.473947794840274	0.994	0.988	5.74858300739545e-48
LINC01089	8.17871767231262e-34	-0.471837555176859	0.298	0.511	3.9185054239817e-29
ENSG00000227615	5.68034920585258e-83	-0.470664898707439	0.971	0.973	2.72151210801603e-78
EIF3F	3.23720898568259e-18	-0.466421699613398	0.961	0.98	1.55097919713039e-13
ENSG00000227081	1.94128512741433e-59	-0.462207009631206	0.996	0.992	9.30089117395479e-55
PIGY PYURF	2.60684616891256e-19	-0.462167901904989	0.742	0.821	1.2489660679877e-14
C1QBP	6.29545838543866e-15	-0.459411362061936	0.598	0.697	3.01621706704752e-10
TNFAIP8L2	3.52711690554908e-43	-0.4562623315118	0.082	0.278	1.68987698061762e-38
ENSG00000230202	2.33743882946658e-60	-0.452005368496978	0.945	0.965	1.11989031758573e-55
ENSG00000264281	9.37356018267931e-62	-0.447034757855666	0.987	0.989	4.49096641912349e-57
ENSG00000279483	2.01829587346589e-64	-0.445987327785528	0.989	0.993	9.66985735936243e-60
ATRAID	1.43491101142691e-16	-0.443002181220964	0.685	0.784	6.87480214684746e-12
UBA52	3.42467010737617e-42	-0.442879386653829	0.998	0.997	1.640793695145e-37
ENSG00000280800	4.2004613727391e-59	-0.440695510973646	1	1	2.01248304829303e-54
ENSG00000281181	4.65404250360397e-59	-0.440530428561606	1	1	2.2297983039017e-54
ENSG00000280614	4.64368135996633e-59	-0.440521618334521	1	1	2.22483417637347e-54
ENSG00000226084	9.35995483948499e-61	-0.439530933834492	0.989	0.99	4.48444796314565e-56
ENSG00000290018	0.435043713087222	-0.438942685404462	0.889	0.88	1
MFNG	3.23882767821706e-32	-0.437222968656921	0.719	0.86	1.55175472891058e-27
SIGIRR	2.3380945458317e-16	-0.437010454402421	0.842	0.912	1.12020447785343e-11
CCDC65	5.90900198297238e-35	-0.435791935322017	0.122	0.308	2.8310619400619e-30
TSPAN32	4.8783928611717e-29	-0.4356441984438	0.49	0.675	2.33728680371597e-24
SNHG29	4.64335825932298e-18	-0.435531879336988	0.837	0.893	2.22467937562423e-13
SELPLG	3.23104342376608e-34	-0.435463199129016	0.979	0.992	1.54802521476057e-29
MIR6850	4.45292856140588e-27	-0.433650891109979	0.87	0.902	2.13344260305517e-22
POP4	5.03567689765682e-17	-0.431446363670155	0.355	0.495	2.41264315843636e-12
MRPL9	6.87688510290653e-15	-0.430662976059844	0.434	0.568	3.29478442165355e-10
NEAT1	1.6830516044354e-09	-0.43004539245263	0.992	0.997	8.06366854201046e-05
ADTRP	4.4633575009781e-23	-0.429227698252987	0.116	0.253	2.13843921229362e-18
BEX3	1.80427036764442e-30	-0.427586148497929	0.079	0.23	8.64443975842119e-26
PHB2	3.14821704927681e-20	-0.42722711214708	0.694	0.805	1.50834227047901e-15
ENSG00000234287	8.21433901235239e-55	-0.426851964704263	0.997	0.998	3.93557196420815e-50
PIK3IP1	1.7510436529952e-11	-0.42413806715551	0.942	0.953	8.38942524586532e-07
EEF1A1P19	5.59121147606064e-110	-0.423789462745372	0.989	0.992	2.67880533029541e-105
EIF3H	3.05759768375199e-20	-0.422516406409612	0.91	0.957	1.46492562626242e-15
ANXA2R	3.6407862277532e-22	-0.421148646592152	0.369	0.523	1.74433708957884e-17
IFIT3	9.35781539362991e-28	-0.417326794063585	0.156	0.318	4.48342293324203e-23
ENSG00000281383	6.79107190762773e-55	-0.415324780491388	1	1	3.25367046166352e-50
LINC02384	1.50233261088604e-15	-0.414363752876328	0.215	0.341	7.19782577201612e-11
IATPR	6.82219035572727e-35	-0.413212752291028	0.083	0.252	3.26857962133249e-30
ENSG00000244021	1.52005359967718e-63	-0.412599155171302	0.986	0.987	7.28272880141334e-59
TNFRSF25	6.69683645111923e-23	-0.410374776217564	0.617	0.747	3.20852131209573e-18
CD247	1.99427978821595e-20	-0.408126019562328	0.961	0.987	9.55479389332142e-16
CEPT1	5.14178631559282e-58	-0.407841362717365	0.369	0.643	2.46348124166368e-53
VDAC3	4.8126141822622e-15	-0.406556598539064	0.695	0.799	2.30577158086364e-10
SNHG6	7.1539479579579e-15	-0.406072392310645	0.745	0.807	3.42752800613721e-10
TOMM7	6.0372180965251e-22	-0.403125743574693	0.933	0.965	2.89249156222614e-17
ENSG00000237729	6.10903557163161e-36	-0.40152636632417	0.984	0.974	2.92690003272442e-31
ENSG00000289424	2.6911883525779e-74	-0.401302435701353	0.069	0.342	1.2893752516036e-69
FNTA	1.4490567416133e-20	-0.40106709078383	0.554	0.685	6.94257575474349e-16
ENSG00000271109	2.29013707469759e-27	-0.397061669155082	0.217	0.392	1.09722757385836e-22
ACTN1	3.02321842327064e-31	-0.396957064590725	0.598	0.738	1.44845417877319e-26
TTC39C	1.68332712804471e-21	-0.395844179358041	0.644	0.759	8.06498860317501e-17
CUTC	1.14648779844829e-23	-0.391625961281317	0.308	0.479	5.49293769114562e-19
ENSG00000260335	2.20232368190004e-07	-0.390817902456177	0.947	0.962	0.0105515529923513
SNHG22	6.48470281503535e-31	-0.388739486051702	0.34	0.537	3.10688596571159e-26
ENSG00000227077	1.96694543425505e-62	-0.388231571658642	0.946	0.962	9.42383227005938e-58
ALG11	2.86693241063247e-18	-0.387674656579606	0.149	0.283	1.37357598725812e-13
ARL6IP4	1.19978299924717e-08	-0.386509407637793	0.355	0.447	0.00057482803276931
ATP5PO	9.66424849450825e-12	-0.38510191071399	0.641	0.73	4.63023809620385e-07
LETMD1	5.74173626119416e-16	-0.384920115023738	0.482	0.618	2.75092326010073e-11
SOCS2	9.8763613877605e-13	-0.383775783660625	0.189	0.296	4.73186350448993e-08
GMPR2	1.51362686383973e-08	-0.382812215908835	0.31	0.406	0.000725193766734252
CCM2	3.17265625189186e-33	-0.382588918127838	0.574	0.758	1.52005133684391e-28
FOXP1	1.12257116840843e-19	-0.38225968037272	0.882	0.931	5.37835072496162e-15
CHI3L2	3.16103798914412e-35	-0.381839484086974	0.085	0.26	1.51448491097884e-30
POLR2J3	7.73122467159322e-14	-0.381046300098927	0.911	0.956	3.70410705240703e-09
HMGN1	5.28991672106735e-15	-0.380068658745934	0.893	0.924	2.53445200023058e-10
ESYT1	2.24803863253235e-12	-0.379733125949862	0.904	0.95	1.07705778923258e-07
ENSG00000212664	1.95141298003966e-63	-0.379490768263177	0.975	0.977	9.34941472866799e-59
FXYD5	3.72514704603987e-22	-0.379075283069843	0.971	0.974	1.78475520122816e-17
ZNF83	7.74891302699163e-20	-0.378508080213109	0.598	0.722	3.71258172036196e-15
SERPINB6	7.75402256739191e-21	-0.377554854993178	0.467	0.605	3.71502975226314e-16
BTF3	1.88890529062056e-17	-0.375796947794467	0.969	0.987	9.04993413789217e-13
OMA1	2.79372702290964e-25	-0.375101624922995	0.218	0.395	1.33850255394624e-20
SMIM7	5.82610980494747e-19	-0.375018965205042	0.433	0.596	2.79134746864838e-14
MT-TN	4.49094435675099e-35	-0.374831264252405	0.978	0.978	2.15165635076297e-30
ENSG00000219023	6.19626033164337e-52	-0.374734748010205	0.96	0.976	2.96869028749366e-47
COPS5	5.02035135148284e-08	-0.373920071619142	0.541	0.616	0.00240530053600894
ENSG00000218426	6.18080328187923e-57	-0.373596044299483	0.987	0.982	2.96128466038116e-52
BISPR	8.27903030900668e-19	-0.373557026515932	0.217	0.359	3.96656621134819e-14
CCNG1	2.62011600368203e-13	-0.373240809486975	0.559	0.685	1.2553237785241e-08
EIF3G	6.05186785566975e-14	-0.372726321950212	0.844	0.888	2.89951040832993e-09
MRPS35	4.11714885370131e-23	-0.372363440932581	0.304	0.472	1.97256718729683e-18
MRPS18C	1.14324317568449e-07	-0.372003258567866	0.314	0.393	0.00547739237902196
ENSG00000244086	8.05235309671483e-47	-0.371573412791044	0.97	0.97	3.85796289216704e-42
PYM1	7.4439464436202e-35	-0.368587657092679	0.22	0.428	3.56646918060288e-30
MTERF1	0.000691070914329874	-0.368554695990661	0.165	0.211	1
VPS25	7.3218220231839e-16	-0.364795063995362	0.235	0.366	3.50795814952764e-11
CRBN	4.64504967876905e-12	-0.362950578739009	0.573	0.665	2.22548975159504e-07
RAB29	1.51476751775753e-15	-0.361036297282914	0.685	0.787	7.25740265432812e-11
ENSG00000213598	3.71556224679473e-67	-0.360669717413634	0.973	0.971	1.78016302806183e-62
CDC42SE1	1.4231249968698e-24	-0.360516433373791	0.847	0.934	6.81833417250292e-20
FTL	1.6931288526549e-26	-0.360266803651189	0.999	0.999	8.11194964595489e-22
ZNF512	2.1086835927619e-24	-0.359973984674955	0.25	0.419	1.01029139612815e-19
SLIRP	0.0139928273579774	-0.35974863617975	0.454	0.495	1
TXN2	1.00661200493656e-12	-0.359639032641827	0.444	0.57	4.82277877685153e-08
ENSG00000219928	2.93298509496601e-45	-0.359524387835414	0.962	0.963	1.40522248884916e-40
ENSG00000268362	2.61041743455228e-20	-0.359262797215926	0.364	0.509	1.25067709706834e-15
ANAPC13	2.69056255260341e-17	-0.357413790551721	0.325	0.466	1.28907542457782e-12
MDS2	1.18284168676458e-29	-0.35731560716525	0.072	0.217	5.66711280545777e-25
PRIM1	2.45313273333395e-10	-0.355514859937503	0.171	0.263	1.17532042386763e-05
ENSG00000239246	5.87779858748383e-57	-0.353306801602141	0.934	0.947	2.81611208124938e-52
HAX1	7.26572295136995e-08	-0.35233234932229	0.664	0.729	0.00348108052323086
INTS10	1.84569554745061e-11	-0.348659150147667	0.594	0.697	8.84291193739063e-07
PEPD	3.1677488507012e-14	-0.348402301879447	0.453	0.582	1.51770015185945e-09
TRIM27	5.34709877817938e-32	-0.348327541255298	0.442	0.643	2.56184849561352e-27
PTPN4	1.11205871719766e-33	-0.345154168073777	0.721	0.876	5.3279845199657e-29
MT-TK	0.202323233933782	-0.345070044406506	0.872	0.857	1
MPV17	1.30406518651155e-07	-0.345047093478	0.555	0.644	0.00624790671509551
ACP1	1.95132897507676e-11	-0.343534201312676	0.681	0.763	9.34901225249025e-07
COMMD9	1.49685269866506e-10	-0.343254142647334	0.268	0.371	7.17157096457419e-06
DMTF1	2.47697570106703e-15	-0.341939524583842	0.645	0.766	1.18674382813822e-10
CDC123	3.40310740787449e-06	-0.341753866914686	0.527	0.594	0.163046279018675
ALG3	5.30001358920435e-16	-0.341520661539135	0.34	0.485	2.5392895107237e-11
H3-3A	0.0344342417266087	-0.340967043382606	0.987	0.982	1
HMGN2	1.45414499809791e-20	-0.339767539808474	0.984	0.991	6.9669541003869e-16
MSTO1	4.92224408882982e-15	-0.338423778218214	0.406	0.545	2.35829636539926e-10
RAB8A	0.000122087660624797	-0.338320019260959	0.553	0.618	1
TMEM243	2.42495820925709e-10	-0.337923030334603	0.591	0.68	1.16182172763717e-05
ALKBH3	4.23250091748595e-21	-0.337706015102865	0.164	0.311	2.0278335145767e-16
ENSG00000244245	4.27793514023828e-45	-0.337346802979264	0.961	0.963	2.04960150503956e-40
ENSG00000269044	1.59773782835102e-49	-0.337191127235807	0.167	0.409	7.65492170941259e-45
PLEKHB1	3.03441713271803e-28	-0.337167593648275	0.238	0.427	1.45381959245653e-23
C10orf95-AS1	4.97460733032431e-26	-0.337070200962613	0.158	0.316	2.38338411803168e-21
WASH6P	3.4518910280694e-23	-0.335907126284841	0.633	0.778	1.65383551045833e-18
NLRP1	2.0082148246296e-18	-0.335826254258702	0.911	0.948	9.62155804628286e-14
NME6	2.47094080931467e-27	-0.333099300450692	0.267	0.451	1.18385245115075e-22
BTN3A3	6.09280137606575e-21	-0.332785727350471	0.889	0.941	2.91912206728686e-16
SNAPC5	4.41087030493834e-19	-0.331396062189525	0.254	0.411	2.11329207179901e-14
EEF1B2P6	1.50441092731226e-53	-0.330639378110905	0.82	0.903	7.20778319384579e-49
SDHC	3.89555410066459e-09	-0.330025320496612	0.559	0.65	0.000186639892516941
ZNF511	1.64141616020834e-15	-0.329616262493866	0.165	0.291	7.86418896517417e-11
TMEM123	8.81610006110344e-17	-0.327832565464238	0.933	0.95	4.22388170027527e-12
ENSG00000269888	3.45486587510207e-35	-0.32767999667118	0.849	0.898	1.65526078942015e-30
CZIB	5.90672604904047e-22	-0.327067803137061	0.324	0.492	2.82997151735578e-17
ENSG00000266865	1.56122209348451e-61	-0.326225472902067	0.999	0.999	7.47997117209364e-57
UBE2F	1.53706028751564e-14	-0.324834533973126	0.296	0.435	7.36420954351617e-10
ENSG00000170089	2.40983449980623e-14	-0.324713145341	0.452	0.586	1.15457580720216e-09
PEX11B	1.33139140975706e-25	-0.32442687324285	0.24	0.421	6.37882938328705e-21
ITFG2	4.97426536762778e-16	-0.324301731540203	0.422	0.566	2.38322028028414e-11
CYC1	2.39750466673211e-09	-0.323717107482351	0.515	0.618	0.000114866846087802
DNMT1	1.02320400527707e-09	-0.323700064949872	0.833	0.869	4.90227270968298e-05
DCTPP1	2.22835430720369e-21	-0.323265810986096	0.171	0.322	1.06762683212436e-16
H1-3	1.30507959281233e-25	-0.323044900778557	0.306	0.478	6.25276683712313e-21
GTF2I	3.04637698197298e-16	-0.322999829858269	0.841	0.894	1.45954967583307e-11
DENND5A	1.0971417409059e-31	-0.322520991381301	0.274	0.471	5.25651579485426e-27
LGALS3BP	6.375585619762e-17	-0.322287018413126	0.299	0.439	3.05460682628417e-12
PTGDR	2.15974805973113e-37	-0.322193633502067	0.196	0.405	1.03475689289778e-32
MT-TA	1.4427036003737e-27	-0.321546514269274	0.987	0.978	6.91213721975045e-23
ENSG00000242299	6.37112509178495e-73	-0.321065031698923	0.98	0.978	3.05246974272509e-68
TMC6	9.29795497983753e-15	-0.320928098456733	0.973	0.99	4.45474321038996e-10
PFDN1	9.52843601085047e-06	-0.320631830791567	0.497	0.575	0.456516897715857
ENSG00000242861	1.0527573057248e-09	-0.320377915378857	0.148	0.233	5.04386552745808e-05
SCARNA21	1.94083751944894e-21	-0.318792265995243	0.172	0.32	9.29874663943182e-17
NOP53	1.04301506377066e-20	-0.318114950066161	0.837	0.923	4.99718947203159e-16
IFITM3P6	4.15137015729135e-07	-0.317979328980634	0.244	0.325	0.0198896295605986
SLC35A4	3.88709434613604e-22	-0.317108185422348	0.576	0.718	1.86234577217724e-17
ATP5MJ	1.12936062893594e-13	-0.316687362456949	0.697	0.797	5.41087970929496e-09
MX1	0.0341911493190907	-0.316105066883495	0.713	0.709	1
SARS1	3.78980294632238e-11	-0.314703071176596	0.807	0.869	1.81573248961252e-06
IFITM3	2.77926365447985e-24	-0.314612467021861	0.947	0.974	1.33157300949784e-19
ENSG00000230979	3.98620976241326e-65	-0.314069218466099	0.97	0.97	1.90983295926982e-60
NBDY	1.93481100176912e-10	-0.31222712294182	0.46	0.565	9.26987299057603e-06
OARD1	4.03884725945764e-16	-0.312130031808128	0.294	0.431	1.93505211047875e-11
WHAMMP1	2.93153624487968e-20	-0.31194327008135	0.278	0.438	1.4045283302843e-15
SMS	0.0818237299078007	-0.310834590770313	0.486	0.452	1
TP53TG1	0.000181767095638866	-0.310766334333359	0.21	0.258	1
ENSG00000240036	1.27287884821553e-50	-0.310725643227113	0.971	0.97	6.09848984968543e-46
SPON2	2.04301094071399e-11	-0.31056183445161	0.458	0.566	9.7882697180548e-07
HPS1	3.8435561023311e-17	-0.310525640001721	0.556	0.694	1.84148616418785e-12
POMT1	3.50855197920864e-07	-0.310249491039744	0.401	0.476	0.0168098233875865
FCGR3B	1.38147451574958e-33	-0.310007299080265	0.162	0.358	6.6187825524078e-29
AP2S1	8.08896298997255e-11	-0.309825682534985	0.36	0.469	3.87550305812575e-06
RHNO1	6.84062815268144e-05	-0.309776678291006	0.355	0.413	1
TRAP1	1.54696946813386e-10	-0.308313002144382	0.294	0.402	7.41168541877614e-06
MT-CO2	1.58787301489523e-54	-0.307343019936901	1	1	7.60765840166455e-50
PPIE	1.82888884568599e-19	-0.306634058423136	0.474	0.635	8.76238934856615e-15
LINC02210	2.66236169819805e-14	-0.306419753649179	0.163	0.277	1.27556411322367e-09
MT-TF	0.0384836327139521	-0.305529210195338	0.696	0.692	1
SH3BP5	6.99537537442021e-23	-0.304896183998801	0.238	0.403	3.35155429563847e-18
MT-TC	1.814140345109e-28	-0.304365872314848	0.981	0.974	8.69172780745174e-24
PCMTD2	7.17661387749105e-44	-0.30434906755186	0.396	0.639	3.43838747484474e-39
ENSG00000231409	2.38785202492756e-48	-0.304112148239081	0.915	0.941	1.14404378366304e-43
LINC00667	1.90503524031114e-20	-0.303602306817359	0.338	0.506	9.12721433985471e-16
TC2N	9.840502535585e-09	-0.303260476446193	0.889	0.921	0.000471468316982413
CCT3	9.43491563005086e-09	-0.302016943990694	0.798	0.867	0.000452036242751367
PRSS23	4.43203559099799e-40	-0.301662996359103	0.256	0.483	2.12343257200305e-35
MRPL58	4.67015672704334e-16	-0.301269332655873	0.179	0.305	2.23751878949374e-11
COASY	7.40569575589689e-22	-0.300322629064842	0.266	0.433	3.54814289360776e-17
TMEM69	8.01292346637567e-15	-0.300238824543499	0.13	0.239	3.83907176197525e-10
BEX4	1.68633211189507e-25	-0.300064134680305	0.179	0.347	8.07938578130047e-21
ENSG00000237749	3.58445294999103e-33	-0.299992099129156	0.975	0.965	1.7173472528702e-28
ENSG00000279088	5.38307408680969e-29	-0.299418868126394	0.209	0.397	2.57908462573139e-24
MIR7111	1.24388080161149e-33	-0.299379438483126	0.712	0.822	5.95955730860079e-29
MRPS33	1.37637663876245e-12	-0.299221018128098	0.234	0.347	6.59435811397475e-08
COX4I1	1.61346961188156e-13	-0.29894324432639	0.983	0.988	7.73029425748574e-09
PRKCB	3.73365526685015e-38	-0.29814640346961	0.814	0.923	1.78883157490057e-33
SEC31B	3.59036054236731e-18	-0.298018762412763	0.509	0.646	1.7201776394536e-13
GLOD4	1.72131051484159e-10	-0.297717404050904	0.54	0.634	8.24697080765753e-06
GIT2	1.92354745414423e-12	-0.297297545581655	0.669	0.756	9.21590820755041e-08
SNUPN	1.44528170798787e-20	-0.296329141217972	0.142	0.282	6.9244891911407e-16
ZNF559	1.47877281255172e-20	-0.293968939219205	0.21	0.365	7.08494842221653e-16
ENSG00000244538	1.3476498665348e-26	-0.29381055466446	0.975	0.962	6.45672527555486e-22
HSD17B4	3.1471383964649e-12	-0.293706134087598	0.324	0.442	1.5078254771303e-07
OXA1L	9.90625923121364e-14	-0.293568526679743	0.715	0.809	4.74618786026677e-09
H3P36	0.203826982808171	-0.29341267552065	0.862	0.858	1
PDK2	2.48318198036763e-18	-0.293411020425471	0.108	0.229	1.18971731861394e-13
NOL7	2.17210713045564e-06	-0.293342582267095	0.573	0.636	0.10406782472726
ARV1	1.67951118189301e-23	-0.293027210599318	0.117	0.26	8.04670602356758e-19
AGER	7.71499385049137e-26	-0.292875842259577	0.124	0.279	3.69633070370892e-21
THOC3	4.35938756577458e-12	-0.291985842519628	0.437	0.561	2.08862617663826e-07
SLC9A3R1	4.76681138010062e-09	-0.291754861276544	0.964	0.969	0.000228382700032001
VPS72	5.16489067119784e-13	-0.291401029138431	0.283	0.405	2.4745507694776e-08
IFITM2	3.05393674988596e-10	-0.291116882147842	0.991	0.992	1.46317163623786e-05
USP39	1.70639831659985e-06	-0.290227946853314	0.532	0.606	0.0817552497466156
TRAPPC2L	6.2541483568511e-06	-0.289418364365872	0.376	0.461	0.299642501925093
SERPINB1	1.36137970860075e-09	-0.2891902233204	0.702	0.772	6.52250632187703e-05
EEF1A1P25	6.2130401259271e-101	-0.289035324080884	0.986	0.982	2.97672965473293e-96
ENSG00000234268	4.76506828625155e-23	-0.286845304017342	0.991	0.988	2.28299186662598e-18
RNF31	2.06723750290166e-09	-0.286757751243831	0.167	0.256	9.90434160015215e-05
COX14	3.6806244037826e-10	-0.286731665255736	0.488	0.582	1.76342395809628e-05
EEF1A1P9	3.45120484922674e-95	-0.286615886069406	0.984	0.984	1.65350675531302e-90
P2RY8	1.19570993816352e-17	-0.285964761936116	0.909	0.967	5.72876588473525e-13
C11orf1	6.21165707342231e-11	-0.285545998063744	0.135	0.227	2.97606702044736e-06
ERCC6L2-AS1	9.76674944686185e-29	-0.285173042071603	0.156	0.336	4.67934732748598e-24
COMMD1	6.27229270600198e-34	-0.2846897221976	0.927	0.954	3.00511815837261e-29
MAD1L1	2.33305645136383e-15	-0.284087541461989	0.255	0.396	1.11779067641292e-10
SUPT20H	6.81420028069389e-16	-0.28367546323511	0.411	0.546	3.26475149648325e-11
CBLL1	3.62828424362054e-12	-0.283620423515557	0.527	0.638	1.73834726396104e-07
ATG16L2	2.95773705257477e-12	-0.283497777044122	0.617	0.702	1.4170813992591e-07
ASB8	3.29206951038002e-19	-0.282591841858646	0.414	0.576	1.57726342311817e-14
ACAA1	3.94407890385947e-08	-0.282530078209052	0.467	0.558	0.00188964764362811
TMEM273	4.23005902036458e-21	-0.282254727293994	0.178	0.335	2.02666357724688e-16
CCDC66	2.07815494559811e-18	-0.282129190679214	0.388	0.551	9.95664815985511e-14
U2AF1L4	2.35156031111817e-06	-0.281702921959194	0.397	0.471	0.112665606065983
RNF214	8.40271011364135e-17	-0.281135687438343	0.238	0.378	4.02582244254671e-12
ANP32B	6.98661230592298e-16	-0.280937471968443	0.736	0.834	3.34735582189076e-11
CASP8	3.82484401779343e-13	-0.280330009359236	0.861	0.917	1.83252101736501e-08
STK38	1.49738721648582e-25	-0.279783652492797	0.826	0.914	7.1741318929052e-21
SNHG20	1.73647486665869e-15	-0.279675873264534	0.185	0.313	8.31962473364846e-11
JPX	1.10636746271685e-08	-0.279655980356665	0.221	0.311	0.000530071715062272
ENSG00000237875	4.16702863549497e-34	-0.279611679701672	0.684	0.803	1.996465089552e-29
HMGCL	2.68200939021072e-13	-0.279404037495806	0.19	0.3	1.28497751894386e-08
UPK3BL1	8.74326873600254e-07	-0.279097814206795	0.336	0.42	0.0418898748410618
ZNF766	6.03596648656136e-26	-0.279086772549598	0.312	0.495	2.89189190337641e-21
AMY2B	1.52088903506901e-15	-0.278948717143316	0.29	0.414	7.28673145591915e-11
PPHLN1	1.21292432654118e-06	-0.27874525011257	0.744	0.8	0.0581124174089142
EIF4B	2.26961162051936e-15	-0.278456690170422	0.961	0.973	1.08739362350703e-10
SNRPD2	9.0514200107259e-12	-0.278077982369147	0.948	0.957	4.33662584133889e-07
STT3B	6.24031454501735e-07	-0.278001235551055	0.732	0.784	0.0298979710166326
GTF2IP1	1.35328906330294e-13	-0.277326597896378	0.785	0.843	6.48374323119071e-09
NIF3L1	8.63401701569681e-17	-0.277186122306244	0.142	0.266	4.1366438923905e-12
ENSG00000228665	1.21793118801145e-28	-0.276267954543688	0.966	0.966	5.83523011488168e-24
ADHFE1	2.31744212785959e-11	-0.276085204108597	0.16	0.263	1.11030969787881e-06
TMEM126B	6.83538464366762e-09	-0.27606328063827	0.362	0.458	0.000327490113662759
FLT3LG	1.96297470117838e-13	-0.275759749667677	0.316	0.453	9.40480809081573e-09
DUT	8.51362322327781e-09	-0.275504887642655	0.488	0.577	0.000407896202250463
ATXN10	7.56498090717837e-08	-0.274760802807099	0.548	0.653	0.00362445800243823
NUCB2	3.66182377888732e-10	-0.27431449672437	0.394	0.493	1.7544163907027e-05
SNRPA1	2.00709864540011e-10	-0.273777376254838	0.692	0.776	9.61621031997645e-06
NPM1	1.21104362587798e-09	-0.273370534397499	0.991	0.994	5.802231115944e-05
IK	2.48865667476555e-06	-0.272792103900364	0.89	0.904	0.119234029944692
DGUOK	2.72414758138476e-08	-0.272642541710868	0.544	0.621	0.00130516634771725
EXOSC7	2.81996734909608e-07	-0.272385441083522	0.29	0.371	0.0135107455662542
SRSF1	7.7863082025139e-08	-0.272255865235002	0.558	0.628	0.00373049812290643
GSAP	8.75061397162988e-25	-0.27217007821266	0.31	0.493	4.19250665994759e-20
SNHG14	9.21063498463083e-38	-0.271813429725832	0.596	0.771	4.41290732748648e-33
WDR77	1.77163920121852e-15	-0.271637982522865	0.248	0.375	8.48810057695804e-11
MT-CO3	4.06978411609235e-36	-0.27150774707515	1	1	1.94987426786101e-31
GOSR2	2.2763889741305e-11	-0.271343013935177	0.408	0.51	1.09064072139566e-06
NDUFB5	1.25678879195443e-05	-0.271057245297352	0.322	0.395	0.602140078113285
TTC38	3.28815741622587e-20	-0.270752520728663	0.322	0.476	1.57538909968797e-15
PLEKHA1	3.4369219076286e-34	-0.270232799883303	0.518	0.73	1.64666365516394e-29
TRMT2A	6.65006620421454e-16	-0.269534336313252	0.334	0.476	3.18611321910123e-11
GTF3C2	7.78957404281134e-08	-0.269038522018422	0.499	0.576	0.00373206281965134
ZNF143	2.7634968120403e-14	-0.26865296733599	0.252	0.383	1.32401895761663e-09
MORC2	5.66109893602736e-29	-0.268173120716112	0.163	0.34	2.71228911124007e-24
MT-TV	4.42838047128141e-12	-0.267943977746195	0.975	0.963	2.12168136759563e-07
ENSG00000256594	3.1783032330872e-07	-0.267789332597929	0.458	0.54	0.0152275686200441
PTGES3	7.17229620341186e-06	-0.267725335733307	0.95	0.954	0.343631883401665
NUP160	1.71355383910454e-05	-0.267508428411659	0.601	0.667	0.820980779853377
SNHG25	3.07026962806659e-31	-0.267356324139161	0.419	0.606	1.47099688150298e-26
H3P6	0.128434576608626	-0.26730536234035	0.947	0.943	1
DENND6A	2.50956192785051e-28	-0.266675048158569	0.402	0.597	1.20235621525246e-23
XPA	1.3122740812298e-23	-0.266571555101772	0.261	0.429	6.2872363505801e-19
VPS51	2.56450476655932e-12	-0.265795010268586	0.563	0.685	1.22867987870624e-07
TARS2	1.00130091358933e-16	-0.265735614053164	0.19	0.32	4.79733280709783e-12
SSU72	1.09163790290406e-10	-0.265716043424938	0.796	0.843	5.23014635660364e-06
IFI6	0.0431035767895768	-0.265183077621469	0.496	0.514	1
TRAPPC2B	2.23225641352953e-12	-0.264913200279788	0.252	0.152	1.06949637028614e-07
FAM153A	1.65335351199951e-32	-0.264818316314858	0.268	0.466	7.92138201134086e-28
NDUFAF4	7.37996025230823e-13	-0.264696970295591	0.186	0.299	3.5358127564834e-08
SUSD3	2.0624001894914e-12	-0.264449345275193	0.434	0.556	9.88116554787226e-08
STAG3L1	9.44856895511536e-12	-0.264436495445372	0.681	0.785	4.52690387208532e-07
APOL3	3.28360873888074e-15	-0.264331707544187	0.603	0.711	1.57320978288515e-10
CIRBP	1.80384072095441e-12	-0.263463440712425	0.971	0.987	8.64238127816469e-08
EIF3M	1.22395255981948e-07	-0.262877526506952	0.85	0.889	0.00586407910935111
MFSD1	8.56825063789583e-09	-0.26279857175492	0.385	0.488	0.000410513456312227
EAPP	2.37234749858854e-11	-0.26236650518865	0.543	0.651	1.13661541004875e-06
EEF1A1P4	4.69300429753186e-99	-0.262297384129207	0.978	0.975	2.24846528899049e-94
ENSG00000230199	1.14579216775538e-21	-0.262176908153935	0.919	0.929	5.48960485493279e-17
FBL	8.24512900231477e-09	-0.262106169703719	0.645	0.729	0.000395032375629903
PAXX	7.64505280928946e-09	-0.261574117480202	0.759	0.807	0.000366282125145867
CDK4	8.93278774742403e-09	-0.261507756959779	0.216	0.308	0.000427978793766833
SNHG8	0.00109459123015332	-0.261270545292026	0.704	0.745	1
RFC1	2.10095036295457e-12	-0.26125604467461	0.509	0.622	1.00658632839516e-07
DPH5-DT	9.95570041586857e-19	-0.260881319819846	0.114	0.236	4.76987562624679e-14
SNRPA	1.20981112760036e-13	-0.260791067193174	0.377	0.502	5.79632609344609e-09
EIF3D	3.17735582882272e-10	-0.260691540973418	0.883	0.923	1.52230295114725e-05
FAM13A	7.10559822182434e-09	-0.260638696836869	0.283	0.37	0.000340436316405826
NQO2	5.03313516058573e-11	-0.260451758995874	0.226	0.333	2.41142538678823e-06
ENSG00000224114	2.92198878707229e-65	-0.260256484883702	0.947	0.959	1.39995404777421e-60
PRELID1	4.1129565876503e-05	-0.260140480608296	0.662	0.711	1
LAT	4.46703640585214e-17	-0.260133874522853	0.339	0.468	2.14020181240782e-12
FBXL5	2.11454380328054e-13	-0.259972553488901	0.609	0.721	1.01309908158974e-08
SHMT2	3.81804055158631e-08	-0.259609760793825	0.369	0.468	0.00182926140867052
MRPL11	1.29217302411803e-07	-0.259491122252518	0.374	0.455	0.00619093017585189
ANAPC5	2.37546002714404e-06	-0.258879372278186	0.917	0.922	0.113810665360498
PGGHG	4.86287812426601e-13	-0.258756134610226	0.697	0.793	2.32985353811709e-08
TRAFD1	5.72809704467019e-13	-0.258235315226313	0.449	0.574	2.74438857507194e-08
NUP107	1.35039033852551e-06	-0.257663410821658	0.45	0.526	0.0646985515090956
SNRNP40	2.04960974201252e-11	-0.257610278817624	0.523	0.638	9.8198852349562e-07
SCRN2	3.50240272770384e-17	-0.256763225790287	0.186	0.317	1.67803617087019e-12
PPP1R3E	4.7580761766395e-18	-0.25663389950612	0.111	0.231	2.27964187698975e-13
UNC50	3.20530845570181e-18	-0.256583773556297	0.328	0.483	1.53569533421129e-13
FAU	2.527850333144e-17	-0.256515619268918	0.999	0.999	1.21111837311262e-12
NDUFAF1	3.63224445000098e-15	-0.256330382526972	0.143	0.255	1.74024463843997e-10
PLCD1	3.49597851129276e-09	-0.256231310335411	0.259	0.356	0.000167495826454547
PCID2	1.06084477169169e-09	-0.256220637270683	0.555	0.645	5.08261338565206e-05
CDK10	1.73518629952508e-06	-0.255682345321087	0.535	0.608	0.0831345107965459
ACADVL	3.12272666103326e-06	-0.255293079686279	0.932	0.942	0.149612957056764
PRMT7	5.33709771265445e-21	-0.254099525624044	0.314	0.483	2.55705688510987e-16
DNAJC7	2.56936894863552e-08	-0.253956924874218	0.704	0.783	0.00123101035698077
SRPK2	4.52201398742616e-11	-0.253628609937567	0.609	0.708	2.16654212151575e-06
ACOT8	1.81287087285172e-12	-0.253035439879223	0.174	0.282	8.68564563891989e-08
ATP6V1G1	1.15529919712919e-13	-0.252577848912315	0.737	0.837	5.53515398336568e-09
SLC35C2	3.36021455856056e-16	-0.252546266602469	0.471	0.615	1.60991239715195e-11
ZSWIM7	2.2569264584106e-11	-0.25249656586158	0.249	0.361	1.0813160354891e-06
PRH1	3.91481467071811e-10	-0.25245810022718	0.13	0.22	1.87562685688775e-05
PXN	1.36178413166459e-16	-0.252099055043352	0.781	0.852	6.52444395321821e-12
ENSG00000287839	4.13759904612329e-24	-0.252078080425627	0.146	0.297	1.98236507898813e-19
PEBP1	9.87391775994128e-10	-0.251867932281597	0.755	0.82	4.73069273796547e-05
TCERG1	1.11912639647231e-11	-0.251769543639069	0.659	0.761	5.36184647813848e-07
ENSG00000243802	8.98407168723313e-41	-0.251712379205079	0.947	0.955	4.30435858607027e-36
EIF2D	8.78349470721865e-05	-0.251599006919489	0.404	0.476	1
SPINT2	3.81482060561223e-07	-0.251562983213498	0.164	0.238	0.0182771870035488
COQ5	5.08436910925591e-10	-0.251538413190697	0.221	0.325	2.4359720839356e-05
ADPRM	6.9793240421374e-13	-0.251093264172313	0.18	0.289	3.34386394182845e-08
PCED1B	4.3328029638394e-19	-0.250989204686947	0.596	0.725	2.07588922800509e-14
MT-ND3	5.2824555134481e-16	-0.250950959818949	1	0.999	2.53087726104812e-11
LINC00954	1.5699652069525e-32	-0.250812143724854	0.126	0.309	7.5218603030301e-28
ENSG00000219133	1.06515490588159e-47	-0.250195670112568	0.968	0.966	5.10326366956928e-43
