# Supplementary material for: Single‐cell profiling of muscle‐infiltrating T cells in idiopathic inflammatory myopathies
Source: EMBO Mol Med. 2023 Jul 31;15(10):e17240. doi: 10.15252/emmm.202217240 (PMC10565639; doi:10.15252/emmm.202217240)
Supplement: Supplementary file 9 — Dataset EV7 [file EMMM-15-e17240-s013.xlsx]

## Sheet: Data Set EV7
Data Set EV7. TCR alpha/beta recovery in muscle T cells and peripheral blood memory T cells from patients with idiopathic inflammatory myopathies
		Muscle				Peripheral Blood
Patient	Biopsy	Total number of sorted cells	Total number of cells*	Number of productive alpha-beta pairs	Productivity	Total number of sorted cells	Total number of T cells*	Number of productive alpha-beta pairs	Productivity
1		192	185	160	0.864865	190	188	175	0.930851
2	biopsy 1	192	182	137	0.752747	190	179	168	0.938547
2	biopsy 2	192	183	153	0.836066	190	187	156	0.834225
3		192	159	115	0.72327	190	176	132	0.75
4	biopsy 1	192	177	144	0.813559	190	175	148	0.845714
4	biopsy 2	192	173	108	0.624277	190	184	152	0.826087
5		192	176	142	0.806818	190	172	126	0.732558
6		382	366	301	0.822404	382	337	262	0.777448
7		192	185	165	0.891892	190	187	174	0.930481
*after quality control
