# Supplementary material for: Single‐cell profiling of muscle‐infiltrating T cells in idiopathic inflammatory myopathies
Source: EMBO Mol Med. 2023 Jul 31;15(10):e17240. doi: 10.15252/emmm.202217240 (PMC10565639; doi:10.15252/emmm.202217240)
Supplement: Supplementary file 10 — Dataset EV8 [file EMMM-15-e17240-s007.xlsx]

## Sheet: Data Set EV8
Data Set EV8. CDR3 alpha/beta sequences in muscle tissue and peripheral blood in each patient with idiopathic inflammatory myopathy
patient_ID	cell_ID	seurat_clusters	tissue	Sequence
1	Plate60_MUSL_A10	2	MUSL	ASSFRGTGELFAFMGYNNNDMR
1	Plate60_MUSL_B1	1	MUSL	ASSFRGTGELFAFMGYNNNDMR
1	Plate60_MUSL_B18	7	MUSL	ASSFRGTGELFAFMGYNNNDMR
1	Plate60_MUSL_B8	2	MUSL	ASSFRGTGELFAFMGYNNNDMR
1	Plate60_MUSL_C9	2	MUSL	ASSFRGTGELFAFMGYNNNDMR
1	Plate60_MUSL_E23	2	MUSL	ASSFRGTGELFAFMGYNNNDMR
1	Plate60_MUSL_E9	2	MUSL	ASSFRGTGELFAFMGYNNNDMR
1	Plate60_MUSL_F13	2	MUSL	ASSFRGTGELFAFMGYNNNDMR
1	Plate60_MUSL_F14	1	MUSL	ASSFRGTGELFAFMGYNNNDMR
1	Plate60_MUSL_F18	3	MUSL	ASSFRGTGELFAFMGYNNNDMR
1	Plate60_MUSL_G14	2	MUSL	ASSFRGTGELFAFMGYNNNDMR
1	Plate60_MUSL_G20	5	MUSL	ASSFRGTGELFAFMGYNNNDMR
1	Plate60_PB_I4	6	PB	ASSFRGTGELFAFMGYNNNDMR
1	Plate60_PB_K10	5	PB	ASSFRGTGELFAFMGYNNNDMR
1	Plate60_PB_K20	1	PB	ASSFRGTGELFAFMGYNNNDMR
1	Plate60_PB_L19	4	PB	ASSFRGTGELFAFMGYNNNDMR
1	Plate60_PB_L23	2	PB	ASSFRGTGELFAFMGYNNNDMR
1	Plate60_PB_L8	1	PB	ASSFRGTGELFAFMGYNNNDMR
1	Plate60_PB_M8	1	PB	ASSFRGTGELFAFMGYNNNDMR
1	Plate60_PB_P17	2	PB	ASSFRGTGELFAFMGYNNNDMR
1	Plate60_MUSL_D18	1	MUSL	ASSQGRTSSYNEQFAVRDLGGDSNYQLI
1	Plate60_MUSL_E8	3	MUSL	ASSQGRTSSYNEQFAVRDLGGDSNYQLI
1	Plate60_MUSL_H18	1	MUSL	ASSQGRTSSYNEQFAVRDLGGDSNYQLI
1	Plate60_MUSL_H23	2	MUSL	ASSQGRTSSYNEQFAVRDLGGDSNYQLI
1	Plate60_MUSL_D22	2	MUSL	AVRHDYGGSQGNLIASSEVDPRFGDTQY
1	Plate60_MUSL_E22	2	MUSL	AVRHDYGGSQGNLIASSEVDPRFGDTQY
1	Plate60_MUSL_F22	9	MUSL	AVRHDYGGSQGNLIASSEVDPRFGDTQY
1	Plate60_MUSL_H12	3	MUSL	AVRHDYGGSQGNLIASSEVDPRFGDTQY
1	Plate60_MUSL_E16	1	MUSL	ASSIGAGRSSYNEQFAPHILTGGGNKLT
1	Plate60_MUSL_F1	5	MUSL	ASSIGAGRSSYNEQFAPHILTGGGNKLT
1	Plate60_MUSL_G21	1	MUSL	ASSIGAGRSSYNEQFAPHILTGGGNKLT
1	Plate60_MUSL_A19	7	MUSL	AVEYGNKLVASSPIAGAPHEQF
1	Plate60_MUSL_C3	3	MUSL	AVEYGNKLVASSPIAGAPHEQF
1	Plate60_PB_O19	3	PB	AVEYGNKLVASSPIAGAPHEQF
1	Plate60_MUSL_H8	2	MUSL	AAGGYNNNDMRASSSRSYFPEAF
1	Plate60_PB_J14	3	PB	AAGGYNNNDMRASSSRSYFPEAF
1	Plate60_PB_I12	3	PB	AASKNSGTYKYIASSITYSGNTIY
1	Plate60_PB_I6	1	PB	AASKNSGTYKYIASSITYSGNTIY
1	Plate60_MUSL_D17	3	MUSL	AMRGGSEKLVASSEWWTGPAGELF
1	Plate60_MUSL_G5	2	MUSL	AMRGGSEKLVASSEWWTGPAGELF
1	Plate60_MUSL_C12	4	MUSL	ARNTGNQFYASSPVTGGSNYGYT
1	Plate60_PB_K21	2	PB	ARNTGNQFYASSPVTGGSNYGYT
1	Plate60_MUSL_D13	1	MUSL	ASSLVGGSFGYTALSVEGQKLL
1	Plate60_PB_K7	1	PB	ASSLVGGSFGYTALSVEGQKLL
1	Plate60_MUSL_B3	4	MUSL	ASSPPGLAGGKNTGELFAVSDQYTGNQFY
1	Plate60_MUSL_D1	7	MUSL	ASSPPGLAGGKNTGELFAVSDQYTGNQFY
1	Plate60_MUSL_E12	7	MUSL	ASSRGRGFDEQFALSDLDDKII
1	Plate60_MUSL_F9	3	MUSL	ASSRGRGFDEQFALSDLDDKII
2	Plate72_MUSL_A1	2	MUSL	ASSPGQGFGYTAVISRSGGYNKLIAVHGDMR
2	Plate72_MUSL_A22	7	MUSL	ASSPGQGFGYTAVISRSGGYNKLIAVHGDMR
2	Plate72_MUSL_A9	4	MUSL	ASSPGQGFGYTAVISRSGGYNKLIAVHGDMR
2	Plate72_MUSL_B15	2	MUSL	ASSPGQGFGYTAVISRSGGYNKLIAVHGDMR
2	Plate72_MUSL_C10	2	MUSL	ASSPGQGFGYTAVISRSGGYNKLIAVHGDMR
2	Plate72_MUSL_D9	2	MUSL	ASSPGQGFGYTAVISRSGGYNKLIAVHGDMR
2	Plate72_MUSL_E15	4	MUSL	ASSPGQGFGYTAVISRSGGYNKLIAVHGDMR
2	Plate72_MUSL_E8	2	MUSL	ASSPGQGFGYTAVISRSGGYNKLIAVHGDMR
2	Plate72_MUSL_F7	2	MUSL	ASSPGQGFGYTAVISRSGGYNKLIAVHGDMR
2	Plate72_MUSL_F9	2	MUSL	ASSPGQGFGYTAVISRSGGYNKLIAVHGDMR
2	Plate72_MUSL_G11	4	MUSL	ASSPGQGFGYTAVISRSGGYNKLIAVHGDMR
2	Plate72_MUSL_H4	2	MUSL	ASSPGQGFGYTAVISRSGGYNKLIAVHGDMR
2	Plate72_PB_I6	1	PB	ASSPGQGFGYTAVISRSGGYNKLIAVHGDMR
2	Plate72_PB_J7	1	PB	ASSPGQGFGYTAVISRSGGYNKLIAVHGDMR
2	Plate72_PB_K16	3	PB	ASSPGQGFGYTAVISRSGGYNKLIAVHGDMR
2	Plate72_PB_L18	6	PB	ASSPGQGFGYTAVISRSGGYNKLIAVHGDMR
2	Plate72_PB_M5	1	PB	ASSPGQGFGYTAVISRSGGYNKLIAVHGDMR
2	Plate72_PB_O8	1	PB	ASSPGQGFGYTAVISRSGGYNKLIAVHGDMR
2	Plate72_PB_P13	3	PB	ASSPGQGFGYTAVISRSGGYNKLIAVHGDMR
2	Plate72_MUSL_A10	2	MUSL	AVLDVNQAGTALIASSELDGTEAF
2	Plate72_MUSL_A18	3	MUSL	AVLDVNQAGTALIASSELDGTEAF
2	Plate72_MUSL_B1	4	MUSL	AVLDVNQAGTALIASSELDGTEAF
2	Plate72_MUSL_B14	2	MUSL	AVLDVNQAGTALIASSELDGTEAF
2	Plate72_MUSL_D1	2	MUSL	AVLDVNQAGTALIASSELDGTEAF
2	Plate72_MUSL_D18	2	MUSL	AVLDVNQAGTALIASSELDGTEAF
2	Plate72_MUSL_H15	6	MUSL	AVLDVNQAGTALIASSELDGTEAF
2	Plate72_PB_I22	2	PB	AVLDVNQAGTALIASSELDGTEAF
2	Plate72_PB_J8	1	PB	AVLDVNQAGTALIASSELDGTEAF
2	Plate72_PB_L14	1	PB	AVLDVNQAGTALIASSELDGTEAF
2	Plate72_PB_N23	5	PB	AVLDVNQAGTALIASSELDGTEAF
2	Plate72_PB_O19	3	PB	AVLDVNQAGTALIASSELDGTEAF
2	Plate72_PB_O4	6	PB	AVLDVNQAGTALIASSELDGTEAF
2	Plate72_MUSL_B4	2	MUSL	AVHNQAGTALIASTRDPEDTQY
2	Plate72_MUSL_C2	1	MUSL	AVHNQAGTALIASTRDPEDTQY
2	Plate72_MUSL_E7	4	MUSL	AVHNQAGTALIASTRDPEDTQY
2	Plate72_MUSL_H12	1	MUSL	AVHNQAGTALIASTRDPEDTQY
2	Plate72_PB_J10	2	PB	AVHNQAGTALIASTRDPEDTQY
2	Plate72_PB_J4	1	PB	AVHNQAGTALIASTRDPEDTQY
2	Plate72_PB_K18	1	PB	AVHNQAGTALIASTRDPEDTQY
2	Plate72_PB_K19	1	PB	AVHNQAGTALIASTRDPEDTQY
2	Plate72_PB_K20	1	PB	AVHNQAGTALIASTRDPEDTQY
2	Plate72_PB_K9	1	PB	AVHNQAGTALIASTRDPEDTQY
2	Plate72_PB_M4	1	PB	AVHNQAGTALIASTRDPEDTQY
2	Plate72_PB_P21	4	PB	AVHNQAGTALIASTRDPEDTQY
2	Plate72_MUSL_B8	2	MUSL	ASSYLGTDSYEQYIVRVSGYALN
2	Plate72_MUSL_D13	2	MUSL	ASSYLGTDSYEQYIVRVSGYALN
2	Plate72_MUSL_E6	2	MUSL	ASSYLGTDSYEQYIVRVSGYALN
2	Plate72_PB_I10	1	PB	ASSYLGTDSYEQYIVRVSGYALN
2	Plate72_PB_J9	6	PB	ASSYLGTDSYEQYIVRVSGYALN
2	Plate72_PB_K1	1	PB	ASSYLGTDSYEQYIVRVSGYALN
2	Plate72_PB_K7	1	PB	ASSYLGTDSYEQYIVRVSGYALN
2	Plate72_PB_K8	1	PB	ASSYLGTDSYEQYIVRVSGYALN
2	Plate72_PB_L23	1	PB	ASSYLGTDSYEQYIVRVSGYALN
2	Plate72_PB_O21	4	PB	ASSYLGTDSYEQYIVRVSGYALN
2	Plate72_MUSL_A21	2	MUSL	ASTPNYSNQPQHAVTITGTASKLT
2	Plate72_MUSL_B16	4	MUSL	ASTPNYSNQPQHAVTITGTASKLT
2	Plate72_MUSL_E4	2	MUSL	ASTPNYSNQPQHAVTITGTASKLT
2	Plate72_MUSL_H1	1	MUSL	ASTPNYSNQPQHAVTITGTASKLT
2	Plate72_PB_I16	1	PB	ASTPNYSNQPQHAVTITGTASKLT
2	Plate72_PB_J3	1	PB	ASTPNYSNQPQHAVTITGTASKLT
2	Plate72_PB_L24	5	PB	ASTPNYSNQPQHAVTITGTASKLT
2	Plate72_PB_N13	3	PB	ASTPNYSNQPQHAVTITGTASKLT
2	Plate72_PB_N2	1	PB	ASTPNYSNQPQHAVTITGTASKLT
2	Plate72_MUSL_D10	1	MUSL	AISESTQASGDNEQFAALLTGGSYIPT
2	Plate72_MUSL_D14	7	MUSL	AISESTQASGDNEQFAALLTGGSYIPT
2	Plate72_PB_J15	4	PB	AISESTQASGDNEQFAALLTGGSYIPT
2	Plate72_PB_K2	1	PB	AISESTQASGDNEQFAALLTGGSYIPT
2	Plate72_PB_K21	2	PB	AISESTQASGDNEQFAALLTGGSYIPT
2	Plate72_PB_O16	6	PB	AISESTQASGDNEQFAALLTGGSYIPT
2	Plate72_MUSL_A13	1	MUSL	AVSPNTGGFKTIASSVGMNQPQH
2	Plate72_MUSL_B22	2	MUSL	AAGWVSGGYNKLIASSLKGYHQPQH
2	Plate72_MUSL_C1	2	MUSL	AVSPNTGGFKTIASSVGMNQPQH
2	Plate72_MUSL_C19	2	MUSL	AAGWVSGGYNKLIASSLKGYHQPQH
2	Plate72_MUSL_D7	2	MUSL	AAGWVSGGYNKLIASSLKGYHQPQH
2	Plate72_MUSL_G1	7	MUSL	AVSPNTGGFKTIASSVGMNQPQH
2	Plate72_PB_K10	1	PB	AAGWVSGGYNKLIASSLKGYHQPQH
2	Plate72_PB_L20	2	PB	AVSPNTGGFKTIASSVGMNQPQH
2	Plate72_PB_O10	4	PB	AVSPNTGGFKTIASSVGMNQPQH
2	Plate72_PB_O9	1	PB	AAGWVSGGYNKLIASSLKGYHQPQH
2	Plate72_MUSL_A11	3	MUSL	ALRVSMNTGFQKLVASSYTQETQY
2	Plate72_MUSL_B21	2	MUSL	ALRVSMNTGFQKLVASSYTQETQY
2	Plate72_MUSL_G17	2	MUSL	AVGGGSQGNLIASKFSGRAGETQY
2	Plate72_MUSL_G6	2	MUSL	GTESRGSNYKLTASSTGLPFSYNSPLHGGLNDYKLS
2	Plate72_PB_J18	5	PB	GTESRGSNYKLTASSTGLPFSYNSPLHGGLNDYKLS
2	Plate72_PB_K13	2	PB	AVGGGSQGNLIASKFSGRAGETQY
2	Plate72_PB_L3	6	PB	GTESRGSNYKLTASSTGLPFSYNSPLHGGLNDYKLS
2	Plate72_PB_M16	5	PB	AVGGGSQGNLIASKFSGRAGETQY
2	Plate72_PB_N12	1	PB	AVGGGSQGNLIASKFSGRAGETQY
2	Plate72_PB_N19	1	PB	ALRVSMNTGFQKLVASSYTQETQY
2	Plate72_PB_N20	2	PB	GTESRGSNYKLTASSTGLPFSYNSPLHGGLNDYKLS
2	Plate72_PB_O24	1	PB	ALRVSMNTGFQKLVASSYTQETQY
2	Plate72_MUSL_C11	1	MUSL	GTESRGSNYKLTGGLNDYKLS
2	Plate72_MUSL_D19	2	MUSL	AALTGGYNKLIASSPTLAYGYT
2	Plate72_MUSL_E16	7	MUSL	ASSENSYEQYAVRFVDGGSQGNLI
2	Plate72_MUSL_E3	3	MUSL	ASSENSYEQYAVRFVDGGSQGNLI
2	Plate72_MUSL_F3	2	MUSL	GTESRGSNYKLTGGLNDYKLS
2	Plate72_MUSL_G12	3	MUSL	ASSENSYEQYAVRFVDGGSQGNLI
2	Plate72_MUSL_G20	7	MUSL	ASSERRIEGTQYAATPDRGGQKLL
2	Plate72_MUSL_H20	5	MUSL	GTESRGSNYKLTGGLNDYKLS
2	Plate72_MUSL_H3	2	MUSL	AALTGGYNKLIASSPTLAYGYT
2	Plate72_PB_L12	6	PB	ASSERRIEGTQYAATPDRGGQKLL
2	Plate72_PB_M14	5	PB	ASSERRIEGTQYAATPDRGGQKLL
2	Plate72_PB_O23	1	PB	AALTGGYNKLIASSPTLAYGYT
2	Plate72_MUSL_C7	2	MUSL	SAIGGGGNTIYAVMEYGNKLV
2	Plate72_MUSL_D2	4	MUSL	ASGSWGNEQFAMSEGGTGNQFY
2	Plate72_MUSL_D6	5	MUSL	AGEYGNKLVASSLGQANTEAF
2	Plate72_MUSL_H22	7	MUSL	AGEYGNKLVASSLGQANTEAF
2	Plate72_MUSL_H5	2	MUSL	AENIKAAGNKLTASSLGISWEDTQY
2	Plate72_PB_I19	2	PB	ASRPSGSLPQHAELLSGNTPLV
2	Plate72_PB_I24	2	PB	ASGSWGNEQFAMSEGGTGNQFY
2	Plate72_PB_J12	4	PB	ASSLGISSGNTIYAENHQGGKLI
2	Plate72_PB_K11	2	PB	ASSLGISSGNTIYAENHQGGKLI
2	Plate72_PB_K15	1	PB	SAIGGGGNTIYAVMEYGNKLV
2	Plate72_PB_L9	5	PB	ASRPSGSLPQHAELLSGNTPLV
2	Plate72_PB_P2	4	PB	AENIKAAGNKLTASSLGISWEDTQY
3	Plate66_PB_I18	4	PB	AVPVDGQKLLASSGGFLAKNIQY
3	Plate66_MUSL_D20	4	MUSL	AVPVDGQKLLASSGGFLAKNIQY
3	Plate66_MUSL_F11	2	MUSL	AVPVDGQKLLASSGGFLAKNIQY
3	Plate66_MUSL_B16	1	MUSL	AVNARGSQGNLISARDKGDGELF
3	Plate66_MUSL_B19	8	MUSL	AVNARGSQGNLISARDKGDGELF
3	Plate66_MUSL_F14	4	MUSL	AVNARGSQGNLISARDKGDGELF
3	Plate66_MUSL_B14	8	MUSL	ASDGLTASSPTVGQNYGYT
3	Plate66_MUSL_E23	1	MUSL	ASDGLTASSPTVGQNYGYT
3	Plate66_MUSL_E9	5	MUSL	ASDGLTASSPTVGQNYGYT
3	Plate66_MUSL_C18	8	MUSL	SVGTADNQPQHAASIGSGTYKYI
3	Plate66_MUSL_F1	5	MUSL	SVGTADNQPQHAASIGSGTYKYI
3	Plate66_MUSL_D5	5	MUSL	GTEISSSNTGKLIASSLDSPTDTQY
3	Plate66_MUSL_F13	8	MUSL	GTEISSSNTGKLIASSLDSPTDTQY
3	Plate66_MUSL_F18	5	MUSL	AVTGRGSTLGRLYASSRGAVLDEQY
3	Plate66_MUSL_F22	9	MUSL	AVTGRGSTLGRLYASSRGAVLDEQY
3	Plate66_MUSL_B6	2	MUSL	AVSLLSGAGSYQLTASSGTVTYEQY
3	Plate66_MUSL_G5	5	MUSL	AVSLLSGAGSYQLTASSGTVTYEQY
3	Plate66_MUSL_G16	8	MUSL	AVQRSSGNTPLVASSTVGRTYEQY
3	Plate66_MUSL_H3	6	MUSL	AVQRSSGNTPLVASSTVGRTYEQY
3	Plate66_PB_L18	2	PB	AVKLYNQGGKLIASSTRQTGNTIY
3	Plate66_MUSL_H17	1	MUSL	AVKLYNQGGKLIASSTRQTGNTIY
3	Plate66_MUSL_C13	2	MUSL	ATPYSGAGSYQLTASSSVGGEVGELF
3	Plate66_MUSL_H6	8	MUSL	ATPYSGAGSYQLTASSSVGGEVGELF
3	Plate66_MUSL_C6	10	MUSL	ASSFRAEIPSRNEQFAMSNSNSGYALN
3	Plate66_MUSL_H9	4	MUSL	ASSFRAEIPSRNEQFAMSNSNSGYALN
3	Plate66_PB_M24	2	PB	ASGTSGSWIDEQFATVSGNTPLV
3	Plate66_PB_N24	2	PB	ASGTSGSWIDEQFATVSGNTPLV
3	Plate66_MUSL_B2	9	MUSL	AENIGDSSYKLIASSRILQDGNEKLF
3	Plate66_MUSL_G7	7	MUSL	AENIGDSSYKLIASSRILQDGNEKLF
4	Plate68_MUSL_A16	3	MUSL	ASSQGTGNSPLHAGDSSYKLIALI
4	Plate68_MUSL_C24	2	MUSL	ASSQGTGNSPLHAGDSSYKLIALI
4	Plate68_MUSL_D11	2	MUSL	ASSQGTGNSPLHAGDSSYKLIALI
4	Plate68_MUSL_D4	2	MUSL	ASSQGTGNSPLHAGDSSYKLIALI
4	Plate68_MUSL_E15	8	MUSL	ASSQGTGNSPLHAGDSSYKLIALI
4	Plate68_MUSL_E8	2	MUSL	ASSQGTGNSPLHAGDSSYKLIALI
4	Plate68_MUSL_F6	2	MUSL	ASSQGTGNSPLHAGDSSYKLIALI
4	Plate68_MUSL_F9	2	MUSL	ASSQGTGNSPLHAGDSSYKLIALI
4	Plate68_MUSL_G19	2	MUSL	ASSQGTGNSPLHAGDSSYKLIALI
4	Plate68_PB_I11	1	PB	ASSQGTGNSPLHAGDSSYKLIALI
4	Plate68_PB_I13	4	PB	ASSQGTGNSPLHAGDSSYKLIALI
4	Plate68_PB_I18	1	PB	ASSQGTGNSPLHAGDSSYKLIALI
4	Plate68_PB_I23	5	PB	ASSQGTGNSPLHAGDSSYKLIALI
4	Plate68_PB_I5	1	PB	ASSQGTGNSPLHAGDSSYKLIALI
4	Plate68_PB_J15	1	PB	ASSQGTGNSPLHAGDSSYKLIALI
4	Plate68_PB_K12	1	PB	ASSQGTGNSPLHAGDSSYKLIALI
4	Plate68_PB_K13	2	PB	ASSQGTGNSPLHAGDSSYKLIALI
4	Plate68_PB_K15	1	PB	ASSQGTGNSPLHAGDSSYKLIALI
4	Plate68_PB_K16	1	PB	ASSQGTGNSPLHAGDSSYKLIALI
4	Plate68_PB_K8	1	PB	ASSQGTGNSPLHAGDSSYKLIALI
4	Plate68_PB_L13	1	PB	ASSQGTGNSPLHAGDSSYKLIALI
4	Plate68_PB_L15	1	PB	ASSQGTGNSPLHAGDSSYKLIALI
4	Plate68_PB_L18	2	PB	ASSQGTGNSPLHAGDSSYKLIALI
4	Plate68_PB_L2	1	PB	ASSQGTGNSPLHAGDSSYKLIALI
4	Plate68_PB_L20	1	PB	ASSQGTGNSPLHAGDSSYKLIALI
4	Plate68_PB_L21	1	PB	ASSQGTGNSPLHAGDSSYKLIALI
4	Plate68_PB_L22	2	PB	ASSQGTGNSPLHAGDSSYKLIALI
4	Plate68_PB_L24	1	PB	ASSQGTGNSPLHAGDSSYKLIALI
4	Plate68_PB_L9	1	PB	ASSQGTGNSPLHAGDSSYKLIALI
4	Plate68_PB_M1	1	PB	ASSQGTGNSPLHAGDSSYKLIALI
4	Plate68_PB_M12	6	PB	ASSQGTGNSPLHAGDSSYKLIALI
4	Plate68_PB_M16	4	PB	ASSQGTGNSPLHAGDSSYKLIALI
4	Plate68_PB_M4	1	PB	ASSQGTGNSPLHAGDSSYKLIALI
4	Plate68_PB_N14	1	PB	ASSQGTGNSPLHAGDSSYKLIALI
4	Plate68_PB_N18	1	PB	ASSQGTGNSPLHAGDSSYKLIALI
4	Plate68_PB_O12	2	PB	ASSQGTGNSPLHAGDSSYKLIALI
4	Plate68_PB_O16	1	PB	ASSQGTGNSPLHAGDSSYKLIALI
4	Plate68_PB_O22	2	PB	ASSQGTGNSPLHAGDSSYKLIALI
4	Plate68_PB_P8	1	PB	ASSQGTGNSPLHAGDSSYKLIALI
4	Plate68_MUSL_A18	5	MUSL	VVSDPGEYGNKLVASSSSGWGAGISTDTQY
4	Plate68_MUSL_A4	2	MUSL	VVSDPGEYGNKLVASSSSGWGAGISTDTQY
4	Plate68_MUSL_A6	2	MUSL	VVSDPGEYGNKLVASSSSGWGAGISTDTQY
4	Plate68_MUSL_E13	3	MUSL	VVSDPGEYGNKLVASSSSGWGAGISTDTQY
4	Plate68_MUSL_E20	6	MUSL	VVSDPGEYGNKLVASSSSGWGAGISTDTQY
4	Plate68_MUSL_E9	2	MUSL	VVSDPGEYGNKLVASSSSGWGAGISTDTQY
4	Plate68_MUSL_F23	5	MUSL	VVSDPGEYGNKLVASSSSGWGAGISTDTQY
4	Plate68_MUSL_G13	5	MUSL	VVSDPGEYGNKLVASSSSGWGAGISTDTQY
4	Plate68_MUSL_H1	6	MUSL	VVSDPGEYGNKLVASSSSGWGAGISTDTQY
4	Plate68_PB_I6	1	PB	VVSDPGEYGNKLVASSSSGWGAGISTDTQY
4	Plate68_PB_J11	1	PB	VVSDPGEYGNKLVASSSSGWGAGISTDTQY
4	Plate68_PB_J12	2	PB	VVSDPGEYGNKLVASSSSGWGAGISTDTQY
4	Plate68_PB_J23	1	PB	VVSDPGEYGNKLVASSSSGWGAGISTDTQY
4	Plate68_PB_L11	1	PB	VVSDPGEYGNKLVASSSSGWGAGISTDTQY
4	Plate68_PB_L17	1	PB	VVSDPGEYGNKLVASSSSGWGAGISTDTQY
4	Plate68_PB_M18	1	PB	VVSDPGEYGNKLVASSSSGWGAGISTDTQY
4	Plate68_PB_O14	1	PB	VVSDPGEYGNKLVASSSSGWGAGISTDTQY
4	Plate68_PB_O18	1	PB	VVSDPGEYGNKLVASSSSGWGAGISTDTQY
4	Plate68_PB_O24	3	PB	VVSDPGEYGNKLVASSSSGWGAGISTDTQY
4	Plate68_PB_O9	1	PB	VVSDPGEYGNKLVASSSSGWGAGISTDTQY
4	Plate68_PB_P20	2	PB	VVSDPGEYGNKLVASSSSGWGAGISTDTQY
4	Plate68_PB_P6	1	PB	VVSDPGEYGNKLVASSSSGWGAGISTDTQY
4	Plate68_PB_P9	1	PB	VVSDPGEYGNKLVASSSSGWGAGISTDTQY
4	Plate68_MUSL_D12	6	MUSL	AESITPGGYNKLISASHQLRTSNTGELF
4	Plate68_PB_I21	1	PB	AESITPGGYNKLISASHQLRTSNTGELF
4	Plate68_PB_J2	1	PB	AESITPGGYNKLISASHQLRTSNTGELF
4	Plate68_PB_J21	1	PB	AESITPGGYNKLISASHQLRTSNTGELF
4	Plate68_PB_L14	1	PB	AESITPGGYNKLISASHQLRTSNTGELF
4	Plate68_PB_L4	1	PB	AESITPGGYNKLISASHQLRTSNTGELF
4	Plate68_PB_M11	1	PB	AESITPGGYNKLISASHQLRTSNTGELF
4	Plate68_PB_N22	1	PB	AESITPGGYNKLISASHQLRTSNTGELF
4	Plate68_MUSL_B3	2	MUSL	ASRATFGNTEAFAEKDSNYQLI
4	Plate68_MUSL_C1	2	MUSL	ASSYQTGTQAFAFMKVNNARLMLLGEAVVDKLI
4	Plate68_MUSL_C8	2	MUSL	ASSYQTGTQAFAFMKVNNARLMLLGEAVVDKLI
4	Plate68_PB_J10	1	PB	ASSYQTGTQAFAFMKVNNARLMLLGEAVVDKLI
4	Plate68_PB_J20	1	PB	ASRATFGNTEAFAEKDSNYQLI
4	Plate68_PB_J6	1	PB	ASSYQTGTQAFAFMKVNNARLMLLGEAVVDKLI
4	Plate68_PB_K11	1	PB	ASSYQTGTQAFAFMKVNNARLMLLGEAVVDKLI
4	Plate68_PB_K22	1	PB	ASRATFGNTEAFAEKDSNYQLI
4	Plate68_PB_N9	1	PB	ASRATFGNTEAFAEKDSNYQLI
4	Plate68_PB_O21	1	PB	ASRATFGNTEAFAEKDSNYQLI
4	Plate68_MUSL_A23	7	MUSL	AMSGLSGSNYQLIASGGFSYNEQF
4	Plate68_MUSL_C10	10	MUSL	AMREGRGRNNRLAASSLFDGTYEQYAVRLTSGTYKYI
4	Plate68_MUSL_D1	3	MUSL	AMSGLSGSNYQLIASGGFSYNEQF
4	Plate68_MUSL_D9	5	MUSL	AMSGLSGSNYQLIASGGFSYNEQF
4	Plate68_MUSL_F12	2	MUSL	ASSQGTGNSPLHAGDSSYKLI
4	Plate68_MUSL_H13	2	MUSL	AMSGLSGSNYQLIASGGFSYNEQF
4	Plate68_PB_I10	1	PB	ASSITSGGNNEQFATDGQFSDGQKLLAANAGNMLT
4	Plate68_PB_J14	1	PB	ASSQGTGNSPLHAGDSSYKLI
4	Plate68_PB_J22	1	PB	ASSITSGGNNEQFATDGQFSDGQKLLAANAGNMLT
4	Plate68_PB_J24	1	PB	AMREGRGRNNRLAASSLFDGTYEQYAVRLTSGTYKYI
4	Plate68_PB_J3	1	PB	AMREGRGRNNRLAASSLFDGTYEQYAVRLTSGTYKYI
4	Plate68_PB_K19	1	PB	ASSITSGGNNEQFATDGQFSDGQKLLAANAGNMLT
4	Plate68_PB_K5	1	PB	ASSQGTGNSPLHAGDSSYKLI
4	Plate68_PB_M13	3	PB	AMREGRGRNNRLAASSLFDGTYEQYAVRLTSGTYKYI
4	Plate68_PB_M5	1	PB	ASSQGTGNSPLHAGDSSYKLI
4	Plate68_PB_O10	1	PB	ASSITSGGNNEQFATDGQFSDGQKLLAANAGNMLT
4	Plate68_MUSL_A9	2	MUSL	ASSQDRGGVYEQYAYRSGSFGNEKLT
4	Plate68_MUSL_B20	7	MUSL	VVSDGYGGATNKLIASSPGPTLLSYEQY
4	Plate68_MUSL_B7	3	MUSL	VVSDGYGGATNKLIASSPGPTLLSYEQY
4	Plate68_MUSL_C12	5	MUSL	IVTQFGSARQLTASSLGGGGDTQY
4	Plate68_MUSL_C2	1	MUSL	ASSLETSESTDTQYALPSGGSYIPTAMREGAYNFNKFY
4	Plate68_MUSL_D21	5	MUSL	ASSLETSESTDTQYALPSGGSYIPTAMREGAYNFNKFY
4	Plate68_MUSL_E11	4	MUSL	AVSVPHNAGNNRKLASSDLISYEQYAMSDGDYKLS
4	Plate68_MUSL_G1	3	MUSL	APLNSGNTPLVASSPEGQARETQYAVPLSGGYNKLI
4	Plate68_PB_I1	1	PB	VVSDGYGGATNKLIASSPGPTLLSYEQY
4	Plate68_PB_I16	3	PB	APLNSGNTPLVASSPEGQARETQYAVPLSGGYNKLI
4	Plate68_PB_I3	1	PB	IVTQFGSARQLTASSLGGGGDTQY
4	Plate68_PB_I8	1	PB	AALYGQNFVASSDLVGPGELF
4	Plate68_PB_L7	6	PB	AVNAPGNTGKLIASSLGSQAF
4	Plate68_PB_M3	1	PB	ASSQDRGGVYEQYAYRSGSFGNEKLT
4	Plate68_PB_M6	1	PB	ASSQDRGGVYEQYAYRSGSFGNEKLT
4	Plate68_PB_N12	1	PB	AVNAPGNTGKLIASSLGSQAF
4	Plate68_PB_N17	1	PB	ASSLETSESTDTQYALPSGGSYIPTAMREGAYNFNKFY
4	Plate68_PB_N7	1	PB	AVSVPHNAGNNRKLASSDLISYEQYAMSDGDYKLS
4	Plate68_PB_O15	1	PB	AALYGQNFVASSDLVGPGELF
4	Plate68_PB_O3	1	PB	APLNSGNTPLVASSPEGQARETQYAVPLSGGYNKLI
4	Plate68_PB_P15	1	PB	IVTQFGSARQLTASSLGGGGDTQY
4	Plate68_PB_P19	1	PB	AVNAPGNTGKLIASSLGSQAF
4	Plate68_PB_P2	1	PB	AALYGQNFVASSDLVGPGELF
4	Plate68_PB_P5	1	PB	AVSVPHNAGNNRKLASSDLISYEQYAMSDGDYKLS
4	Plate68_MUSL_A12	2	MUSL	ASNPGFMNTEAFLLGSFSDGQKLLAVNMILTGGGNKLT
4	Plate68_MUSL_A20	2	MUSL	ASSQGGQRAFIVLILNTGNQFY
4	Plate68_MUSL_B10	2	MUSL	ASSLAGSNEKLFAVSLAGGYQKVT
4	Plate68_MUSL_B13	5	MUSL	AGDSSYKLIALI
4	Plate68_MUSL_B6	2	MUSL	AGDSSYKLIALI
4	Plate68_MUSL_B9	5	MUSL	ASSRGQGGIQYAVRGTSYDKVI
4	Plate68_MUSL_C13	7	MUSL	ASSLAGKNNEQFAVSYSGGYQKVT
4	Plate68_MUSL_C6	4	MUSL	ASNPGFMNTEAFLLGSFSDGQKLLAVNMILTGGGNKLT
4	Plate68_MUSL_C7	5	MUSL	ASSLAGKNNEQFAVSYSGGYQKVT
4	Plate68_MUSL_D20	2	MUSL	ASSFQGANEKLFAIDSGAGSYQLT
4	Plate68_MUSL_E19	4	MUSL	ASSLAGSNEKLFAVSLAGGYQKVT
4	Plate68_MUSL_G18	2	MUSL	ASSLVGVQETQYAVSDRVGGTSYGKLT
4	Plate68_MUSL_G9	2	MUSL	AERNDRNQGGKLIVVISGGYNKLIASVNWDNAMH
4	Plate68_MUSL_H19	2	MUSL	ASSFQGANEKLFAIDSGAGSYQLT
4	Plate68_PB_I15	1	PB	AERNDRNQGGKLIVVISGGYNKLIASVNWDNAMH
4	Plate68_PB_J5	1	PB	ILGEDAGNMLTATDSGQKNQPQH
4	Plate68_PB_L16	1	PB	ILGEDAGNMLTATDSGQKNQPQH
4	Plate68_PB_L3	1	PB	ASSRGQGGIQYAVRGTSYDKVI
4	Plate68_PB_M9	1	PB	ASSKQTGVEQFILYTGANSKLTAFMNTNAGKST
4	Plate68_PB_O8	1	PB	ASSKQTGVEQFILYTGANSKLTAFMNTNAGKST
4	Plate68_PB_P1	1	PB	ASSLVGVQETQYAVSDRVGGTSYGKLT
4	Plate68_PB_P11	1	PB	ASSQGGQRAFIVLILNTGNQFY
5	Plate64_MUSL_A2	4	MUSL	AVPGSQGNLIASSLREGYQPQH
5	Plate64_MUSL_A4	3	MUSL	AVPGSQGNLIASSLREGYQPQH
5	Plate64_MUSL_B12	6	MUSL	AVPGSQGNLIASSLREGYQPQH
5	Plate64_MUSL_C18	5	MUSL	AVPGSQGNLIASSLREGYQPQH
5	Plate64_MUSL_C9	4	MUSL	AVPGSQGNLIASSLREGYQPQH
5	Plate64_MUSL_D1	3	MUSL	AVPGSQGNLIASSLREGYQPQH
5	Plate64_MUSL_E11	1	MUSL	AVPGSQGNLIASSLREGYQPQH
5	Plate64_MUSL_E22	2	MUSL	AVPGSQGNLIASSLREGYQPQH
5	Plate64_MUSL_G8	5	MUSL	AVPGSQGNLIASSLREGYQPQH
5	Plate64_MUSL_H11	5	MUSL	AVPGSQGNLIASSLREGYQPQH
5	Plate64_MUSL_H15	2	MUSL	AVPGSQGNLIASSLREGYQPQH
5	Plate64_MUSL_H20	10	MUSL	AVPGSQGNLIASSLREGYQPQH
5	Plate64_MUSL_A10	1	MUSL	ASSLDVGSEKLFAPRLEGKLI
5	Plate64_MUSL_A12	5	MUSL	ASSPGQTYEQYLVGDIGTNAGKST
5	Plate64_MUSL_A14	6	MUSL	ASSPGQTYEQYLVGDIGTNAGKST
5	Plate64_MUSL_A16	1	MUSL	ASSLDVGSEKLFAPRLEGKLI
5	Plate64_MUSL_A19	8	MUSL	ASSLDVGSEKLFAPRLEGKLI
5	Plate64_MUSL_A9	4	MUSL	ASSYEPGQGGDQPQHAVGDSPPSGTYKYIVVSGGRGSARQLT
5	Plate64_MUSL_B17	6	MUSL	ASSYEPGQGGDQPQHAVGDSPPSGTYKYIVVSGGRGSARQLT
5	Plate64_MUSL_B22	1	MUSL	ASSYEPGQGGDQPQHAVGDSPPSGTYKYIVVSGGRGSARQLT
5	Plate64_MUSL_C14	3	MUSL	ASSYEPGQGGDQPQHAVGDSPPSGTYKYIVVSGGRGSARQLT
5	Plate64_MUSL_C15	3	MUSL	ASSLDVGSEKLFAPRLEGKLI
5	Plate64_MUSL_C16	2	MUSL	ASSPGQTYEQYLVGDIGTNAGKST
5	Plate64_MUSL_C19	1	MUSL	ASSYEPGQGGDQPQHAVGDSPPSGTYKYIVVSGGRGSARQLT
5	Plate64_MUSL_C6	5	MUSL	ASSPGQTYEQYLVGDIGTNAGKST
5	Plate64_MUSL_D17	1	MUSL	ASSPGQTYEQYLVGDIGTNAGKST
5	Plate64_MUSL_D21	6	MUSL	ASSLDVGSEKLFAPRLEGKLI
5	Plate64_MUSL_D7	5	MUSL	ASSLDVGSEKLFAPRLEGKLI
5	Plate64_MUSL_D8	2	MUSL	ASSLDVGSEKLFAPRLEGKLI
5	Plate64_MUSL_D9	4	MUSL	ASSPGQTYEQYLVGDIGTNAGKST
5	Plate64_MUSL_E13	4	MUSL	ASSYEPGQGGDQPQHAVGDSPPSGTYKYIVVSGGRGSARQLT
5	Plate64_MUSL_E17	3	MUSL	ASSPGQTYEQYLVGDIGTNAGKST
5	Plate64_MUSL_E23	1	MUSL	ASSLDVGSEKLFAPRLEGKLI
5	Plate64_MUSL_E9	5	MUSL	ASSLDVGSEKLFAPRLEGKLI
5	Plate64_MUSL_F11	1	MUSL	ASSLDVGSEKLFAPRLEGKLI
5	Plate64_MUSL_F15	5	MUSL	ASSPGQTYEQYLVGDIGTNAGKST
5	Plate64_MUSL_G2	1	MUSL	ASSYEPGQGGDQPQHAVGDSPPSGTYKYIVVSGGRGSARQLT
5	Plate64_MUSL_G7	8	MUSL	ASSYEPGQGGDQPQHAVGDSPPSGTYKYIVVSGGRGSARQLT
5	Plate64_MUSL_H12	1	MUSL	ASSYEPGQGGDQPQHAVGDSPPSGTYKYIVVSGGRGSARQLT
5	Plate64_MUSL_H16	6	MUSL	ASSPGQTYEQYLVGDIGTNAGKST
5	Plate64_MUSL_H8	3	MUSL	ASSYEPGQGGDQPQHAVGDSPPSGTYKYIVVSGGRGSARQLT
5	Plate64_MUSL_H9	5	MUSL	ASSPGQTYEQYLVGDIGTNAGKST
5	Plate64_MUSL_A24	5	MUSL	AVRDSLYNFNKFYATSREEAGVGQETQY
5	Plate64_MUSL_B9	2	MUSL	AVRDSLYNFNKFYATSREEAGVGQETQY
5	Plate64_MUSL_E15	1	MUSL	AVRDSLYNFNKFYATSREEAGVGQETQY
5	Plate64_MUSL_F16	6	MUSL	AVRDSLYNFNKFYATSREEAGVGQETQY
5	Plate64_MUSL_F9	5	MUSL	AVRDSLYNFNKFYATSREEAGVGQETQY
5	Plate64_MUSL_H21	9	MUSL	AVRDSLYNFNKFYATSREEAGVGQETQY
5	Plate64_MUSL_C17	2	MUSL	AVGDSPPSGTYKYIASSYEPGQGGDQPQH
5	Plate64_MUSL_D10	3	MUSL	AVGDSPPSGTYKYIASSYEPGQGGDQPQH
5	Plate64_MUSL_D4	2	MUSL	AVGDSPPSGTYKYIASSYEPGQGGDQPQH
5	Plate64_MUSL_B10	1	MUSL	AVDGGFKTIASSLSGPEEF
5	Plate64_MUSL_B15	1	MUSL	AASHNAGNNRKLASSLSFGSNTGELF
5	Plate64_MUSL_C13	3	MUSL	SAPLPPTSGRGTDTQYLVGDMSAGGSYIPT
5	Plate64_MUSL_D5	1	MUSL	ASSSSLATGELFAGRRNEKLT
5	Plate64_MUSL_E1	2	MUSL	ASSGVGGTDTQYAVRSSGSRLT
5	Plate64_MUSL_E2	3	MUSL	ASSSSLATGELFAGRRNEKLT
5	Plate64_MUSL_F17	6	MUSL	ASSGVGGTDTQYAVRSSGSRLT
5	Plate64_MUSL_G10	1	MUSL	AVRDSLYNFNKFYATSREEAGVGQETQYASSLGQTSNQPQH
5	Plate64_MUSL_G21	6	MUSL	AVRDSLYNFNKFYATSREEAGVGQETQYASSLGQTSNQPQH
5	Plate64_MUSL_G3	6	MUSL	SAPLPPTSGRGTDTQYLVGDMSAGGSYIPT
5	Plate64_MUSL_H2	3	MUSL	AVDGGFKTIASSLSGPEEF
5	Plate64_MUSL_H4	1	MUSL	AASHNAGNNRKLASSLSFGSNTGELF
5	Plate64_PB_I13	4	PB	ASSPPFHQRGHLVPNYGYTAVRVRSNDYKLSAVRYTSGTYKYI
5	Plate64_PB_I17	3	PB	AMREGRPLSGGSYIPTASSLRGASSYEQY
5	Plate64_PB_J22	5	PB	AMREGRPLSGGSYIPTASSLRGASSYEQY
5	Plate64_PB_L8	1	PB	ASSPPFHQRGHLVPNYGYTAVRVRSNDYKLSAVRYTSGTYKYI
6	Plate404_MUSL_A15	1	MUSL	AIRVYQFYASSISSGGTGEQF
6	Plate404_MUSL_A9	5	MUSL	AIRVYQFYASSISSGGTGEQF
6	Plate404_MUSL_B2	5	MUSL	AIRVYQFYASSISSGGTGEQF
6	Plate404_MUSL_B22	3	MUSL	AIRVYQFYASSISSGGTGEQF
6	Plate404_MUSL_B23	2	MUSL	AIRVYQFYASSISSGGTGEQF
6	Plate404_MUSL_B4	6	MUSL	AIRVYQFYASSISSGGTGEQF
6	Plate404_MUSL_B5	3	MUSL	AIRVYQFYASSISSGGTGEQF
6	Plate404_MUSL_B8	3	MUSL	AIRVYQFYASSISSGGTGEQF
6	Plate404_MUSL_C17	9	MUSL	AIRVYQFYASSISSGGTGEQF
6	Plate404_MUSL_C7	6	MUSL	AIRVYQFYASSISSGGTGEQF
6	Plate404_MUSL_D15	3	MUSL	AIRVYQFYASSISSGGTGEQF
6	Plate404_MUSL_D19	3	MUSL	AIRVYQFYASSISSGGTGEQF
6	Plate404_MUSL_D2	3	MUSL	AIRVYQFYASSISSGGTGEQF
6	Plate404_MUSL_D22	5	MUSL	AIRVYQFYASSISSGGTGEQF
6	Plate404_MUSL_D3	3	MUSL	AIRVYQFYASSISSGGTGEQF
6	Plate404_MUSL_E23	4	MUSL	AIRVYQFYASSISSGGTGEQF
6	Plate404_MUSL_E7	3	MUSL	AIRVYQFYASSISSGGTGEQF
6	Plate404_MUSL_F2	5	MUSL	AIRVYQFYASSISSGGTGEQF
6	Plate404_MUSL_F7	3	MUSL	AIRVYQFYASSISSGGTGEQF
6	Plate404_MUSL_G11	3	MUSL	AIRVYQFYASSISSGGTGEQF
6	Plate404_MUSL_G12	1	MUSL	AIRVYQFYASSISSGGTGEQF
6	Plate404_MUSL_G22	3	MUSL	AIRVYQFYASSISSGGTGEQF
6	Plate404_MUSL_G5	4	MUSL	AIRVYQFYASSISSGGTGEQF
6	Plate404_MUSL_H16	9	MUSL	AIRVYQFYASSISSGGTGEQF
6	Plate404_MUSL_H22	3	MUSL	AIRVYQFYASSISSGGTGEQF
6	Plate404_MUSL_I12	5	MUSL	AIRVYQFYASSISSGGTGEQF
6	Plate404_MUSL_I2	1	MUSL	AIRVYQFYASSISSGGTGEQF
6	Plate404_MUSL_I21	3	MUSL	AIRVYQFYASSISSGGTGEQF
6	Plate404_MUSL_I7	3	MUSL	AIRVYQFYASSISSGGTGEQF
6	Plate404_MUSL_J2	3	MUSL	AIRVYQFYASSISSGGTGEQF
6	Plate404_MUSL_J3	3	MUSL	AIRVYQFYASSISSGGTGEQF
6	Plate404_MUSL_J4	3	MUSL	AIRVYQFYASSISSGGTGEQF
6	Plate404_MUSL_J5	3	MUSL	AIRVYQFYASSISSGGTGEQF
6	Plate404_MUSL_J8	3	MUSL	AIRVYQFYASSISSGGTGEQF
6	Plate404_MUSL_K13	1	MUSL	AIRVYQFYASSISSGGTGEQF
6	Plate404_MUSL_L10	8	MUSL	AIRVYQFYASSISSGGTGEQF
6	Plate404_MUSL_L12	7	MUSL	AIRVYQFYASSISSGGTGEQF
6	Plate404_MUSL_L23	4	MUSL	AIRVYQFYASSISSGGTGEQF
6	Plate404_MUSL_L3	3	MUSL	AIRVYQFYASSISSGGTGEQF
6	Plate404_MUSL_L8	5	MUSL	AIRVYQFYASSISSGGTGEQF
6	Plate404_MUSL_M24	4	MUSL	AIRVYQFYASSISSGGTGEQF
6	Plate404_MUSL_N5	3	MUSL	AIRVYQFYASSISSGGTGEQF
6	Plate404_MUSL_N8	3	MUSL	AIRVYQFYASSISSGGTGEQF
6	Plate404_MUSL_O11	6	MUSL	AIRVYQFYASSISSGGTGEQF
6	Plate404_MUSL_O13	5	MUSL	AIRVYQFYASSISSGGTGEQF
6	Plate404_MUSL_O16	3	MUSL	AIRVYQFYASSISSGGTGEQF
6	Plate404_MUSL_O24	10	MUSL	AIRVYQFYASSISSGGTGEQF
6	Plate404_MUSL_P12	6	MUSL	AIRVYQFYASSISSGGTGEQF
6	Plate406_PB_A19	1	PB	ASSLVDGTGNLRAYEQYALKGGSYIPT
6	Plate406_PB_C13	1	PB	ASSLVDGTGNLRAYEQYALKGGSYIPT
6	Plate406_PB_D11	3	PB	ASSLVDGTGNLRAYEQYALKGGSYIPT
6	Plate406_PB_E3	1	PB	ASSLVDGTGNLRAYEQYALKGGSYIPT
6	Plate406_PB_E5	1	PB	ASSLVDGTGNLRAYEQYALKGGSYIPT
6	Plate406_PB_F20	4	PB	ASSLVDGTGNLRAYEQYALKGGSYIPT
6	Plate406_PB_F5	1	PB	ASSLVDGTGNLRAYEQYALKGGSYIPT
6	Plate406_PB_G12	1	PB	ASSLVDGTGNLRAYEQYALKGGSYIPT
6	Plate406_PB_H16	2	PB	ASSLVDGTGNLRAYEQYALKGGSYIPT
6	Plate406_PB_H2	1	PB	ASSLVDGTGNLRAYEQYALKGGSYIPT
6	Plate406_PB_J18	1	PB	ASSLVDGTGNLRAYEQYALKGGSYIPT
6	Plate406_PB_L18	1	PB	ASSLVDGTGNLRAYEQYALKGGSYIPT
6	Plate406_PB_L4	1	PB	ASSLVDGTGNLRAYEQYALKGGSYIPT
6	Plate406_PB_M14	1	PB	ASSLVDGTGNLRAYEQYALKGGSYIPT
6	Plate406_PB_M15	4	PB	ASSLVDGTGNLRAYEQYALKGGSYIPT
6	Plate406_PB_M4	1	PB	ASSLVDGTGNLRAYEQYALKGGSYIPT
6	Plate406_PB_O20	1	PB	ASSLVDGTGNLRAYEQYALKGGSYIPT
6	Plate406_PB_O22	1	PB	ASSLVDGTGNLRAYEQYALKGGSYIPT
6	Plate404_MUSL_B16	3	MUSL	SGKEPGTGVTQPQHAMREGGNTGNQFY
6	Plate404_MUSL_C24	1	MUSL	SGKEPGTGVTQPQHAMREGGNTGNQFY
6	Plate404_MUSL_D21	3	MUSL	SGKEPGTGVTQPQHAMREGGNTGNQFY
6	Plate404_MUSL_E15	2	MUSL	SGKEPGTGVTQPQHAMREGGNTGNQFY
6	Plate404_MUSL_E4	5	MUSL	SGKEPGTGVTQPQHAMREGGNTGNQFY
6	Plate404_MUSL_E6	8	MUSL	SGKEPGTGVTQPQHAMREGGNTGNQFY
6	Plate404_MUSL_E8	3	MUSL	SGKEPGTGVTQPQHAMREGGNTGNQFY
6	Plate404_MUSL_F17	3	MUSL	SGKEPGTGVTQPQHAMREGGNTGNQFY
6	Plate404_MUSL_G1	7	MUSL	SGKEPGTGVTQPQHAMREGGNTGNQFY
6	Plate404_MUSL_G9	5	MUSL	SGKEPGTGVTQPQHAMREGGNTGNQFY
6	Plate404_MUSL_H10	2	MUSL	SGKEPGTGVTQPQHAMREGGNTGNQFY
6	Plate404_MUSL_H15	3	MUSL	SGKEPGTGVTQPQHAMREGGNTGNQFY
6	Plate404_MUSL_H3	4	MUSL	SGKEPGTGVTQPQHAMREGGNTGNQFY
6	Plate404_MUSL_H8	4	MUSL	SGKEPGTGVTQPQHAMREGGNTGNQFY
6	Plate404_MUSL_I3	3	MUSL	SGKEPGTGVTQPQHAMREGGNTGNQFY
6	Plate404_MUSL_J20	3	MUSL	SGKEPGTGVTQPQHAMREGGNTGNQFY
6	Plate404_MUSL_N18	6	MUSL	SGKEPGTGVTQPQHAMREGGNTGNQFY
6	Plate404_MUSL_N22	6	MUSL	SGKEPGTGVTQPQHAMREGGNTGNQFY
6	Plate406_PB_A11	7	PB	AMREGVGGYQKVTSALGLAVDTQY
6	Plate406_PB_B12	1	PB	AMREGVGGYQKVTSALGLAVDTQY
6	Plate406_PB_B3	1	PB	AMREGVGGYQKVTSALGLAVDTQY
6	Plate406_PB_E24	1	PB	AMREGVGGYQKVTSALGLAVDTQY
6	Plate406_PB_F18	1	PB	AMREGVGGYQKVTSALGLAVDTQY
6	Plate406_PB_I9	1	PB	AMREGVGGYQKVTSALGLAVDTQY
6	Plate406_PB_J11	5	PB	AMREGVGGYQKVTSALGLAVDTQY
6	Plate406_PB_J14	1	PB	AMREGVGGYQKVTSALGLAVDTQY
6	Plate406_PB_J19	1	PB	AMREGVGGYQKVTSALGLAVDTQY
6	Plate406_PB_K12	4	PB	AMREGVGGYQKVTSALGLAVDTQY
6	Plate406_PB_M1	1	PB	AMREGVGGYQKVTSALGLAVDTQY
6	Plate406_PB_N2	2	PB	AMREGVGGYQKVTSALGLAVDTQY
6	Plate406_PB_O1	1	PB	AMREGVGGYQKVTSALGLAVDTQY
6	Plate406_PB_O12	1	PB	AMREGVGGYQKVTSALGLAVDTQY
6	Plate406_PB_O21	1	PB	AMREGVGGYQKVTSALGLAVDTQY
6	Plate406_PB_C10	1	PB	ASSFFSGARSPLHAFMKHASGTASKLT
6	Plate406_PB_F19	5	PB	ASSFFSGARSPLHAFMKHASGTASKLT
6	Plate406_PB_F22	1	PB	ASSFFSGARSPLHAFMKHASGTASKLT
6	Plate406_PB_I14	1	PB	ASSFFSGARSPLHAFMKHASGTASKLT
6	Plate406_PB_J6	1	PB	ASSFFSGARSPLHAFMKHASGTASKLT
6	Plate406_PB_K2	2	PB	ASSFFSGARSPLHAFMKHASGTASKLT
6	Plate406_PB_L10	4	PB	ASSFFSGARSPLHAFMKHASGTASKLT
6	Plate406_PB_L19	4	PB	ASSFFSGARSPLHAFMKHASGTASKLT
6	Plate406_PB_M6	3	PB	VVTPNRDDKIIASSLRALAGGYQETQY
6	Plate406_PB_M7	1	PB	ASSFFSGARSPLHAFMKHASGTASKLT
6	Plate406_PB_N7	1	PB	ASSFFSGARSPLHAFMKHASGTASKLT
6	Plate404_MUSL_A4	3	MUSL	VVTPNRDDKIIASSLRALAGGYQETQY
6	Plate404_MUSL_A8	5	MUSL	VVTPNRDDKIIASSLRALAGGYQETQY
6	Plate404_MUSL_C1	3	MUSL	VVTPNRDDKIIASSLRALAGGYQETQY
6	Plate404_MUSL_E14	4	MUSL	VVTPNRDDKIIASSLRALAGGYQETQY
6	Plate404_MUSL_F24	3	MUSL	VVTPNRDDKIIASSLRALAGGYQETQY
6	Plate404_MUSL_F5	3	MUSL	VVTPNRDDKIIASSLRALAGGYQETQY
6	Plate404_MUSL_F8	2	MUSL	ASSFFSGARSPLHAFMKHASGTASKLT
6	Plate404_MUSL_H11	3	MUSL	ASSFFSGARSPLHAFMKHASGTASKLT
6	Plate404_MUSL_I5	3	MUSL	VVTPNRDDKIIASSLRALAGGYQETQY
6	Plate404_MUSL_I6	2	MUSL	ASSFFSGARSPLHAFMKHASGTASKLT
6	Plate404_MUSL_K6	3	MUSL	VVTPNRDDKIIASSLRALAGGYQETQY
6	Plate404_MUSL_M11	6	MUSL	ASSFFSGARSPLHAFMKHASGTASKLT
6	Plate404_MUSL_M5	3	MUSL	VVTPNRDDKIIASSLRALAGGYQETQY
6	Plate404_MUSL_O14	3	MUSL	VVTPNRDDKIIASSLRALAGGYQETQY
6	Plate404_MUSL_O8	8	MUSL	VVTPNRDDKIIASSLRALAGGYQETQY
6	Plate404_MUSL_P14	4	MUSL	VVTPNRDDKIIASSLRALAGGYQETQY
6	Plate404_MUSL_P8	10	MUSL	VVTPNRDDKIIASSLRALAGGYQETQY
6	Plate404_MUSL_A6	3	MUSL	ASRMTGGTEAFATEGVYGNNRLA
6	Plate404_MUSL_B15	3	MUSL	ASRMTGGTEAFATEGVYGNNRLA
6	Plate404_MUSL_B3	5	MUSL	ASRMTGGTEAFATEGVYGNNRLA
6	Plate404_MUSL_D5	4	MUSL	ASRMTGGTEAFATEGVYGNNRLA
6	Plate404_MUSL_F9	3	MUSL	ASRMTGGTEAFATEGVYGNNRLA
6	Plate404_MUSL_I15	4	MUSL	ASRMTGGTEAFATEGVYGNNRLA
6	Plate404_MUSL_I8	10	MUSL	ASRMTGGTEAFATEGVYGNNRLA
6	Plate404_MUSL_K4	3	MUSL	ASRMTGGTEAFATEGVYGNNRLA
6	Plate404_MUSL_L1	3	MUSL	ASRMTGGTEAFATEGVYGNNRLA
6	Plate404_MUSL_M4	3	MUSL	ASRMTGGTEAFATEGVYGNNRLA
6	Plate404_MUSL_O22	6	MUSL	ASRMTGGTEAFATEGVYGNNRLA
6	Plate404_MUSL_P7	3	MUSL	ASRMTGGTEAFATEGVYGNNRLA
6	Plate406_PB_A10	1	PB	ATDAGTNYGQNFVASSLEWFNEQF
6	Plate406_PB_B16	3	PB	ATDAGTNYGQNFVASSLEWFNEQF
6	Plate406_PB_B4	1	PB	ATDAGTNYGQNFVASSLEWFNEQF
6	Plate406_PB_B5	5	PB	ATDAGTNYGQNFVASSLEWFNEQF
6	Plate406_PB_C22	1	PB	ATDAGTNYGQNFVASSLEWFNEQF
6	Plate406_PB_F10	3	PB	ATDAGTNYGQNFVASSLEWFNEQF
6	Plate406_PB_I20	3	PB	ATDAGTNYGQNFVASSLEWFNEQF
6	Plate406_PB_M8	6	PB	ATDAGTNYGQNFVASSLEWFNEQF
6	Plate406_PB_N18	3	PB	ATDAGTNYGQNFVASSLEWFNEQF
6	Plate406_PB_O23	6	PB	ATDAGTNYGQNFVASSLEWFNEQF
6	Plate406_PB_O24	4	PB	ATDAGTNYGQNFVASSLEWFNEQF
6	Plate406_PB_H7	1	PB	AVRDTEYNFNKFYAVRETGLNGNNRLAATSSSPNYGYT
6	Plate406_PB_J7	1	PB	AVRDTEYNFNKFYAVRETGLNGNNRLAATSSSPNYGYT
6	Plate406_PB_K24	1	PB	AVRDTEYNFNKFYAVRETGLNGNNRLAATSSSPNYGYT
6	Plate406_PB_L5	1	PB	AVRDTEYNFNKFYAVRETGLNGNNRLAATSSSPNYGYT
6	Plate406_PB_M3	1	PB	AVRDTEYNFNKFYAVRETGLNGNNRLAATSSSPNYGYT
6	Plate406_PB_N12	6	PB	AVRDTEYNFNKFYAVRETGLNGNNRLAATSSSPNYGYT
6	Plate406_PB_O11	1	PB	AVRDTEYNFNKFYAVRETGLNGNNRLAATSSSPNYGYT
6	Plate404_MUSL_A7	3	MUSL	ASSVGTDTEAFAVIGGGSQGNLI
6	Plate404_MUSL_B10	5	MUSL	ASSVGTDTEAFAVIGGGSQGNLI
6	Plate404_MUSL_B14	6	MUSL	ASSVGTDTEAFAVIGGGSQGNLI
6	Plate404_MUSL_B9	3	MUSL	ASSVGTDTEAFAVIGGGSQGNLI
6	Plate404_MUSL_E13	3	MUSL	ATSGGGSADTQYAMRELDAGGTSYGKLTAVLGSQGGSEKLV
6	Plate404_MUSL_F10	4	MUSL	ATSGGGSADTQYAMRELDAGGTSYGKLTAVLGSQGGSEKLV
6	Plate404_MUSL_I11	3	MUSL	ATSGGGSADTQYAMRELDAGGTSYGKLTAVLGSQGGSEKLV
6	Plate404_MUSL_K21	6	MUSL	ATSGGGSADTQYAMRELDAGGTSYGKLTAVLGSQGGSEKLV
6	Plate404_MUSL_L2	1	MUSL	ASSVGTDTEAFAVIGGGSQGNLI
6	Plate404_MUSL_M13	3	MUSL	ATSGGGSADTQYAMRELDAGGTSYGKLTAVLGSQGGSEKLV
6	Plate404_MUSL_M3	3	MUSL	ASSVGTDTEAFAVIGGGSQGNLI
6	Plate404_MUSL_N13	4	MUSL	ASSVGTDTEAFAVIGGGSQGNLI
6	Plate404_MUSL_N16	7	MUSL	ATSGGGSADTQYAMRELDAGGTSYGKLTAVLGSQGGSEKLV
6	Plate404_MUSL_O1	6	MUSL	ATSGGGSADTQYAMRELDAGGTSYGKLTAVLGSQGGSEKLV
6	Plate406_PB_A18	1	PB	AVEARGTYKYIASSLGANYGYT
6	Plate406_PB_B13	3	PB	AVEARGTYKYIASSLGANYGYT
6	Plate406_PB_H11	6	PB	AVEARGTYKYIASSLGANYGYT
6	Plate406_PB_H14	4	PB	AVEARGTYKYIASSLGANYGYT
6	Plate406_PB_I5	1	PB	AVEARGTYKYIASSLGANYGYT
6	Plate406_PB_J15	5	PB	AVEARGTYKYIASSLGANYGYT
6	Plate404_MUSL_D20	3	MUSL	ATEGVYGNNRLAASKATGGTEAF
6	Plate404_MUSL_D6	3	MUSL	ATEGVYGNNRLAASKATGGTEAF
6	Plate404_MUSL_L19	3	MUSL	ATEGVYGNNRLAASKATGGTEAF
6	Plate404_MUSL_M9	6	MUSL	ATEGVYGNNRLAASKATGGTEAF
6	Plate404_MUSL_N2	1	MUSL	ATEGVYGNNRLAASKATGGTEAF
6	Plate404_MUSL_N23	1	MUSL	ATEGVYGNNRLAASKATGGTEAF
6	Plate406_PB_I3	3	PB	AYYSYDKVIASSPGQFSGNTIY
6	Plate406_PB_M13	1	PB	AYYSYDKVIASSPGQFSGNTIY
6	Plate406_PB_N15	1	PB	AYYSYDKVIASSPGQFSGNTIY
6	Plate406_PB_P19	6	PB	AYYSYDKVIASSPGQFSGNTIY
6	Plate404_MUSL_H14	3	MUSL	AYYSYDKVIASSPGQFSGNTIY
6	Plate406_PB_A15	2	PB	AGLDNDMRASSLDPKGYGYT
6	Plate406_PB_C11	2	PB	ASSLQPYSNQPQHIVSVHSGAGSYQLT
6	Plate406_PB_C16	1	PB	ASSEGPNSNQPQHASSTTTRADTQYALTGGTSYGKLT
6	Plate406_PB_D10	1	PB	ASSEGPNSNQPQHASSTTTRADTQYALTGGTSYGKLT
6	Plate406_PB_F3	1	PB	AGLDNDMRASSLDPKGYGYT
6	Plate406_PB_F7	5	PB	ASSLQPYSNQPQHIVSVHSGAGSYQLT
6	Plate406_PB_G10	6	PB	ASSEGPNSNQPQHASSTTTRADTQYALTGGTSYGKLT
6	Plate406_PB_H5	4	PB	ASSLQPYSNQPQHIVSVHSGAGSYQLT
6	Plate406_PB_I11	3	PB	AGLDNDMRASSLDPKGYGYT
6	Plate406_PB_I19	6	PB	ASSLQPYSNQPQHIVSVHSGAGSYQLT
6	Plate406_PB_O10	1	PB	AGLDNDMRASSLDPKGYGYT
6	Plate406_PB_P21	3	PB	ASSEGPNSNQPQHASSTTTRADTQYALTGGTSYGKLT
6	Plate404_MUSL_C11	1	MUSL	AVASGYSTLTAMREPTYSSASKIIASSPGTGAHEQY
6	Plate404_MUSL_D14	3	MUSL	ALSDSYGNNRLAASSRAETKETQY
6	Plate404_MUSL_E5	8	MUSL	AVASGYSTLTAMREPTYSSASKIIASSPGTGAHEQY
6	Plate404_MUSL_F15	9	MUSL	ALSDSYGNNRLAASSRAETKETQY
6	Plate404_MUSL_G17	6	MUSL	AVASGYSTLTAMREPTYSSASKIIASSPGTGAHEQY
6	Plate404_MUSL_G19	3	MUSL	ALSDSYGNNRLAASSRAETKETQY
6	Plate404_MUSL_M1	3	MUSL	ALSDSYGNNRLAASSRAETKETQY
6	Plate404_MUSL_P4	4	MUSL	AVASGYSTLTAMREPTYSSASKIIASSPGTGAHEQY
6	Plate406_PB_A20	3	PB	ASSQLQDNYGYTAGARSYQLTDGQKLL
6	Plate406_PB_C9	6	PB	AASFHMRASGTGGDRGGTEAF
6	Plate406_PB_E2	5	PB	AASFHMRASGTGGDRGGTEAF
6	Plate406_PB_G5	1	PB	ASSSLPGELFAMREYRGNQGGKLI
6	Plate406_PB_H22	2	PB	AWSPRGLNTEAFAVSVKAAGNKLT
6	Plate406_PB_I15	3	PB	ASSQLQDNYGYTAGARSYQLTDGQKLL
6	Plate406_PB_I17	3	PB	AWSPRGLNTEAFAVSVKAAGNKLT
6	Plate406_PB_M10	1	PB	ASSQLQDNYGYTAGARSYQLTDGQKLL
6	Plate406_PB_M24	4	PB	ASSSLPGELFAMREYRGNQGGKLI
6	Plate406_PB_N10	5	PB	AWSPRGLNTEAFAVSVKAAGNKLT
6	Plate406_PB_N16	7	PB	AASFHMRASGTGGDRGGTEAF
6	Plate406_PB_P20	1	PB	ASSSLPGELFAMREYRGNQGGKLI
6	Plate404_MUSL_A3	3	MUSL	ASSSVTAHNEQFAFYNYGQNFV
6	Plate404_MUSL_B11	3	MUSL	ASSSVTAHNEQFAFYNYGQNFV
6	Plate404_MUSL_B18	3	MUSL	AVSWDTGRRALTASSSDYRGTDTQY
6	Plate404_MUSL_C4	3	MUSL	ASVDRTGANVLTAAQTSYDKVIAASPGMNAGNNRKL
6	Plate404_MUSL_G2	4	MUSL	AVRMDSSYKLIASSEPSGYEQY
6	Plate404_MUSL_G3	3	MUSL	AVRMDSSYKLIASSEPSGYEQY
6	Plate404_MUSL_H4	6	MUSL	AISESQSTGELFVSNTGNQFY
6	Plate404_MUSL_J9	4	MUSL	AISESQSTGELFVSNTGNQFY
6	Plate404_MUSL_K12	3	MUSL	ASVDRTGANVLTAAQTSYDKVIAASPGMNAGNNRKL
6	Plate404_MUSL_K24	9	MUSL	AVSWDTGRRALTASSSDYRGTDTQY
6	Plate404_MUSL_L21	3	MUSL	AVRMDSSYKLIASSEPSGYEQY
6	Plate404_MUSL_M19	3	MUSL	ASSSVTAHNEQFAFYNYGQNFV
6	Plate404_MUSL_N6	6	MUSL	AVSWDTGRRALTASSSDYRGTDTQY
6	Plate404_MUSL_O5	3	MUSL	AISESQSTGELFVSNTGNQFY
6	Plate404_MUSL_P10	1	MUSL	ASVDRTGANVLTAAQTSYDKVIAASPGMNAGNNRKL
7	Plate70_MUSL_A20	1	MUSL	AVSPASGGSYIPTASSFGGAGDTQY
7	Plate70_MUSL_B4	2	MUSL	AVSPASGGSYIPTASSFGGAGDTQY
7	Plate70_MUSL_C22	1	MUSL	AVSPASGGSYIPTASSFGGAGDTQY
7	Plate70_MUSL_D12	2	MUSL	AVSPASGGSYIPTASSFGGAGDTQY
7	Plate70_MUSL_D13	2	MUSL	AVSPASGGSYIPTASSFGGAGDTQY
7	Plate70_MUSL_E15	2	MUSL	AVSPASGGSYIPTASSFGGAGDTQY
7	Plate70_MUSL_F22	1	MUSL	AVSPASGGSYIPTASSFGGAGDTQY
7	Plate70_MUSL_G11	2	MUSL	AVSPASGGSYIPTASSFGGAGDTQY
7	Plate70_MUSL_G14	2	MUSL	AVSPASGGSYIPTASSFGGAGDTQY
7	Plate70_MUSL_G16	2	MUSL	AVSPASGGSYIPTASSFGGAGDTQY
7	Plate70_MUSL_G18	2	MUSL	AVSPASGGSYIPTASSFGGAGDTQY
7	Plate70_MUSL_H10	1	MUSL	AVSPASGGSYIPTASSFGGAGDTQY
7	Plate70_PB_I10	5	PB	AVSPASGGSYIPTASSFGGAGDTQY
7	Plate70_PB_I6	1	PB	AVSPASGGSYIPTASSFGGAGDTQY
7	Plate70_PB_J1	1	PB	AVSPASGGSYIPTASSFGGAGDTQY
7	Plate70_PB_J14	2	PB	AVSPASGGSYIPTASSFGGAGDTQY
7	Plate70_PB_J21	3	PB	AVSPASGGSYIPTASSFGGAGDTQY
7	Plate70_PB_J6	1	PB	AVSPASGGSYIPTASSFGGAGDTQY
7	Plate70_PB_K14	3	PB	AVSPASGGSYIPTASSFGGAGDTQY
7	Plate70_PB_K9	1	PB	AVSPASGGSYIPTASSFGGAGDTQY
7	Plate70_PB_L12	2	PB	AVSPASGGSYIPTASSFGGAGDTQY
7	Plate70_PB_L5	1	PB	AVSPASGGSYIPTASSFGGAGDTQY
7	Plate70_PB_M14	3	PB	AVSPASGGSYIPTASSFGGAGDTQY
7	Plate70_PB_M6	1	PB	AVSPASGGSYIPTASSFGGAGDTQY
7	Plate70_PB_N8	1	PB	AVSPASGGSYIPTASSFGGAGDTQY
7	Plate70_PB_O12	5	PB	AVSPASGGSYIPTASSFGGAGDTQY
7	Plate70_PB_O21	3	PB	AVSPASGGSYIPTASSFGGAGDTQY
7	Plate70_PB_P10	1	PB	AVSPASGGSYIPTASSFGGAGDTQY
7	Plate70_PB_P14	5	PB	AVSPASGGSYIPTASSFGGAGDTQY
7	Plate70_PB_P20	4	PB	AVSPASGGSYIPTASSFGGAGDTQY
7	Plate70_PB_P3	1	PB	AVSPASGGSYIPTASSFGGAGDTQY
7	Plate70_PB_P5	2	PB	AVSPASGGSYIPTASSFGGAGDTQY
7	Plate70_MUSL_C17	1	MUSL	ALDPGSTDTQYAAISSGSARQLT
7	Plate70_MUSL_D2	1	MUSL	ALDPGSTDTQYAAISSGSARQLT
7	Plate70_MUSL_D9	2	MUSL	ALDPGSTDTQYAAISSGSARQLT
7	Plate70_MUSL_E17	9	MUSL	ALDPGSTDTQYAAISSGSARQLT
7	Plate70_MUSL_F10	7	MUSL	ALDPGSTDTQYAAISSGSARQLT
7	Plate70_MUSL_F15	5	MUSL	ALDPGSTDTQYAAISSGSARQLT
7	Plate70_MUSL_H1	2	MUSL	ALDPGSTDTQYAAISSGSARQLT
7	Plate70_MUSL_H17	4	MUSL	ALDPGSTDTQYAAISSGSARQLT
7	Plate70_PB_J10	6	PB	ALDPGSTDTQYAAISSGSARQLT
7	Plate70_PB_M23	1	PB	ALDPGSTDTQYAAISSGSARQLT
7	Plate70_PB_N21	1	PB	ALDPGSTDTQYAAISSGSARQLT
7	Plate70_PB_O4	1	PB	ALDPGSTDTQYAAISSGSARQLT
7	Plate70_MUSL_B8	2	MUSL	AASRKPGGKLIASSFDSGTQSYEQYGGSQGNLI
7	Plate70_MUSL_G10	2	MUSL	AASRKPGGKLIASSFDSGTQSYEQYGGSQGNLI
7	Plate70_MUSL_G19	1	MUSL	AASRKPGGKLIASSFDSGTQSYEQYGGSQGNLI
7	Plate70_MUSL_G23	1	MUSL	AASRKPGGKLIASSFDSGTQSYEQYGGSQGNLI
7	Plate70_MUSL_G6	2	MUSL	AASRKPGGKLIASSFDSGTQSYEQYGGSQGNLI
7	Plate70_MUSL_H9	2	MUSL	AASRKPGGKLIASSFDSGTQSYEQYGGSQGNLI
7	Plate70_PB_K8	1	PB	AASRKPGGKLIASSFDSGTQSYEQYGGSQGNLI
7	Plate70_PB_O5	1	PB	AASRKPGGKLIASSFDSGTQSYEQYGGSQGNLI
7	Plate70_PB_P11	4	PB	AASRKPGGKLIASSFDSGTQSYEQYGGSQGNLI
7	Plate70_MUSL_C12	1	MUSL	SVEDQMEDTQYAASRTKGGTSYGKLT
7	Plate70_MUSL_E16	2	MUSL	SVEDQMEDTQYAASRTKGGTSYGKLT
7	Plate70_MUSL_G12	1	MUSL	SVEDQMEDTQYAASRTKGGTSYGKLT
7	Plate70_MUSL_G15	2	MUSL	SVEDQMEDTQYAASRTKGGTSYGKLT
7	Plate70_PB_N15	3	PB	SVEDQMEDTQYAASRTKGGTSYGKLT
7	Plate70_MUSL_H20	5	MUSL	ASSLVGATEAFAENPDAGGTSYGKLT
7	Plate70_PB_K20	4	PB	ASSLVGATEAFAENPDAGGTSYGKLT
7	Plate70_PB_N23	4	PB	ASSLVGATEAFAENPDAGGTSYGKLT
7	Plate70_PB_O9	6	PB	ASSLVGATEAFAENPDAGGTSYGKLT
7	Plate70_MUSL_B23	7	MUSL	AGQNRGGGADGLTASSDSRQGLLFGYTAPHTGANSKLT
7	Plate70_MUSL_C15	1	MUSL	AGQNRGGGADGLTASSDSRQGLLFGYTAPHTGANSKLT
7	Plate70_MUSL_D10	4	MUSL	AGQNRGGGADGLTASSDSRQGLLFGYTAPHTGANSKLT
7	Plate70_MUSL_D11	2	MUSL	ASSAEQGGIQPQHAAISPSGNTPLV
7	Plate70_PB_L23	5	PB	ASSAEQGGIQPQHAAISPSGNTPLV
7	Plate70_PB_N22	1	PB	ASSAEQGGIQPQHAAISPSGNTPLV
7	Plate70_MUSL_F2	8	MUSL	ASSLRGRGTNEQYAAQNYGGATNKLI
7	Plate70_MUSL_H5	2	MUSL	ASSLRGRGTNEQYAAQNYGGATNKLI
7	Plate70_PB_P2	1	PB	ASSLRGRGTNEQYAAQNYGGATNKLI
7	Plate70_MUSL_B19	6	MUSL	AASYNFGNEKLTAVRIYNAGKSTAWSVGGGFINTEAF
7	Plate70_PB_L9	1	PB	AASYNFGNEKLTAVRIYNAGKSTAWSVGGGFINTEAF
7	Plate70_MUSL_F21	2	MUSL	ALDPGSTDTQYAVSPASGGSYIPTASSFGGAGDTQY
7	Plate70_PB_N12	1	PB	ALDPGSTDTQYAVSPASGGSYIPTASSFGGAGDTQY
7	Plate70_MUSL_C4	3	MUSL	ASMDSNYQLIASSDSVGQGNEQF
7	Plate70_MUSL_E1	1	MUSL	ASMDSNYQLIASSDSVGQGNEQF
7	Plate70_PB_I17	2	PB	ASRTSGSLGEQFALSGYTGGFKTI
7	Plate70_PB_L22	1	PB	ASRTSGSLGEQFALSGYTGGFKTI
7	Plate70_MUSL_G17	2	MUSL	ASSLYETQYAASMDSGYALNILMYSGGGADGLT
7	Plate70_PB_K5	1	PB	ASSLYETQYAASMDSGYALNILMYSGGGADGLT
7	Plate70_MUSL_B22	1	MUSL	ASSPSPARSYEQYAARKNNARLM
7	Plate70_PB_O19	3	PB	ASSPSPARSYEQYAARKNNARLM
