# Supplementary material for: Single‐cell profiling of muscle‐infiltrating T cells in idiopathic inflammatory myopathies
Source: EMBO Mol Med. 2023 Jul 31;15(10):e17240. doi: 10.15252/emmm.202217240 (PMC10565639; doi:10.15252/emmm.202217240)
Supplement: Supplementary file 11 — Dataset EV9 [file EMMM-15-e17240-s002.xlsx]

## Sheet: Data Set EV9
Data Set EV9. CDR3 alpha/beta sequences in muscle tissue and peripheral blood in patient 2-IMNM at early diagnosis and after treatment
cellname	patient_ID	tissue	treatment.status	seq_aa_AB	new_clusters
Plate400_MUSL_A14	2	MUSL	treated	ASSPGQGFGYTAVISRSGGYNKLIAVHGDMR	1
Plate400_MUSL_A6	2	MUSL	treated	ASSPGQGFGYTAVISRSGGYNKLIAVHGDMR	1
Plate400_MUSL_C13	2	MUSL	treated	ASSPGQGFGYTAVISRSGGYNKLIAVHGDMR	6
Plate400_MUSL_C17	2	MUSL	treated	ASSPGQGFGYTAVISRSGGYNKLIAVHGDMR	1
Plate400_MUSL_E11	2	MUSL	treated	ASSPGQGFGYTAVISRSGGYNKLIAVHGDMR	1
Plate400_MUSL_E13	2	MUSL	treated	ASSPGQGFGYTAVISRSGGYNKLIAVHGDMR	1
Plate400_MUSL_F19	2	MUSL	treated	ASSPGQGFGYTAVISRSGGYNKLIAVHGDMR	3
Plate400_MUSL_G7	2	MUSL	treated	ASSPGQGFGYTAVISRSGGYNKLIAVHGDMR	1
Plate400_MUSL_H16	2	MUSL	treated	ASSPGQGFGYTAVISRSGGYNKLIAVHGDMR	1
Plate400_MUSL_H23	2	MUSL	treated	ASSPGQGFGYTAVISRSGGYNKLIAVHGDMR	3
Plate72_MUSL_A1	2	MUSL	naive	ASSPGQGFGYTAVISRSGGYNKLIAVHGDMR	1
Plate72_MUSL_A22	2	MUSL	naive	ASSPGQGFGYTAVISRSGGYNKLIAVHGDMR	6
Plate72_MUSL_A9	2	MUSL	naive	ASSPGQGFGYTAVISRSGGYNKLIAVHGDMR	5
Plate72_MUSL_B15	2	MUSL	naive	ASSPGQGFGYTAVISRSGGYNKLIAVHGDMR	1
Plate72_MUSL_C10	2	MUSL	naive	ASSPGQGFGYTAVISRSGGYNKLIAVHGDMR	1
Plate72_MUSL_D9	2	MUSL	naive	ASSPGQGFGYTAVISRSGGYNKLIAVHGDMR	1
Plate72_MUSL_E15	2	MUSL	naive	ASSPGQGFGYTAVISRSGGYNKLIAVHGDMR	5
Plate72_MUSL_E8	2	MUSL	naive	ASSPGQGFGYTAVISRSGGYNKLIAVHGDMR	1
Plate72_MUSL_F7	2	MUSL	naive	ASSPGQGFGYTAVISRSGGYNKLIAVHGDMR	1
Plate72_MUSL_F9	2	MUSL	naive	ASSPGQGFGYTAVISRSGGYNKLIAVHGDMR	1
Plate72_MUSL_G11	2	MUSL	naive	ASSPGQGFGYTAVISRSGGYNKLIAVHGDMR	5
Plate72_MUSL_H4	2	MUSL	naive	ASSPGQGFGYTAVISRSGGYNKLIAVHGDMR	1
Plate400_MUSL_B5	2	MUSL	treated	AVLDVNQAGTALIASSELDGTEAF	1
Plate400_MUSL_B6	2	MUSL	treated	AVLDVNQAGTALIASSELDGTEAF	1
Plate400_MUSL_C10	2	MUSL	treated	AVLDVNQAGTALIASSELDGTEAF	1
Plate400_MUSL_D7	2	MUSL	treated	AVLDVNQAGTALIASSELDGTEAF	1
Plate400_MUSL_E19	2	MUSL	treated	AVLDVNQAGTALIASSELDGTEAF	4
Plate400_MUSL_E2	2	MUSL	treated	AVLDVNQAGTALIASSELDGTEAF	1
Plate400_MUSL_F22	2	MUSL	treated	AVLDVNQAGTALIASSELDGTEAF	1
Plate400_MUSL_F7	2	MUSL	treated	AVLDVNQAGTALIASSELDGTEAF	1
Plate400_MUSL_F8	2	MUSL	treated	AVLDVNQAGTALIASSELDGTEAF	1
Plate400_MUSL_G6	2	MUSL	treated	AVLDVNQAGTALIASSELDGTEAF	1
Plate400_MUSL_H15	2	MUSL	treated	AVLDVNQAGTALIASSELDGTEAF	1
Plate72_MUSL_A10	2	MUSL	naive	AVLDVNQAGTALIASSELDGTEAF	1
Plate72_MUSL_A18	2	MUSL	naive	AVLDVNQAGTALIASSELDGTEAF	2
Plate72_MUSL_B1	2	MUSL	naive	AVLDVNQAGTALIASSELDGTEAF	5
Plate72_MUSL_B14	2	MUSL	naive	AVLDVNQAGTALIASSELDGTEAF	1
Plate72_MUSL_D1	2	MUSL	naive	AVLDVNQAGTALIASSELDGTEAF	1
Plate72_MUSL_D18	2	MUSL	naive	AVLDVNQAGTALIASSELDGTEAF	1
Plate72_MUSL_H15	2	MUSL	naive	AVLDVNQAGTALIASSELDGTEAF	1
Plate400_MUSL_A17	2	MUSL	treated	AVHNQAGTALIASTRDPEDTQY	6
Plate400_MUSL_A7	2	MUSL	treated	AVHNQAGTALIASTRDPEDTQY	1
Plate400_MUSL_C1	2	MUSL	treated	AVHNQAGTALIASTRDPEDTQY	1
Plate400_MUSL_C11	2	MUSL	treated	AVHNQAGTALIASTRDPEDTQY	1
Plate400_MUSL_D11	2	MUSL	treated	AVHNQAGTALIASTRDPEDTQY	1
Plate400_MUSL_D19	2	MUSL	treated	AVHNQAGTALIASTRDPEDTQY	3
Plate400_MUSL_D6	2	MUSL	treated	AVHNQAGTALIASTRDPEDTQY	1
Plate400_MUSL_E14	2	MUSL	treated	AVHNQAGTALIASTRDPEDTQY	5
Plate400_MUSL_E7	2	MUSL	treated	AVHNQAGTALIASTRDPEDTQY	1
Plate400_MUSL_G13	2	MUSL	treated	AVHNQAGTALIASTRDPEDTQY	1
Plate400_MUSL_G17	2	MUSL	treated	AVHNQAGTALIASTRDPEDTQY	1
Plate400_MUSL_H4	2	MUSL	treated	AVHNQAGTALIASTRDPEDTQY	1
Plate72_MUSL_B4	2	MUSL	naive	AVHNQAGTALIASTRDPEDTQY	1
Plate72_MUSL_C2	2	MUSL	naive	AVHNQAGTALIASTRDPEDTQY	3
Plate72_MUSL_E7	2	MUSL	naive	AVHNQAGTALIASTRDPEDTQY	5
Plate72_MUSL_H12	2	MUSL	naive	AVHNQAGTALIASTRDPEDTQY	3
Plate400_MUSL_B3	2	MUSL	treated	ASTPNYSNQPQHAVTITGTASKLT	1
Plate400_MUSL_B9	2	MUSL	treated	ASTPNYSNQPQHAVTITGTASKLT	1
Plate400_MUSL_C2	2	MUSL	treated	ASTPNYSNQPQHAVTITGTASKLT	3
Plate400_MUSL_E12	2	MUSL	treated	ASTPNYSNQPQHAVTITGTASKLT	1
Plate400_MUSL_F9	2	MUSL	treated	ASTPNYSNQPQHAVTITGTASKLT	1
Plate400_MUSL_G8	2	MUSL	treated	ASTPNYSNQPQHAVTITGTASKLT	1
Plate400_MUSL_G9	2	MUSL	treated	ASTPNYSNQPQHAVTITGTASKLT	1
Plate400_MUSL_H10	2	MUSL	treated	ASTPNYSNQPQHAVTITGTASKLT	1
Plate72_MUSL_A21	2	MUSL	naive	ASTPNYSNQPQHAVTITGTASKLT	1
Plate72_MUSL_B16	2	MUSL	naive	ASTPNYSNQPQHAVTITGTASKLT	5
Plate72_MUSL_E4	2	MUSL	naive	ASTPNYSNQPQHAVTITGTASKLT	1
Plate72_MUSL_H1	2	MUSL	naive	ASTPNYSNQPQHAVTITGTASKLT	3
Plate400_MUSL_B11	2	MUSL	treated	ASSYLGTDSYEQYIVRVSGYALN	3
Plate400_MUSL_B18	2	MUSL	treated	ASSYLGTDSYEQYIVRVSGYALN	1
Plate400_MUSL_C23	2	MUSL	treated	ASSYLGTDSYEQYIVRVSGYALN	5
Plate400_MUSL_D10	2	MUSL	treated	ASSYLGTDSYEQYIVRVSGYALN	1
Plate400_MUSL_D3	2	MUSL	treated	ASSYLGTDSYEQYIVRVSGYALN	5
Plate72_MUSL_B8	2	MUSL	naive	ASSYLGTDSYEQYIVRVSGYALN	1
Plate72_MUSL_D13	2	MUSL	naive	ASSYLGTDSYEQYIVRVSGYALN	1
Plate72_MUSL_E6	2	MUSL	naive	ASSYLGTDSYEQYIVRVSGYALN	1
Plate400_MUSL_A12	2	MUSL	treated	AVSPNTGGFKTIASSVGMNQPQH	3
Plate400_MUSL_B15	2	MUSL	treated	AVSPNTGGFKTIASSVGMNQPQH	1
Plate400_MUSL_D17	2	MUSL	treated	AVSPNTGGFKTIASSVGMNQPQH	1
Plate400_MUSL_E18	2	MUSL	treated	AVSPNTGGFKTIASSVGMNQPQH	1
Plate400_MUSL_F11	2	MUSL	treated	AVSPNTGGFKTIASSVGMNQPQH	6
Plate72_MUSL_A13	2	MUSL	naive	AVSPNTGGFKTIASSVGMNQPQH	3
Plate72_MUSL_C1	2	MUSL	naive	AVSPNTGGFKTIASSVGMNQPQH	1
Plate72_MUSL_G1	2	MUSL	naive	AVSPNTGGFKTIASSVGMNQPQH	6
Plate400_MUSL_A8	2	MUSL	treated	AAGWVSGGYNKLIASSLKGYHQPQH	1
Plate400_MUSL_E10	2	MUSL	treated	AAGWVSGGYNKLIASSLKGYHQPQH	1
Plate400_MUSL_F23	2	MUSL	treated	AAGWVSGGYNKLIASSLKGYHQPQH	1
Plate400_MUSL_G5	2	MUSL	treated	AAGWVSGGYNKLIASSLKGYHQPQH	1
Plate72_MUSL_B22	2	MUSL	naive	AAGWVSGGYNKLIASSLKGYHQPQH	1
Plate72_MUSL_C19	2	MUSL	naive	AAGWVSGGYNKLIASSLKGYHQPQH	1
Plate72_MUSL_D7	2	MUSL	naive	AAGWVSGGYNKLIASSLKGYHQPQH	1
Plate400_MUSL_D16	2	MUSL	treated	ASSENSYEQYAVRFVDGGSQGNLI	1
Plate400_MUSL_F15	2	MUSL	treated	ASSENSYEQYAVRFVDGGSQGNLI	1
Plate72_MUSL_E16	2	MUSL	naive	ASSENSYEQYAVRFVDGGSQGNLI	6
Plate72_MUSL_E3	2	MUSL	naive	ASSENSYEQYAVRFVDGGSQGNLI	2
Plate72_MUSL_G12	2	MUSL	naive	ASSENSYEQYAVRFVDGGSQGNLI	2
Plate400_MUSL_B17	2	MUSL	treated	AALTGGYNKLIASSPTLAYGYT	1
Plate400_MUSL_F4	2	MUSL	treated	AALTGGYNKLIASSPTLAYGYT	1
Plate72_MUSL_D19	2	MUSL	naive	AALTGGYNKLIASSPTLAYGYT	1
Plate72_MUSL_H3	2	MUSL	naive	AALTGGYNKLIASSPTLAYGYT	1
Plate400_MUSL_B19	2	MUSL	treated	AISESTQASGDNEQFAALLTGGSYIPT	1
Plate400_MUSL_D12	2	MUSL	treated	AISESTQASGDNEQFAALLTGGSYIPT	1
Plate72_MUSL_D10	2	MUSL	naive	AISESTQASGDNEQFAALLTGGSYIPT	3
Plate72_MUSL_D14	2	MUSL	naive	AISESTQASGDNEQFAALLTGGSYIPT	6
Plate400_MUSL_C12	2	MUSL	treated	AENIKAAGNKLTASSLGISWEDTQY	1
Plate400_MUSL_D13	2	MUSL	treated	AENIKAAGNKLTASSLGISWEDTQY	6
Plate72_MUSL_H5	2	MUSL	naive	AENIKAAGNKLTASSLGISWEDTQY	1
Plate400_MUSL_D20	2	MUSL	treated	ALRVSMNTGFQKLVASSYTQETQY	1
Plate72_MUSL_A11	2	MUSL	naive	ALRVSMNTGFQKLVASSYTQETQY	2
Plate72_MUSL_B21	2	MUSL	naive	ALRVSMNTGFQKLVASSYTQETQY	1
Plate400_MUSL_E15	2	MUSL	treated	ASSLDNEQFACESNSGYALN	1
Plate400_MUSL_H11	2	MUSL	treated	ASSLDNEQFACESNSGYALN	3
Plate72_MUSL_F8	2	MUSL	naive	ASSLDNEQFACESNSGYALN	1
Plate400_MUSL_A1	2	MUSL	treated	ASSTGLPFSYNSPLHGGLNDYKLS	6
Plate400_MUSL_C9	2	MUSL	treated	ASSTGLPFSYNSPLHGGLNDYKLS	1
Plate72_MUSL_F5	2	MUSL	naive	ASSTGLPFSYNSPLHGGLNDYKLS	1
Plate400_MUSL_G14	2	MUSL	treated	GTESRGSNYKLTASSTGLPFSYNSPLHGGLNDYKLS	1
Plate400_MUSL_H21	2	MUSL	treated	GTESRGSNYKLTASSTGLPFSYNSPLHGGLNDYKLS	5
Plate72_MUSL_G6	2	MUSL	naive	GTESRGSNYKLTASSTGLPFSYNSPLHGGLNDYKLS	1
Plate400_MUSL_F3	2	MUSL	treated	SAIGGGGNTIYAVMEYGNKLV	1
Plate400_MUSL_G15	2	MUSL	treated	SAIGGGGNTIYAVMEYGNKLV	3
Plate72_MUSL_C7	2	MUSL	naive	SAIGGGGNTIYAVMEYGNKLV	4
Plate400_MUSL_B1	2	MUSL	treated	SVEGQAPYEQYAYTGTASKLT	6
Plate400_MUSL_D18	2	MUSL	treated	SVEGQAPYEQYAYTGTASKLT	5
Plate72_MUSL_C14	2	MUSL	naive	SVEGQAPYEQYAYTGTASKLT	3
Plate400_MUSL_B14	2	MUSL	treated	AGLTGNQFYATKKGTEAF	1
Plate72_MUSL_F2	2	MUSL	naive	AGLTGNQFYATKKGTEAF	6
Plate400_MUSL_F17	2	MUSL	treated	ASGSWGNEQFAMSEGGTGNQFY	4
Plate72_MUSL_D2	2	MUSL	naive	ASGSWGNEQFAMSEGGTGNQFY	5
Plate400_MUSL_E24	2	MUSL	treated	AVGGGSQGNLIASKFSGRAGETQY	1
Plate72_MUSL_G17	2	MUSL	naive	AVGGGSQGNLIASKFSGRAGETQY	1
Plate400_PB_I15	2	PB	treated	AVHNQAGTALIASTRDPEDTQY	2
Plate400_PB_L15	2	PB	treated	AVHNQAGTALIASTRDPEDTQY	7
Plate400_PB_M7	2	PB	treated	AVHNQAGTALIASTRDPEDTQY	4
Plate400_PB_P8	2	PB	treated	AVHNQAGTALIASTRDPEDTQY	2
Plate72_PB_J10	2	PB	naive	AVHNQAGTALIASTRDPEDTQY	1
Plate72_PB_J4	2	PB	naive	AVHNQAGTALIASTRDPEDTQY	4
Plate72_PB_K18	2	PB	naive	AVHNQAGTALIASTRDPEDTQY	2
Plate72_PB_K19	2	PB	naive	AVHNQAGTALIASTRDPEDTQY	2
Plate72_PB_K20	2	PB	naive	AVHNQAGTALIASTRDPEDTQY	4
Plate72_PB_K9	2	PB	naive	AVHNQAGTALIASTRDPEDTQY	2
Plate72_PB_M4	2	PB	naive	AVHNQAGTALIASTRDPEDTQY	4
Plate72_PB_P21	2	PB	naive	AVHNQAGTALIASTRDPEDTQY	5
Plate400_PB_K7	2	PB	treated	ASSPGQGFGYTAVISRSGGYNKLIAVHGDMR	2
Plate400_PB_N12	2	PB	treated	ASSPGQGFGYTAVISRSGGYNKLIAVHGDMR	5
Plate400_PB_O21	2	PB	treated	ASSPGQGFGYTAVISRSGGYNKLIAVHGDMR	1
Plate72_PB_I6	2	PB	naive	ASSPGQGFGYTAVISRSGGYNKLIAVHGDMR	2
Plate72_PB_J7	2	PB	naive	ASSPGQGFGYTAVISRSGGYNKLIAVHGDMR	2
Plate72_PB_K16	2	PB	naive	ASSPGQGFGYTAVISRSGGYNKLIAVHGDMR	3
Plate72_PB_L18	2	PB	naive	ASSPGQGFGYTAVISRSGGYNKLIAVHGDMR	7
Plate72_PB_M5	2	PB	naive	ASSPGQGFGYTAVISRSGGYNKLIAVHGDMR	2
Plate72_PB_O8	2	PB	naive	ASSPGQGFGYTAVISRSGGYNKLIAVHGDMR	2
Plate72_PB_P13	2	PB	naive	ASSPGQGFGYTAVISRSGGYNKLIAVHGDMR	3
Plate400_PB_I8	2	PB	treated	AVLDVNQAGTALIASSELDGTEAF	2
Plate400_PB_J14	2	PB	treated	AVLDVNQAGTALIASSELDGTEAF	4
Plate400_PB_L5	2	PB	treated	AVLDVNQAGTALIASSELDGTEAF	2
Plate400_PB_M19	2	PB	treated	AVLDVNQAGTALIASSELDGTEAF	1
Plate72_PB_I22	2	PB	naive	AVLDVNQAGTALIASSELDGTEAF	1
Plate72_PB_J8	2	PB	naive	AVLDVNQAGTALIASSELDGTEAF	2
Plate72_PB_L14	2	PB	naive	AVLDVNQAGTALIASSELDGTEAF	2
Plate72_PB_N23	2	PB	naive	AVLDVNQAGTALIASSELDGTEAF	3
Plate72_PB_O19	2	PB	naive	AVLDVNQAGTALIASSELDGTEAF	3
Plate72_PB_O4	2	PB	naive	AVLDVNQAGTALIASSELDGTEAF	7
Plate400_PB_J12	2	PB	treated	ASSYLGTDSYEQYIVRVSGYALN	3
Plate400_PB_K19	2	PB	treated	ASSYLGTDSYEQYIVRVSGYALN	2
Plate72_PB_I10	2	PB	naive	ASSYLGTDSYEQYIVRVSGYALN	4
Plate72_PB_J9	2	PB	naive	ASSYLGTDSYEQYIVRVSGYALN	7
Plate72_PB_K1	2	PB	naive	ASSYLGTDSYEQYIVRVSGYALN	2
Plate72_PB_K7	2	PB	naive	ASSYLGTDSYEQYIVRVSGYALN	4
Plate72_PB_K8	2	PB	naive	ASSYLGTDSYEQYIVRVSGYALN	2
Plate72_PB_L23	2	PB	naive	ASSYLGTDSYEQYIVRVSGYALN	4
Plate72_PB_O21	2	PB	naive	ASSYLGTDSYEQYIVRVSGYALN	5
Plate400_PB_M2	2	PB	treated	AAGWVSGGYNKLIASSLKGYHQPQH	1
Plate400_PB_M23	2	PB	treated	AAGWVSGGYNKLIASSLKGYHQPQH	2
Plate400_PB_M8	2	PB	treated	AAGWVSGGYNKLIASSLKGYHQPQH	4
Plate400_PB_N2	2	PB	treated	AAGWVSGGYNKLIASSLKGYHQPQH	6
Plate400_PB_O13	2	PB	treated	AAGWVSGGYNKLIASSLKGYHQPQH	1
Plate72_PB_K10	2	PB	naive	AAGWVSGGYNKLIASSLKGYHQPQH	2
Plate72_PB_O9	2	PB	naive	AAGWVSGGYNKLIASSLKGYHQPQH	2
Plate400_PB_I6	2	PB	treated	AISESTQASGDNEQFAALLTGGSYIPT	2
Plate400_PB_L22	2	PB	treated	AISESTQASGDNEQFAALLTGGSYIPT	5
Plate400_PB_O3	2	PB	treated	AISESTQASGDNEQFAALLTGGSYIPT	2
Plate72_PB_J15	2	PB	naive	AISESTQASGDNEQFAALLTGGSYIPT	5
Plate72_PB_K2	2	PB	naive	AISESTQASGDNEQFAALLTGGSYIPT	2
Plate72_PB_K21	2	PB	naive	AISESTQASGDNEQFAALLTGGSYIPT	1
Plate72_PB_O16	2	PB	naive	AISESTQASGDNEQFAALLTGGSYIPT	7
Plate400_PB_K1	2	PB	treated	ASSLGISSGNTIYAENHQGGKLI	2
Plate400_PB_K18	2	PB	treated	ASSLGISSGNTIYAENHQGGKLI	2
Plate400_PB_K22	2	PB	treated	ASSLGISSGNTIYAENHQGGKLI	1
Plate400_PB_M9	2	PB	treated	ASSLGISSGNTIYAENHQGGKLI	2
Plate72_PB_J12	2	PB	naive	ASSLGISSGNTIYAENHQGGKLI	5
Plate72_PB_K11	2	PB	naive	ASSLGISSGNTIYAENHQGGKLI	1
Plate400_PB_P11	2	PB	treated	ASTPNYSNQPQHAVTITGTASKLT	1
Plate72_PB_I16	2	PB	naive	ASTPNYSNQPQHAVTITGTASKLT	4
Plate72_PB_J3	2	PB	naive	ASTPNYSNQPQHAVTITGTASKLT	2
Plate72_PB_L24	2	PB	naive	ASTPNYSNQPQHAVTITGTASKLT	3
Plate72_PB_N13	2	PB	naive	ASTPNYSNQPQHAVTITGTASKLT	3
Plate72_PB_N2	2	PB	naive	ASTPNYSNQPQHAVTITGTASKLT	2
Plate400_PB_I11	2	PB	treated	AVGGGSQGNLIASKFSGRAGETQY	4
Plate400_PB_L20	2	PB	treated	AVGGGSQGNLIASKFSGRAGETQY	1
Plate72_PB_K13	2	PB	naive	AVGGGSQGNLIASKFSGRAGETQY	1
Plate72_PB_M16	2	PB	naive	AVGGGSQGNLIASKFSGRAGETQY	6
Plate72_PB_N12	2	PB	naive	AVGGGSQGNLIASKFSGRAGETQY	4
Plate400_PB_M12	2	PB	treated	AENIKAAGNKLTASSLGISWEDTQY	3
Plate400_PB_O10	2	PB	treated	AENIKAAGNKLTASSLGISWEDTQY	5
Plate400_PB_O15	2	PB	treated	AENIKAAGNKLTASSLGISWEDTQY	3
Plate72_PB_P2	2	PB	naive	AENIKAAGNKLTASSLGISWEDTQY	1
Plate400_PB_M4	2	PB	treated	ALRVSMNTGFQKLVASSYTQETQY	2
Plate400_PB_N19	2	PB	treated	ALRVSMNTGFQKLVASSYTQETQY	1
Plate72_PB_N19	2	PB	naive	ALRVSMNTGFQKLVASSYTQETQY	2
Plate72_PB_O24	2	PB	naive	ALRVSMNTGFQKLVASSYTQETQY	2
Plate400_PB_J17	2	PB	treated	AVSPNTGGFKTIASSVGMNQPQH	1
Plate400_PB_N24	2	PB	treated	AVSPNTGGFKTIASSVGMNQPQH	2
Plate72_PB_L20	2	PB	naive	AVSPNTGGFKTIASSVGMNQPQH	1
Plate72_PB_O10	2	PB	naive	AVSPNTGGFKTIASSVGMNQPQH	5
Plate400_PB_J8	2	PB	treated	GTESRGSNYKLTASSTGLPFSYNSPLHGGLNDYKLS	4
Plate72_PB_J18	2	PB	naive	GTESRGSNYKLTASSTGLPFSYNSPLHGGLNDYKLS	3
Plate72_PB_L3	2	PB	naive	GTESRGSNYKLTASSTGLPFSYNSPLHGGLNDYKLS	7
Plate72_PB_N20	2	PB	naive	GTESRGSNYKLTASSTGLPFSYNSPLHGGLNDYKLS	1
Plate400_PB_I2	2	PB	treated	AALTGGYNKLIASSPTLAYGYT	1
Plate400_PB_M22	2	PB	treated	AALTGGYNKLIASSPTLAYGYT	2
Plate72_PB_O23	2	PB	naive	AALTGGYNKLIASSPTLAYGYT	4
Plate400_PB_K10	2	PB	treated	ASSERRIEGTQYAATPDRGGQKLL	1
Plate72_PB_L12	2	PB	naive	ASSERRIEGTQYAATPDRGGQKLL	7
Plate72_PB_M14	2	PB	naive	ASSERRIEGTQYAATPDRGGQKLL	6
Plate400_PB_O18	2	PB	treated	ASGSWGNEQFAMSEGGTGNQFY	1
Plate72_PB_I24	2	PB	naive	ASGSWGNEQFAMSEGGTGNQFY	1
Plate72_PB_I19	2	PB	naive	ASRPSGSLPQHAELLSGNTPLV	1
Plate72_PB_L9	2	PB	naive	ASRPSGSLPQHAELLSGNTPLV	6
Plate400_PB_I12	2	PB	treated	ASSLDNEQFACESNSGYALN	1
Plate400_PB_O2	2	PB	treated	ASSLDNEQFACESNSGYALN	3
