# Supplementary material for: Single‐cell profiling of muscle‐infiltrating T cells in idiopathic inflammatory myopathies
Source: EMBO Mol Med. 2023 Jul 31;15(10):e17240. doi: 10.15252/emmm.202217240 (PMC10565639; doi:10.15252/emmm.202217240)
Supplement: Supplementary file 12 — Dataset EV10 [file EMMM-15-e17240-s017.xlsx]

## Sheet: Data Set EV10
Data Set EV10. CDR3 alpha/beta sequences in muscle tissue and peripheral blood in patient 4-ASyS at early diagnosis and after treatment
cellname	patient_ID	tissue	treatment.status	seq_aa_AB	new_clusters
Plate402_MUSL_C19	4	MUSL	treated	ASSQGTGNSPLHAGDSSYKLIALI	1
Plate402_MUSL_D5	4	MUSL	treated	ASSQGTGNSPLHAGDSSYKLIALI	1
Plate402_MUSL_E18	4	MUSL	treated	ASSQGTGNSPLHAGDSSYKLIALI	5
Plate402_MUSL_E22	4	MUSL	treated	ASSQGTGNSPLHAGDSSYKLIALI	8
Plate402_MUSL_E5	4	MUSL	treated	ASSQGTGNSPLHAGDSSYKLIALI	1
Plate402_MUSL_F12	4	MUSL	treated	ASSQGTGNSPLHAGDSSYKLIALI	1
Plate402_MUSL_F13	4	MUSL	treated	ASSQGTGNSPLHAGDSSYKLIALI	3
Plate402_MUSL_G7	4	MUSL	treated	ASSQGTGNSPLHAGDSSYKLIALI	1
Plate402_MUSL_H17	4	MUSL	treated	ASSQGTGNSPLHAGDSSYKLIALI	4
Plate402_MUSL_H20	4	MUSL	treated	ASSQGTGNSPLHAGDSSYKLIALI	1
Plate402_MUSL_H6	4	MUSL	treated	ASSQGTGNSPLHAGDSSYKLIALI	1
Plate68_MUSL_A16	4	MUSL	naive	ASSQGTGNSPLHAGDSSYKLIALI	2
Plate68_MUSL_C24	4	MUSL	naive	ASSQGTGNSPLHAGDSSYKLIALI	1
Plate68_MUSL_D11	4	MUSL	naive	ASSQGTGNSPLHAGDSSYKLIALI	1
Plate68_MUSL_D4	4	MUSL	naive	ASSQGTGNSPLHAGDSSYKLIALI	1
Plate68_MUSL_E15	4	MUSL	naive	ASSQGTGNSPLHAGDSSYKLIALI	7
Plate68_MUSL_E8	4	MUSL	naive	ASSQGTGNSPLHAGDSSYKLIALI	1
Plate68_MUSL_F6	4	MUSL	naive	ASSQGTGNSPLHAGDSSYKLIALI	1
Plate68_MUSL_F9	4	MUSL	naive	ASSQGTGNSPLHAGDSSYKLIALI	1
Plate68_MUSL_G19	4	MUSL	naive	ASSQGTGNSPLHAGDSSYKLIALI	1
Plate402_MUSL_C13	4	MUSL	treated	VVSDPGEYGNKLVASSSSGWGAGISTDTQY	1
Plate402_MUSL_E1	4	MUSL	treated	VVSDPGEYGNKLVASSSSGWGAGISTDTQY	6
Plate402_MUSL_E11	4	MUSL	treated	VVSDPGEYGNKLVASSSSGWGAGISTDTQY	5
Plate402_MUSL_E7	4	MUSL	treated	VVSDPGEYGNKLVASSSSGWGAGISTDTQY	1
Plate402_MUSL_F16	4	MUSL	treated	VVSDPGEYGNKLVASSSSGWGAGISTDTQY	1
Plate402_MUSL_F19	4	MUSL	treated	VVSDPGEYGNKLVASSSSGWGAGISTDTQY	3
Plate402_MUSL_F7	4	MUSL	treated	VVSDPGEYGNKLVASSSSGWGAGISTDTQY	1
Plate402_MUSL_H21	4	MUSL	treated	VVSDPGEYGNKLVASSSSGWGAGISTDTQY	2
Plate402_MUSL_H22	4	MUSL	treated	VVSDPGEYGNKLVASSSSGWGAGISTDTQY	3
Plate68_MUSL_A18	4	MUSL	naive	VVSDPGEYGNKLVASSSSGWGAGISTDTQY	2
Plate68_MUSL_A4	4	MUSL	naive	VVSDPGEYGNKLVASSSSGWGAGISTDTQY	1
Plate68_MUSL_A6	4	MUSL	naive	VVSDPGEYGNKLVASSSSGWGAGISTDTQY	1
Plate68_MUSL_E13	4	MUSL	naive	VVSDPGEYGNKLVASSSSGWGAGISTDTQY	2
Plate68_MUSL_E20	4	MUSL	naive	VVSDPGEYGNKLVASSSSGWGAGISTDTQY	4
Plate68_MUSL_E9	4	MUSL	naive	VVSDPGEYGNKLVASSSSGWGAGISTDTQY	1
Plate68_MUSL_F23	4	MUSL	naive	VVSDPGEYGNKLVASSSSGWGAGISTDTQY	2
Plate68_MUSL_G13	4	MUSL	naive	VVSDPGEYGNKLVASSSSGWGAGISTDTQY	2
Plate68_MUSL_H1	4	MUSL	naive	VVSDPGEYGNKLVASSSSGWGAGISTDTQY	4
Plate402_MUSL_G3	4	MUSL	treated	ASSQGTGNSPLHAGDSSYKLI	1
Plate402_MUSL_H4	4	MUSL	treated	ASSQGTGNSPLHAGDSSYKLI	1
Plate68_MUSL_A23	4	MUSL	naive	AMSGLSGSNYQLIASGGFSYNEQF	6
Plate68_MUSL_D1	4	MUSL	naive	AMSGLSGSNYQLIASGGFSYNEQF	2
Plate68_MUSL_D9	4	MUSL	naive	AMSGLSGSNYQLIASGGFSYNEQF	2
Plate68_MUSL_F12	4	MUSL	naive	ASSQGTGNSPLHAGDSSYKLI	1
Plate68_MUSL_H13	4	MUSL	naive	AMSGLSGSNYQLIASGGFSYNEQF	1
Plate402_MUSL_B21	4	MUSL	treated	AESITPGGYNKLISASHQLRTSNTGELF	4
Plate402_MUSL_B7	4	MUSL	treated	AESITPGGYNKLISASHQLRTSNTGELF	1
Plate402_MUSL_D1	4	MUSL	treated	ASSYQTGTQAFAFMKVNNARLMLLGEAVVDKLI	9
Plate402_MUSL_E21	4	MUSL	treated	ASSQDRGGVYEQYAYRSGSFGNEKLT	1
Plate402_MUSL_H19	4	MUSL	treated	ASSQDRGGVYEQYAYRSGSFGNEKLT	2
Plate68_MUSL_A9	4	MUSL	naive	ASSQDRGGVYEQYAYRSGSFGNEKLT	1
Plate68_MUSL_C1	4	MUSL	naive	ASSYQTGTQAFAFMKVNNARLMLLGEAVVDKLI	1
Plate68_MUSL_C8	4	MUSL	naive	ASSYQTGTQAFAFMKVNNARLMLLGEAVVDKLI	1
Plate68_MUSL_D12	4	MUSL	naive	AESITPGGYNKLISASHQLRTSNTGELF	4
Plate402_MUSL_A18	4	MUSL	treated	ASTRPGMMNTEAFAVSNAGGTSYGKLT	4
Plate402_MUSL_B14	4	MUSL	treated	VALEDSGYALNIPLEGAQKLVASSQGLAGGLDEQF	5
Plate402_MUSL_B6	4	MUSL	treated	ASSQGGQRAFIVLILNTGNQFY	1
Plate402_MUSL_C1	4	MUSL	treated	AMREGRGRNNRLAASSLFDGTYEQYAVRLTSGTYKYI	3
Plate402_MUSL_D16	4	MUSL	treated	ILGEDAGNMLTATDSGQKNQPQH	5
Plate402_MUSL_D6	4	MUSL	treated	AAEGGGNKLTASMRGGGRARYGYTAMREGEGSFNKFY	4
Plate402_MUSL_E10	4	MUSL	treated	ASTRPGMMNTEAFAVSNAGGTSYGKLT	1
Plate402_MUSL_E2	4	MUSL	treated	ILGEDAGNMLTATDSGQKNQPQH	3
Plate402_MUSL_F5	4	MUSL	treated	AERNDRNQGGKLIVVISGGYNKLIASVNWDNAMH	1
Plate402_MUSL_G22	4	MUSL	treated	ASSPTRLAGEYEQYAYRTNTGNQFY	1
Plate402_MUSL_H9	4	MUSL	treated	ASSQGTGNSPLHALI	1
Plate68_MUSL_A12	4	MUSL	naive	ASNPGFMNTEAFLLGSFSDGQKLLAVNMILTGGGNKLT	1
Plate68_MUSL_A2	4	MUSL	naive	ASSQGTGNSPLHALI	1
Plate68_MUSL_A20	4	MUSL	naive	ASSQGGQRAFIVLILNTGNQFY	1
Plate68_MUSL_B10	4	MUSL	naive	ASSLAGSNEKLFAVSLAGGYQKVT	1
Plate68_MUSL_B13	4	MUSL	naive	AGDSSYKLIALI	2
Plate68_MUSL_B20	4	MUSL	naive	VVSDGYGGATNKLIASSPGPTLLSYEQY	6
Plate68_MUSL_B23	4	MUSL	naive	AVRDDQAGTALIASSQDSSYEQY	5
Plate68_MUSL_B6	4	MUSL	naive	AGDSSYKLIALI	1
Plate68_MUSL_B7	4	MUSL	naive	VVSDGYGGATNKLIASSPGPTLLSYEQY	2
Plate68_MUSL_C10	4	MUSL	naive	AMREGRGRNNRLAASSLFDGTYEQYAVRLTSGTYKYI	9
Plate68_MUSL_C13	4	MUSL	naive	ASSLAGKNNEQFAVSYSGGYQKVT	6
Plate68_MUSL_C2	4	MUSL	naive	ASSLETSESTDTQYALPSGGSYIPTAMREGAYNFNKFY	3
Plate68_MUSL_C6	4	MUSL	naive	ASNPGFMNTEAFLLGSFSDGQKLLAVNMILTGGGNKLT	5
Plate68_MUSL_C7	4	MUSL	naive	ASSLAGKNNEQFAVSYSGGYQKVT	2
Plate68_MUSL_D15	4	MUSL	naive	ASSPTRLAGEYEQYAYRTNTGNQFY	1
Plate68_MUSL_D20	4	MUSL	naive	ASSFQGANEKLFAIDSGAGSYQLT	1
Plate68_MUSL_D21	4	MUSL	naive	ASSLETSESTDTQYALPSGGSYIPTAMREGAYNFNKFY	2
Plate68_MUSL_D22	4	MUSL	naive	AAMGSNDYKLSASSVVPMRILRGLGTDTQY	1
Plate68_MUSL_E19	4	MUSL	naive	ASSLAGSNEKLFAVSLAGGYQKVT	5
Plate68_MUSL_E5	4	MUSL	naive	VALEDSGYALNIPLEGAQKLVASSQGLAGGLDEQF	4
Plate68_MUSL_G1	4	MUSL	naive	APLNSGNTPLVASSPEGQARETQYAVPLSGGYNKLI	7
Plate68_MUSL_G9	4	MUSL	naive	AERNDRNQGGKLIVVISGGYNKLIASVNWDNAMH	1
Plate68_MUSL_H19	4	MUSL	naive	ASSFQGANEKLFAIDSGAGSYQLT	1
Plate68_MUSL_H9	4	MUSL	naive	AAEGGGNKLTASMRGGGRARYGYTAMREGEGSFNKFY	5
Plate402_PB_I12	4	PB	treated	ASSQGTGNSPLHAGDSSYKLIALI	4
Plate402_PB_I16	4	PB	treated	ASSQGTGNSPLHAGDSSYKLIALI	2
Plate402_PB_I7	4	PB	treated	ASSQGTGNSPLHAGDSSYKLIALI	4
Plate402_PB_I9	4	PB	treated	ASSQGTGNSPLHAGDSSYKLIALI	2
Plate402_PB_J16	4	PB	treated	ASSQGTGNSPLHAGDSSYKLIALI	4
Plate402_PB_J17	4	PB	treated	ASSQGTGNSPLHAGDSSYKLIALI	2
Plate402_PB_J3	4	PB	treated	ASSQGTGNSPLHAGDSSYKLIALI	4
Plate402_PB_K1	4	PB	treated	ASSQGTGNSPLHAGDSSYKLIALI	4
Plate402_PB_K10	4	PB	treated	ASSQGTGNSPLHAGDSSYKLIALI	2
Plate402_PB_K15	4	PB	treated	ASSQGTGNSPLHAGDSSYKLIALI	4
Plate402_PB_K18	4	PB	treated	ASSQGTGNSPLHAGDSSYKLIALI	4
Plate402_PB_K21	4	PB	treated	ASSQGTGNSPLHAGDSSYKLIALI	4
Plate402_PB_K9	4	PB	treated	ASSQGTGNSPLHAGDSSYKLIALI	2
Plate402_PB_L10	4	PB	treated	ASSQGTGNSPLHAGDSSYKLIALI	4
Plate402_PB_L23	4	PB	treated	ASSQGTGNSPLHAGDSSYKLIALI	2
Plate402_PB_L8	4	PB	treated	ASSQGTGNSPLHAGDSSYKLIALI	2
Plate402_PB_M13	4	PB	treated	ASSQGTGNSPLHAGDSSYKLIALI	1
Plate402_PB_M18	4	PB	treated	ASSQGTGNSPLHAGDSSYKLIALI	4
Plate402_PB_M4	4	PB	treated	ASSQGTGNSPLHAGDSSYKLIALI	4
Plate402_PB_M9	4	PB	treated	ASSQGTGNSPLHAGDSSYKLIALI	2
Plate402_PB_N14	4	PB	treated	ASSQGTGNSPLHAGDSSYKLIALI	2
Plate402_PB_N17	4	PB	treated	ASSQGTGNSPLHAGDSSYKLIALI	4
Plate402_PB_N19	4	PB	treated	ASSQGTGNSPLHAGDSSYKLIALI	2
Plate402_PB_N21	4	PB	treated	ASSQGTGNSPLHAGDSSYKLIALI	2
Plate402_PB_N22	4	PB	treated	ASSQGTGNSPLHAGDSSYKLIALI	4
Plate402_PB_N5	4	PB	treated	ASSQGTGNSPLHAGDSSYKLIALI	4
Plate402_PB_N6	4	PB	treated	ASSQGTGNSPLHAGDSSYKLIALI	2
Plate402_PB_O15	4	PB	treated	ASSQGTGNSPLHAGDSSYKLIALI	1
Plate402_PB_O17	4	PB	treated	ASSQGTGNSPLHAGDSSYKLIALI	2
Plate402_PB_O20	4	PB	treated	ASSQGTGNSPLHAGDSSYKLIALI	4
Plate402_PB_O7	4	PB	treated	ASSQGTGNSPLHAGDSSYKLIALI	4
Plate402_PB_O9	4	PB	treated	ASSQGTGNSPLHAGDSSYKLIALI	2
Plate402_PB_P12	4	PB	treated	ASSQGTGNSPLHAGDSSYKLIALI	4
Plate402_PB_P14	4	PB	treated	ASSQGTGNSPLHAGDSSYKLIALI	2
Plate402_PB_P17	4	PB	treated	ASSQGTGNSPLHAGDSSYKLIALI	2
Plate402_PB_P3	4	PB	treated	ASSQGTGNSPLHAGDSSYKLIALI	2
Plate402_PB_P4	4	PB	treated	ASSQGTGNSPLHAGDSSYKLIALI	4
Plate402_PB_P9	4	PB	treated	ASSQGTGNSPLHAGDSSYKLIALI	2
Plate68_PB_I11	4	PB	naive	ASSQGTGNSPLHAGDSSYKLIALI	4
Plate68_PB_I13	4	PB	naive	ASSQGTGNSPLHAGDSSYKLIALI	5
Plate68_PB_I18	4	PB	naive	ASSQGTGNSPLHAGDSSYKLIALI	4
Plate68_PB_I23	4	PB	naive	ASSQGTGNSPLHAGDSSYKLIALI	6
Plate68_PB_I5	4	PB	naive	ASSQGTGNSPLHAGDSSYKLIALI	2
Plate68_PB_J15	4	PB	naive	ASSQGTGNSPLHAGDSSYKLIALI	4
Plate68_PB_K12	4	PB	naive	ASSQGTGNSPLHAGDSSYKLIALI	2
Plate68_PB_K13	4	PB	naive	ASSQGTGNSPLHAGDSSYKLIALI	1
Plate68_PB_K15	4	PB	naive	ASSQGTGNSPLHAGDSSYKLIALI	4
Plate68_PB_K16	4	PB	naive	ASSQGTGNSPLHAGDSSYKLIALI	2
Plate68_PB_K8	4	PB	naive	ASSQGTGNSPLHAGDSSYKLIALI	4
Plate68_PB_L13	4	PB	naive	ASSQGTGNSPLHAGDSSYKLIALI	4
Plate68_PB_L15	4	PB	naive	ASSQGTGNSPLHAGDSSYKLIALI	2
Plate68_PB_L18	4	PB	naive	ASSQGTGNSPLHAGDSSYKLIALI	1
Plate68_PB_L2	4	PB	naive	ASSQGTGNSPLHAGDSSYKLIALI	4
Plate68_PB_L20	4	PB	naive	ASSQGTGNSPLHAGDSSYKLIALI	2
Plate68_PB_L21	4	PB	naive	ASSQGTGNSPLHAGDSSYKLIALI	4
Plate68_PB_L22	4	PB	naive	ASSQGTGNSPLHAGDSSYKLIALI	1
Plate68_PB_L24	4	PB	naive	ASSQGTGNSPLHAGDSSYKLIALI	4
Plate68_PB_L9	4	PB	naive	ASSQGTGNSPLHAGDSSYKLIALI	4
Plate68_PB_M1	4	PB	naive	ASSQGTGNSPLHAGDSSYKLIALI	4
Plate68_PB_M12	4	PB	naive	ASSQGTGNSPLHAGDSSYKLIALI	4
Plate68_PB_M16	4	PB	naive	ASSQGTGNSPLHAGDSSYKLIALI	5
Plate68_PB_M4	4	PB	naive	ASSQGTGNSPLHAGDSSYKLIALI	2
Plate68_PB_N14	4	PB	naive	ASSQGTGNSPLHAGDSSYKLIALI	4
Plate68_PB_N18	4	PB	naive	ASSQGTGNSPLHAGDSSYKLIALI	4
Plate68_PB_O12	4	PB	naive	ASSQGTGNSPLHAGDSSYKLIALI	1
Plate68_PB_O16	4	PB	naive	ASSQGTGNSPLHAGDSSYKLIALI	2
Plate68_PB_O22	4	PB	naive	ASSQGTGNSPLHAGDSSYKLIALI	1
Plate68_PB_P8	4	PB	naive	ASSQGTGNSPLHAGDSSYKLIALI	4
Plate402_PB_J15	4	PB	treated	VVSDPGEYGNKLVASSSSGWGAGISTDTQY	4
Plate402_PB_K11	4	PB	treated	VVSDPGEYGNKLVASSSSGWGAGISTDTQY	4
Plate402_PB_K13	4	PB	treated	VVSDPGEYGNKLVASSSSGWGAGISTDTQY	4
Plate402_PB_K23	4	PB	treated	VVSDPGEYGNKLVASSSSGWGAGISTDTQY	2
Plate402_PB_K5	4	PB	treated	VVSDPGEYGNKLVASSSSGWGAGISTDTQY	2
Plate402_PB_L11	4	PB	treated	VVSDPGEYGNKLVASSSSGWGAGISTDTQY	2
Plate402_PB_L2	4	PB	treated	VVSDPGEYGNKLVASSSSGWGAGISTDTQY	1
Plate402_PB_L24	4	PB	treated	VVSDPGEYGNKLVASSSSGWGAGISTDTQY	2
Plate402_PB_L9	4	PB	treated	VVSDPGEYGNKLVASSSSGWGAGISTDTQY	2
Plate402_PB_M12	4	PB	treated	VVSDPGEYGNKLVASSSSGWGAGISTDTQY	2
Plate402_PB_M15	4	PB	treated	VVSDPGEYGNKLVASSSSGWGAGISTDTQY	1
Plate402_PB_N20	4	PB	treated	VVSDPGEYGNKLVASSSSGWGAGISTDTQY	4
Plate402_PB_N7	4	PB	treated	VVSDPGEYGNKLVASSSSGWGAGISTDTQY	2
Plate402_PB_O12	4	PB	treated	VVSDPGEYGNKLVASSSSGWGAGISTDTQY	2
Plate402_PB_O19	4	PB	treated	VVSDPGEYGNKLVASSSSGWGAGISTDTQY	2
Plate402_PB_O24	4	PB	treated	VVSDPGEYGNKLVASSSSGWGAGISTDTQY	1
Plate402_PB_P16	4	PB	treated	VVSDPGEYGNKLVASSSSGWGAGISTDTQY	4
Plate402_PB_P19	4	PB	treated	VVSDPGEYGNKLVASSSSGWGAGISTDTQY	3
Plate402_PB_P7	4	PB	treated	VVSDPGEYGNKLVASSSSGWGAGISTDTQY	4
Plate402_PB_P8	4	PB	treated	VVSDPGEYGNKLVASSSSGWGAGISTDTQY	2
Plate68_PB_I6	4	PB	naive	VVSDPGEYGNKLVASSSSGWGAGISTDTQY	2
Plate68_PB_J11	4	PB	naive	VVSDPGEYGNKLVASSSSGWGAGISTDTQY	2
Plate68_PB_J12	4	PB	naive	VVSDPGEYGNKLVASSSSGWGAGISTDTQY	1
Plate68_PB_J23	4	PB	naive	VVSDPGEYGNKLVASSSSGWGAGISTDTQY	2
Plate68_PB_L11	4	PB	naive	VVSDPGEYGNKLVASSSSGWGAGISTDTQY	2
Plate68_PB_L17	4	PB	naive	VVSDPGEYGNKLVASSSSGWGAGISTDTQY	4
Plate68_PB_M18	4	PB	naive	VVSDPGEYGNKLVASSSSGWGAGISTDTQY	4
Plate68_PB_O14	4	PB	naive	VVSDPGEYGNKLVASSSSGWGAGISTDTQY	2
Plate68_PB_O18	4	PB	naive	VVSDPGEYGNKLVASSSSGWGAGISTDTQY	2
Plate68_PB_O24	4	PB	naive	VVSDPGEYGNKLVASSSSGWGAGISTDTQY	1
Plate68_PB_O9	4	PB	naive	VVSDPGEYGNKLVASSSSGWGAGISTDTQY	2
Plate68_PB_P20	4	PB	naive	VVSDPGEYGNKLVASSSSGWGAGISTDTQY	1
Plate68_PB_P6	4	PB	naive	VVSDPGEYGNKLVASSSSGWGAGISTDTQY	2
Plate68_PB_P9	4	PB	naive	VVSDPGEYGNKLVASSSSGWGAGISTDTQY	4
Plate402_PB_J5	4	PB	treated	AESITPGGYNKLISASHQLRTSNTGELF	2
Plate402_PB_K7	4	PB	treated	AESITPGGYNKLISASHQLRTSNTGELF	2
Plate68_PB_I21	4	PB	naive	AESITPGGYNKLISASHQLRTSNTGELF	4
Plate68_PB_J2	4	PB	naive	AESITPGGYNKLISASHQLRTSNTGELF	4
Plate68_PB_J21	4	PB	naive	AESITPGGYNKLISASHQLRTSNTGELF	2
Plate68_PB_L14	4	PB	naive	AESITPGGYNKLISASHQLRTSNTGELF	2
Plate68_PB_L4	4	PB	naive	AESITPGGYNKLISASHQLRTSNTGELF	2
Plate68_PB_M11	4	PB	naive	AESITPGGYNKLISASHQLRTSNTGELF	4
Plate68_PB_N22	4	PB	naive	AESITPGGYNKLISASHQLRTSNTGELF	4
Plate402_PB_I1	4	PB	treated	ASRATFGNTEAFAEKDSNYQLI	4
Plate402_PB_K20	4	PB	treated	ASRATFGNTEAFAEKDSNYQLI	2
Plate402_PB_K22	4	PB	treated	ASRATFGNTEAFAEKDSNYQLI	6
Plate402_PB_N8	4	PB	treated	ASRATFGNTEAFAEKDSNYQLI	4
Plate68_PB_J20	4	PB	naive	ASRATFGNTEAFAEKDSNYQLI	4
Plate68_PB_K22	4	PB	naive	ASRATFGNTEAFAEKDSNYQLI	2
Plate68_PB_N9	4	PB	naive	ASRATFGNTEAFAEKDSNYQLI	2
Plate68_PB_O21	4	PB	naive	ASRATFGNTEAFAEKDSNYQLI	4
Plate402_PB_L12	4	PB	treated	ASSQGTGNSPLHAGDSSYKLI	2
Plate402_PB_M2	4	PB	treated	ASSQGTGNSPLHAGDSSYKLI	1
Plate402_PB_M22	4	PB	treated	ASSQGTGNSPLHAGDSSYKLI	2
Plate402_PB_N23	4	PB	treated	ASSQGTGNSPLHAGDSSYKLI	4
Plate68_PB_J14	4	PB	naive	ASSQGTGNSPLHAGDSSYKLI	4
Plate68_PB_K5	4	PB	naive	ASSQGTGNSPLHAGDSSYKLI	4
Plate68_PB_M5	4	PB	naive	ASSQGTGNSPLHAGDSSYKLI	4
Plate402_PB_I11	4	PB	treated	ASSQGTGNSPLHALI	2
Plate402_PB_I3	4	PB	treated	AVSVPHNAGNNRKLASSDLISYEQYAMSDGDYKLS	4
Plate402_PB_I4	4	PB	treated	AVSVPHNAGNNRKLASSDLISYEQYAMSDGDYKLS	2
Plate402_PB_J10	4	PB	treated	AVSVPHNAGNNRKLASSDLISYEQYAMSDGDYKLS	4
Plate402_PB_L15	4	PB	treated	ASSQGTGNSPLHALI	4
Plate402_PB_L16	4	PB	treated	ASSQGTGNSPLHALI	4
Plate402_PB_L21	4	PB	treated	ASSQGTGNSPLHALI	4
Plate402_PB_M1	4	PB	treated	ASSITSGGNNEQFATDGQFSDGQKLLAANAGNMLT	2
Plate402_PB_P13	4	PB	treated	ASSQGTGNSPLHALI	4
Plate68_PB_I10	4	PB	naive	ASSITSGGNNEQFATDGQFSDGQKLLAANAGNMLT	2
Plate68_PB_J22	4	PB	naive	ASSITSGGNNEQFATDGQFSDGQKLLAANAGNMLT	2
Plate68_PB_K19	4	PB	naive	ASSITSGGNNEQFATDGQFSDGQKLLAANAGNMLT	2
Plate68_PB_N7	4	PB	naive	AVSVPHNAGNNRKLASSDLISYEQYAMSDGDYKLS	4
Plate68_PB_O10	4	PB	naive	ASSITSGGNNEQFATDGQFSDGQKLLAANAGNMLT	2
Plate68_PB_P5	4	PB	naive	AVSVPHNAGNNRKLASSDLISYEQYAMSDGDYKLS	4
Plate402_PB_I17	4	PB	treated	AALYGQNFVASSDLVGPGELF	4
Plate402_PB_I22	4	PB	treated	ILGEDAGNMLTATDSGQKNQPQH	2
Plate402_PB_K14	4	PB	treated	ASSYQTGTQAFAFMKVNNARLMLLGEAVVDKLI	4
Plate402_PB_L5	4	PB	treated	APLNSGNTPLVASSPEGQARETQYAVPLSGGYNKLI	2
Plate402_PB_M24	4	PB	treated	ILGEDAGNMLTATDSGQKNQPQH	4
Plate402_PB_P21	4	PB	treated	APLNSGNTPLVASSPEGQARETQYAVPLSGGYNKLI	2
Plate68_PB_I16	4	PB	naive	APLNSGNTPLVASSPEGQARETQYAVPLSGGYNKLI	3
Plate68_PB_I8	4	PB	naive	AALYGQNFVASSDLVGPGELF	4
Plate68_PB_J10	4	PB	naive	ASSYQTGTQAFAFMKVNNARLMLLGEAVVDKLI	4
Plate68_PB_J5	4	PB	naive	ILGEDAGNMLTATDSGQKNQPQH	4
Plate68_PB_J6	4	PB	naive	ASSYQTGTQAFAFMKVNNARLMLLGEAVVDKLI	4
Plate68_PB_K11	4	PB	naive	ASSYQTGTQAFAFMKVNNARLMLLGEAVVDKLI	2
Plate68_PB_L16	4	PB	naive	ILGEDAGNMLTATDSGQKNQPQH	4
Plate68_PB_O15	4	PB	naive	AALYGQNFVASSDLVGPGELF	2
Plate68_PB_O3	4	PB	naive	APLNSGNTPLVASSPEGQARETQYAVPLSGGYNKLI	4
Plate68_PB_P2	4	PB	naive	AALYGQNFVASSDLVGPGELF	4
Plate402_PB_I15	4	PB	treated	ASSLETSESTDTQYALPSGGSYIPT	2
Plate402_PB_I18	4	PB	treated	ASSFPQPQHVVNTRDGGFKTI	2
Plate402_PB_I6	4	PB	treated	ASSLETSESTDTQYALPSGGSYIPT	4
Plate402_PB_K12	4	PB	treated	AAENYGQNFVASSEQSSYNEQF	4
Plate402_PB_K16	4	PB	treated	ASSLVGVQETQYAVSDRVGGTSYGKLT	4
Plate402_PB_K24	4	PB	treated	AAENYGQNFVASSEQSSYNEQF	3
Plate402_PB_K4	4	PB	treated	ASSFPQPQHVVNTRDGGFKTI	4
Plate402_PB_M5	4	PB	treated	ASSLVGVQETQYAVSDRVGGTSYGKLT	2
Plate402_PB_N1	4	PB	treated	ATRDPGGGPYEQYAVRGYSTLT	4
Plate402_PB_N15	4	PB	treated	AAENYGQNFVASSEQSSYNEQF	5
Plate402_PB_O23	4	PB	treated	ASSLETSESTDTQYALPSGGSYIPT	2
Plate402_PB_O3	4	PB	treated	ATRDPGGGPYEQYAVRGYSTLT	2
Plate68_PB_I2	4	PB	naive	ASSFPQPQHVVNTRDGGFKTI	1
Plate68_PB_J24	4	PB	naive	AMREGRGRNNRLAASSLFDGTYEQYAVRLTSGTYKYI	2
Plate68_PB_J3	4	PB	naive	AMREGRGRNNRLAASSLFDGTYEQYAVRLTSGTYKYI	4
Plate68_PB_K1	4	PB	naive	ATRDPGGGPYEQYAVRGYSTLT	4
Plate68_PB_L7	4	PB	naive	AVNAPGNTGKLIASSLGSQAF	7
Plate68_PB_M13	4	PB	naive	AMREGRGRNNRLAASSLFDGTYEQYAVRLTSGTYKYI	3
Plate68_PB_N12	4	PB	naive	AVNAPGNTGKLIASSLGSQAF	2
Plate68_PB_P1	4	PB	naive	ASSLVGVQETQYAVSDRVGGTSYGKLT	4
Plate68_PB_P19	4	PB	naive	AVNAPGNTGKLIASSLGSQAF	2
Plate402_PB_J1	4	PB	treated	ASNREYSNQPQHILRDVYNTDKLI	4
Plate402_PB_J6	4	PB	treated	ASSARTSGGRETQYAFMKDLTDKLI	4
Plate402_PB_J7	4	PB	treated	ASSYQTGTQAFLLGEAVVDKLI	4
Plate402_PB_L14	4	PB	treated	AVPNTGNQFYASSYPDTQY	2
Plate402_PB_L6	4	PB	treated	AVPNTGNQFYASSYPDTQY	4
Plate402_PB_M19	4	PB	treated	AVGANNDMRASSHGQGWNIQY	4
Plate402_PB_N13	4	PB	treated	ALSGGVTGTASKLTSATPPLLQGARVETQY	6
Plate402_PB_N24	4	PB	treated	AVGANNDMRASSHGQGWNIQY	8
Plate402_PB_O1	4	PB	treated	ASSQGGQRAFIVLILNTGNQFY	1
Plate402_PB_O11	4	PB	treated	ASSYQTGTQAFLLGEAVVDKLI	4
Plate402_PB_P18	4	PB	treated	ALSGGVTGTASKLTSATPPLLQGARVETQY	2
Plate402_PB_P20	4	PB	treated	ASSPTEATRRETQYVVSVGGDKLI	2
Plate68_PB_I3	4	PB	naive	IVTQFGSARQLTASSLGGGGDTQY	2
Plate68_PB_I9	4	PB	naive	ASNREYSNQPQHILRDVYNTDKLI	2
Plate68_PB_K17	4	PB	naive	ASSPTEATRRETQYVVSVGGDKLI	2
Plate68_PB_M21	4	PB	naive	ASSARTSGGRETQYAFMKDLTDKLI	4
Plate68_PB_M3	4	PB	naive	ASSQDRGGVYEQYAYRSGSFGNEKLT	2
Plate68_PB_M6	4	PB	naive	ASSQDRGGVYEQYAYRSGSFGNEKLT	2
Plate68_PB_M9	4	PB	naive	ASSKQTGVEQFILYTGANSKLTAFMNTNAGKST	4
Plate68_PB_O8	4	PB	naive	ASSKQTGVEQFILYTGANSKLTAFMNTNAGKST	4
Plate68_PB_P11	4	PB	naive	ASSQGGQRAFIVLILNTGNQFY	2
Plate68_PB_P15	4	PB	naive	IVTQFGSARQLTASSLGGGGDTQY	4
