# Supplementary material for: Single‐cell profiling of muscle‐infiltrating T cells in idiopathic inflammatory myopathies
Source: EMBO Mol Med. 2023 Jul 31;15(10):e17240. doi: 10.15252/emmm.202217240 (PMC10565639; doi:10.15252/emmm.202217240)
Supplement: Supplementary file 13 — Dataset EV11 [file EMMM-15-e17240-s020.xlsx]

## Sheet: Data Set EV11
Data Set EV11. Differentially expressed genes in muscle T cells between diagnosis subtypes
gene	p_val	avg_log2FC	pct.1	pct.2	p_val_adj	clinical_subphenotype
ITGAD	9.44E-07	0.538483566	0.577	0.079	0.045212862	IBM
XCL1	1.10E-06	1.639012156	0.933	0.545	0.052797121	IBM
RN7SL564P	4.24E-06	0.333294186	0.706	0.306	0.203073503	IBM
RN7SL8P	6.92E-06	0.285890572	0.611	0.165	0.331347673	IBM
RN7SL144P	9.96E-06	0.299480433	0.708	0.314	0.477055616	IBM
JAML	2.57E-05	0.568341897	0.872	0.669	1	IBM
XCL2	3.79E-05	2.053804794	0.89	0.597	1	IBM
ITGAE	3.81E-05	0.952495362	0.821	0.385	1	IBM
ATP1B1	5.30E-05	0.588408046	0.777	0.438	1	IBM
MTND4P24	8.94E-05	0.360985173	0.782	0.517	1	IBM
RN7SL732P	0.000145584	0.566065873	0.769	0.513	1	IBM
RN7SL587P	0.000185263	0.250271133	0.723	0.319	1	IBM
ZNF683	0.000279731	1.436133105	0.834	0.524	1	IBM
HLA-DRB1	0.000323674	0.520191173	0.94	0.739	1	IBM
TGFBI	0.000429926	0.630172863	0.588	0.19	1	IBM
CXCR6	0.000432718	0.889302224	0.847	0.636	1	IBM
CRTAM	0.000454583	0.443100713	0.81	0.573	1	IBM
CLU	0.00060882	0.881249623	0.873	0.526	1	IBM
RN7SL767P	0.00068109	0.354394632	0.762	0.393	1	IBM
KLRK1	0.000686218	0.675566438	0.652	0.38	1	IBM
UTY	0.001460326	0.255884215	0.547	0.296	1	IBM
CSF1	0.0015129	0.528602935	0.527	0.316	1	IBM
ITM2C	0.001572568	0.505451034	0.609	0.341	1	IBM
PLAAT3	0.001580998	0.455611669	0.577	0.37	1	IBM
IGHV1-69-2	0.001654475	0.634289166	0.268	0.01	1	IBM
CASS4	0.001805677	0.374089004	0.804	0.543	1	IBM
IGHD6-6	0.003462446	0.694730902	0.242	0	1	IBM
SEL1L3	0.003836551	0.459362121	0.896	0.676	1	IBM
STYK1	0.004095946	0.267752612	0.391	0.148	1	IBM
PIK3CG	0.004344591	0.482564235	0.801	0.572	1	IBM
FASLG	0.004668207	0.480888169	0.628	0.398	1	IBM
ITGA1	0.004892906	0.253676519	0.391	0.154	1	IBM
DRAIC	0.005903418	0.552804617	0.389	0.156	1	IBM
CD9	0.008135023	0.415305068	0.359	0.112	1	IBM
ENSG00000213058	3.01E-14	0.839136254	0.975	0.305	1.44E-09	IMNM
S1PR1	3.97E-06	0.642225647	0.935	0.625	0.19026231	IMNM
S100B	0.000129208	0.632549157	0.283	0.024	1	IMNM
CD300A	0.000184105	0.675917175	0.657	0.352	1	IMNM
FCGR3A	0.000212858	0.619426489	0.663	0.39	1	IMNM
AUTS2	0.000341287	0.30051735	0.626	0.36	1	IMNM
FGFBP2	0.001275583	0.961781453	0.771	0.493	1	IMNM
ITGAM	0.001403938	0.364070853	0.694	0.454	1	IMNM
SATB1	0.001502081	0.358481858	0.841	0.581	1	IMNM
NSG1	0.001717048	0.269275248	0.317	0.112	1	IMNM
KLF3	0.004954126	0.365128642	0.836	0.531	1	IMNM
LEF1	0.006950689	0.533061908	0.782	0.576	1	IMNM
SELL	0.009114142	0.730195305	0.943	0.707	1	IMNM
CXCL13	1.23E-19	3.402999652	1	0.107	5.91E-15	DM
CDO1	4.67E-19	2.001525631	0.936	0.012	2.24E-14	DM
TTN	8.64E-14	0.555256338	1	0.685	4.14E-09	DM
GEM	1.36E-12	1.108249055	0.955	0.367	6.53E-08	DM
HLA-DQB1	3.80E-12	1.275004111	0.968	0.328	1.82E-07	DM
MS4A6A	4.23E-12	0.926885823	0.624	0.036	2.03E-07	DM
IFI44L	5.99E-12	0.543921401	0.981	0.257	2.87E-07	DM
USP18	1.62E-11	0.457127658	0.758	0.173	7.79E-07	DM
SIRPG	2.38E-11	0.853600215	0.955	0.5	1.14E-06	DM
TNFSF4	3.16E-11	0.333570576	0.662	0.058	1.51E-06	DM
TOP2A	6.16E-11	0.410924334	0.675	0.113	2.95E-06	DM
RRM2	7.24E-11	1.007703345	0.662	0.06	3.47E-06	DM
HAVCR2	7.74E-11	0.833074216	0.93	0.207	3.71E-06	DM
MKI67	2.58E-10	0.774281461	0.777	0.129	1.24E-05	DM
TOX2	3.85E-10	0.29846899	0.643	0.157	1.84E-05	DM
ZBTB16	4.59E-10	0.729730901	0.987	0.19	2.20E-05	DM
TNFRSF9	8.46E-10	0.92274725	0.981	0.46	4.05E-05	DM
STMN1	1.65E-09	0.898264118	0.955	0.545	7.88E-05	DM
CCDC6	1.66E-09	0.315766984	0.879	0.356	7.94E-05	DM
CCDC144B	2.08E-09	0.279929737	0.955	0.54	9.94E-05	DM
CD27	2.15E-09	1.202100757	0.994	0.513	0.0001031	DM
LYST	2.48E-09	0.731039951	1	0.773	0.000118767	DM
ENSG00000266088	2.90E-09	0.713696772	0.637	0.103	0.00013882	DM
GALM	3.03E-09	0.315886608	0.924	0.553	0.000145093	DM
HLA-DQA1	3.10E-09	1.016060834	0.917	0.276	0.000148551	DM
ASTL	3.11E-09	0.605451749	0.834	0.247	0.000148883	DM
HLA-DRA	4.10E-09	1.139464995	1	0.707	0.000196592	DM
XIST	4.16E-09	0.43826307	0.949	0.255	0.000199234	DM
FKBP5	4.87E-09	1.327079137	1	0.796	0.000233384	DM
XAF1	4.97E-09	0.758228341	0.936	0.425	0.000238076	DM
BICDL1	6.30E-09	0.697162015	0.981	0.695	0.000302019	DM
SESN3	9.84E-09	0.328965101	0.968	0.441	0.000471218	DM
CHN1	1.32E-08	1.016226865	0.796	0.124	0.000634153	DM
HLA-DMA	1.37E-08	0.754129327	0.943	0.458	0.000658674	DM
IFI27	1.50E-08	0.898182722	0.433	0.024	0.000716876	DM
PTTG1	1.59E-08	0.60354033	0.809	0.41	0.000763404	DM
SLC9A9	1.83E-08	0.468312324	0.828	0.307	0.00087616	DM
SDC4	2.27E-08	0.35821188	0.841	0.351	0.001085396	DM
FCRL3	2.56E-08	0.539819127	0.866	0.251	0.001228472	DM
HLA-DRB11	3.00E-08	1.481758208	1	0.793	0.001435915	DM
OAS1	3.22E-08	0.394628427	0.809	0.302	0.001542642	DM
NMB	3.39E-08	0.820464941	0.586	0.111	0.001624471	DM
LAYN	3.44E-08	0.329533213	0.465	0.097	0.001647017	DM
CRTAM1	5.09E-08	0.70888428	0.975	0.625	0.002436692	DM
DCTPP1	5.18E-08	0.308360081	0.484	0.132	0.00248009	DM
ATP8B4	6.97E-08	0.41133122	0.554	0.113	0.003337219	DM
CDCA5	7.78E-08	0.49578105	0.452	0.035	0.00372694	DM
TK1	7.78E-08	0.298798157	0.395	0.031	0.00372694	DM
MIR155HG	8.79E-08	0.616977159	0.873	0.317	0.00421036	DM
FABP5	1.16E-07	1.110465704	0.911	0.457	0.005572719	DM
WARS1	1.61E-07	1.068331877	0.936	0.469	0.007709465	DM
CDK1	1.63E-07	0.333942171	0.49	0.086	0.007792364	DM
RASSF4	1.79E-07	0.464722375	0.541	0.091	0.008561199	DM
METTL8	1.81E-07	0.755047313	0.726	0.222	0.008666529	DM
GNA15	2.09E-07	0.526665003	0.72	0.147	0.010030283	DM
FAS	2.47E-07	0.665089066	0.994	0.737	0.011817585	DM
CDKN3	3.12E-07	0.659575487	0.497	0.067	0.014938745	DM
NDFIP2	3.44E-07	0.751198585	0.911	0.298	0.016472202	DM
HBS1L	3.88E-07	0.405978112	0.873	0.5	0.018575964	DM
HSPB11	3.93E-07	0.909628317	0.745	0.4	0.018805311	DM
AP3S1	3.97E-07	0.780113911	0.917	0.488	0.019030938	DM
PCGF5	4.29E-07	0.285699757	0.885	0.549	0.020563365	DM
ZEB1	4.31E-07	0.329545102	0.943	0.53	0.020637674	DM
PPP4R1	6.74E-07	0.28521234	0.771	0.357	0.032311055	DM
DAPP1	6.77E-07	0.284746918	0.694	0.221	0.032433254	DM
UBE2C	8.26E-07	0.449590004	0.401	0.031	0.039567284	DM
HLA-DRB5	8.42E-07	1.29166005	0.981	0.66	0.0403619	DM
OAS3	9.89E-07	0.285794251	0.917	0.437	0.047401983	DM
GNG4	1.04E-06	0.553528574	0.522	0.021	0.050046776	DM
EPSTI1	1.10E-06	0.757821367	0.994	0.452	0.052911392	DM
TIGIT	1.34E-06	0.707909167	1	0.679	0.064088209	DM
EIF2AK2	1.36E-06	0.535027404	0.987	0.575	0.065095851	DM
ALDH3A2	1.36E-06	0.308710672	0.682	0.341	0.065151175	DM
VCAM1	1.39E-06	0.256777135	0.529	0.175	0.06676048	DM
TASL	1.44E-06	0.413673522	0.478	0.049	0.06919087	DM
SNRNP25	1.76E-06	0.948596542	0.611	0.147	0.084242097	DM
ENSG00000234261	1.77E-06	0.293973307	0.389	0.011	0.084570549	DM
NAB1	1.81E-06	0.634405373	0.949	0.353	0.086751472	DM
ENSG00000283537	2.55E-06	0.373023213	0.815	0.379	0.122361897	DM
PHC1	2.70E-06	0.310280446	0.701	0.297	0.129295606	DM
YIF1B	3.19E-06	0.335190488	0.631	0.269	0.152977117	DM
SNX9	3.27E-06	0.445022059	0.975	0.52	0.156751184	DM
ENSG00000239280	3.28E-06	0.514952879	0.471	0.152	0.157166076	DM
LMCD1	3.28E-06	0.258647824	0.376	0.028	0.157386914	DM
CSTF2	3.34E-06	0.38988451	0.58	0.192	0.159991732	DM
CDC123	3.36E-06	0.370084445	0.828	0.492	0.161120335	DM
GTF3C6	3.64E-06	0.355907589	0.854	0.54	0.174513303	DM
DYNC1I2	3.77E-06	0.55051591	0.847	0.459	0.180707108	DM
PDCD1	4.04E-06	0.524078375	0.828	0.422	0.193670159	DM
PMAIP1	4.09E-06	0.4546879	0.885	0.455	0.196080353	DM
ETV7	4.26E-06	0.399850032	0.643	0.227	0.203867379	DM
CKAP2L	4.55E-06	0.34217813	0.306	0.051	0.218163394	DM
ENSG00000225720	4.83E-06	0.472655272	0.688	0.267	0.231540193	DM
MX1	4.92E-06	0.435328369	0.981	0.68	0.235703988	DM
POP7	5.71E-06	0.331028462	0.567	0.175	0.273729596	DM
FHIT	6.18E-06	0.265612843	0.643	0.129	0.296054434	DM
ASXL1	6.31E-06	0.2638122	0.975	0.77	0.302097222	DM
GZMK	7.00E-06	1.113113956	0.987	0.662	0.335505331	DM
FABP5P7	7.19E-06	0.727777261	0.688	0.304	0.344271377	DM
TRIM8	7.43E-06	0.266868429	0.65	0.281	0.355772391	DM
PARP9	7.50E-06	0.347234805	0.962	0.575	0.359129785	DM
IL21	7.75E-06	0.273634513	0.338	0.03	0.371397721	DM
NAMPTP1	8.40E-06	0.443615228	0.987	0.75	0.402262019	DM
BTG3	8.40E-06	0.326781288	0.847	0.472	0.402484703	DM
CD82	9.03E-06	0.340554242	0.924	0.676	0.432723287	DM
FHIP2A	9.06E-06	0.273729347	0.726	0.341	0.434188227	DM
CTNNAL1	9.83E-06	0.268854072	0.471	0.108	0.471138463	DM
SLC27A2	1.01E-05	0.360969627	0.51	0.122	0.484744837	DM
PSMD11	1.04E-05	0.298768419	0.949	0.664	0.497569116	DM
LGALS3	1.08E-05	0.534146635	0.981	0.597	0.516409483	DM
IFI44	1.10E-05	0.482745157	0.815	0.308	0.527962293	DM
PSMB5	1.15E-05	0.266028816	0.72	0.361	0.552746209	DM
PSMD1	1.20E-05	0.455994606	0.924	0.602	0.574253153	DM
UNC45A	1.22E-05	0.275220978	0.834	0.444	0.582302842	DM
ZC3H12D	1.25E-05	0.443823155	0.936	0.65	0.597286172	DM
XRN2	1.28E-05	0.309284522	0.936	0.655	0.611444941	DM
DUSP12	1.28E-05	0.533920034	0.726	0.27	0.613184101	DM
SLC35F2	1.42E-05	0.290448223	0.662	0.205	0.679702514	DM
EZH2	1.45E-05	0.310665438	0.873	0.49	0.696034601	DM
SAMM50	1.47E-05	0.364760266	0.745	0.402	0.703603278	DM
MT2A	1.50E-05	0.743237379	0.975	0.7	0.716363216	DM
C3orf14	1.59E-05	0.279770047	0.242	0.035	0.763722802	DM
RFC5	1.61E-05	0.285754439	0.529	0.121	0.772310795	DM
CNPY2	1.67E-05	0.310610022	0.592	0.316	0.79849772	DM
SCD	1.69E-05	0.262704173	0.548	0.108	0.810865274	DM
AHI1	1.78E-05	0.738205546	0.975	0.553	0.850941326	DM
DDX60	1.89E-05	0.269927917	0.873	0.424	0.907685103	DM
LIMS1	2.18E-05	0.367154338	0.904	0.542	1	DM
TGIF1	2.34E-05	0.520406856	0.955	0.697	1	DM
SLC25A26	2.34E-05	0.287786703	0.828	0.54	1	DM
FAM76B	2.39E-05	0.308246714	0.713	0.292	1	DM
NSD1	2.43E-05	0.257318909	0.866	0.665	1	DM
GPAT2	2.44E-05	0.34182125	0.828	0.517	1	DM
UTP6	2.46E-05	0.357182771	0.726	0.402	1	DM
ARL8B	2.51E-05	0.396901178	0.854	0.595	1	DM
SERPINB1	2.53E-05	0.250499919	0.892	0.677	1	DM
NBAS	2.56E-05	0.271590259	0.796	0.478	1	DM
CAPZA2	2.58E-05	0.409918708	0.994	0.725	1	DM
PBX4	2.65E-05	0.488934184	0.93	0.614	1	DM
SIPA1L1	2.70E-05	0.320437059	0.79	0.4	1	DM
IL6ST	2.73E-05	0.622126671	0.994	0.616	1	DM
PAM	2.75E-05	0.531174856	0.917	0.614	1	DM
ZWINT	2.82E-05	0.320610275	0.414	0.068	1	DM
CCR7	3.31E-05	0.429466026	1	0.749	1	DM
CD200	3.36E-05	0.298457853	0.389	0.068	1	DM
CKS2	3.50E-05	0.399843009	0.936	0.652	1	DM
SUPT16H	3.51E-05	0.31353895	0.962	0.666	1	DM
BATF	4.08E-05	0.571316556	0.898	0.542	1	DM
AKAP1	4.21E-05	0.30679036	0.567	0.239	1	DM
GMNN	4.28E-05	0.268324905	0.58	0.206	1	DM
RAP1GDS1	4.33E-05	0.388593606	0.949	0.606	1	DM
CNIH1	4.44E-05	0.517463854	0.904	0.499	1	DM
LINC00963	4.72E-05	0.418288021	0.828	0.458	1	DM
FABP5P3	5.30E-05	0.473835036	0.452	0.162	1	DM
GK	5.60E-05	0.438519144	0.58	0.263	1	DM
DHX15	5.98E-05	0.537510843	0.962	0.724	1	DM
MED6	6.03E-05	0.437330553	0.854	0.493	1	DM
CENPU	6.40E-05	0.759700615	0.427	0.092	1	DM
MYO1B	6.50E-05	0.289783108	0.363	0.025	1	DM
ENSG00000235978	6.56E-05	0.526907373	0.344	0.074	1	DM
NETO2	6.68E-05	0.277164065	0.369	0.075	1	DM
PELI1	6.73E-05	0.322168245	0.904	0.44	1	DM
TESPA1	6.79E-05	0.447606154	0.917	0.545	1	DM
ENSG00000253882	7.18E-05	0.314751147	0.904	0.506	1	DM
BST2	7.37E-05	0.544264754	0.962	0.594	1	DM
KNTC1	7.89E-05	0.30636509	0.573	0.246	1	DM
CARS2	8.06E-05	0.256289251	0.688	0.374	1	DM
AKIRIN2	8.40E-05	0.334429745	0.962	0.678	1	DM
DHDDS	8.76E-05	0.314204695	0.611	0.288	1	DM
IRAG2	9.31E-05	0.290627556	0.777	0.5	1	DM
NABP2	9.47E-05	0.317883909	0.516	0.186	1	DM
FGFR1	9.61E-05	0.292918582	0.834	0.447	1	DM
TSC22D1	9.83E-05	0.394580967	0.701	0.227	1	DM
MRRF	0.000100754	0.314299806	0.669	0.311	1	DM
CTLA4	0.000107146	0.418309307	0.854	0.456	1	DM
DGKZ	0.000110246	0.250313954	0.955	0.728	1	DM
MRPL1	0.000114437	0.265375625	0.745	0.363	1	DM
STX11	0.000123421	0.364585744	0.892	0.545	1	DM
CD28	0.000126127	0.278254576	0.975	0.712	1	DM
LINC00158	0.000129208	0.275982933	0.255	0.018	1	DM
SEMA4A	0.000133945	0.302462728	0.879	0.495	1	DM
BRIX1	0.000137975	0.315858771	0.796	0.367	1	DM
TMPO	0.000141123	0.383052274	0.796	0.405	1	DM
ELL2	0.000150488	0.358833055	0.943	0.694	1	DM
KLF4	0.000159584	0.278748959	0.522	0.19	1	DM
CIAO2A	0.000163998	0.518666903	0.688	0.302	1	DM
UBA3	0.000173456	0.305929452	0.86	0.484	1	DM
BTLA	0.00017346	0.561424387	0.694	0.188	1	DM
AK2	0.000178705	0.256502481	0.936	0.635	1	DM
UGP2	0.000187215	0.350814319	0.943	0.652	1	DM
PSMC6	0.000192901	0.435537249	0.924	0.601	1	DM
MLX	0.000193001	0.268070865	0.841	0.455	1	DM
HAPLN3	0.000207088	0.363351871	0.752	0.304	1	DM
DCAF13	0.000214394	0.360516268	0.873	0.483	1	DM
NT5C3A	0.000216004	0.267364556	0.828	0.53	1	DM
NAT1	0.000216104	0.267174939	0.401	0.107	1	DM
HCP5	0.000221215	0.764390561	1	0.757	1	DM
EIF4E	0.000222068	0.419211369	0.783	0.485	1	DM
MFSD6	0.000234649	0.385249167	0.847	0.44	1	DM
P2RX5	0.000237289	0.357073453	0.465	0.131	1	DM
ANP32E	0.000237833	0.351993421	0.994	0.715	1	DM
MLH1	0.000240452	0.289779038	0.732	0.472	1	DM
ENSG00000237422	0.000242275	0.632681076	0.357	0.076	1	DM
ENSG00000217801	0.000243476	0.2630164	0.439	0.137	1	DM
DHX40	0.000256903	0.251879188	0.758	0.371	1	DM
ADPRS	0.000257983	0.252205238	0.713	0.342	1	DM
MED27	0.000281081	0.251571364	0.65	0.3	1	DM
PRDX3	0.000288093	0.354595297	0.873	0.537	1	DM
HAT1	0.000302836	0.372872318	0.841	0.485	1	DM
PARP15	0.00030396	0.273030178	0.854	0.618	1	DM
CBX3	0.000311403	0.313677898	0.898	0.69	1	DM
PARP16	0.000320068	0.287639429	0.465	0.186	1	DM
CHD4	0.000340954	0.52482142	0.809	0.535	1	DM
CFAP20	0.000341152	0.270607102	0.892	0.529	1	DM
CISD2	0.000350134	0.711609243	0.586	0.332	1	DM
NSUN2	0.000358884	0.274594706	0.917	0.64	1	DM
N4BP2L1	0.000367515	0.325640841	0.796	0.454	1	DM
AKR1A1	0.000369677	0.336504019	0.815	0.432	1	DM
NINJ1	0.000424335	0.371437751	0.732	0.345	1	DM
C1RL-AS1	0.000436656	0.334775403	0.516	0.157	1	DM
DGUOK	0.000443331	0.365155347	0.834	0.505	1	DM
TRIP12	0.000463646	0.379926726	0.987	0.733	1	DM
SLBP	0.000497969	0.279830828	0.898	0.611	1	DM
LINC02937	0.000506817	0.308823701	0.357	0.088	1	DM
TNFSF8	0.000509358	0.454872201	0.987	0.67	1	DM
NECAP2	0.000514031	0.377953452	0.924	0.587	1	DM
UPRT	0.000517917	0.27707417	0.446	0.172	1	DM
TMEM70	0.000523772	0.44607548	0.745	0.356	1	DM
ENSG00000286223	0.000539232	0.29732973	0.637	0.29	1	DM
TCERG1	0.000546738	0.290256466	0.904	0.626	1	DM
KAT6B	0.00056046	0.274404779	0.975	0.731	1	DM
CCT4	0.000567049	0.250534005	0.917	0.712	1	DM
FEN1	0.000577737	0.362493066	0.516	0.209	1	DM
SETDB1	0.000581803	0.295310695	0.58	0.25	1	DM
ACOT7	0.000583283	0.335509119	0.694	0.26	1	DM
M6PR	0.000585805	0.281124792	0.936	0.695	1	DM
PDIA6	0.000588582	0.284539935	0.917	0.662	1	DM
LINC01934	0.000649264	0.562336045	0.854	0.386	1	DM
ERAP2	0.000651829	0.404780309	0.981	0.557	1	DM
FAM88C	0.000654567	1.37870207	0.293	0.073	1	DM
CKS1B	0.000685119	0.530733801	0.529	0.187	1	DM
SGK1	0.000702812	0.373318305	0.885	0.561	1	DM
TMEM131L	0.000718191	0.332898287	0.866	0.549	1	DM
TRIM69	0.000732048	0.400256974	0.904	0.488	1	DM
STAT2	0.000752075	0.277542587	0.949	0.707	1	DM
MTHFD2	0.000753595	0.6387805	0.994	0.675	1	DM
NFYC	0.00078738	0.25977091	0.771	0.47	1	DM
HIBCH	0.000796457	0.329371181	0.605	0.271	1	DM
PPM1D	0.000820105	0.312551001	0.834	0.48	1	DM
PRDM1	0.000833713	0.428936973	0.955	0.642	1	DM
LEPROT	0.000851391	0.299218484	0.675	0.334	1	DM
ZNF451	0.000867602	0.330089399	0.79	0.57	1	DM
ZFX	0.000868881	0.261618395	0.745	0.443	1	DM
GPR171	0.000870837	0.461294886	0.949	0.63	1	DM
MFSD14C	0.00087414	0.260007358	0.675	0.393	1	DM
GBP1	0.00088778	0.391441213	0.955	0.737	1	DM
YWHAH	0.000924147	0.260818726	0.739	0.335	1	DM
SYPL1	0.000977971	0.317136537	0.885	0.588	1	DM
TSPOAP1	0.001011435	0.473376891	0.783	0.388	1	DM
SPATS2L	0.001035985	0.379540868	0.752	0.32	1	DM
BIRC5	0.001044297	0.348130552	0.268	0.039	1	DM
RN7SL749P	0.001122358	0.39662747	0.331	0.117	1	DM
LBR	0.001213327	0.327132758	0.943	0.716	1	DM
SMC5	0.001220947	0.83757809	0.968	0.682	1	DM
LAP3	0.001289511	0.400016335	0.892	0.594	1	DM
SEC11A	0.001303172	0.315954911	0.949	0.68	1	DM
ITGB1BP1	0.001311388	0.435949835	0.885	0.638	1	DM
CSNK1G3	0.001321103	0.258521367	0.739	0.406	1	DM
NDUFB5	0.00133035	0.463539849	0.656	0.278	1	DM
PVT1	0.001333766	0.433643671	0.841	0.41	1	DM
ATG4A	0.001355141	0.268847744	0.484	0.163	1	DM
HADHB	0.001411204	0.337158319	0.873	0.578	1	DM
KIF2C	0.001413407	0.317336481	0.236	0.025	1	DM
CCL3	0.001488451	0.491953252	0.497	0.187	1	DM
PCNA	0.0015535	0.266162364	0.904	0.547	1	DM
MRPS27	0.001554097	0.261193186	0.662	0.408	1	DM
C1GALT1	0.001615877	0.294256764	0.777	0.463	1	DM
JAKMIP1	0.001623509	0.357602603	0.541	0.289	1	DM
TNFRSF18	0.001692543	0.611027337	0.739	0.345	1	DM
CARD16	0.001724235	0.592557275	0.943	0.624	1	DM
ATL2	0.001764991	0.322058249	0.656	0.373	1	DM
SLAMF6	0.001785799	0.442451895	0.981	0.734	1	DM
VAMP1	0.001870261	0.297557552	0.847	0.582	1	DM
INTS10	0.001919031	0.295923742	0.834	0.563	1	DM
HSPA1B	0.002161399	0.645767696	0.86	0.485	1	DM
FDPS	0.002189034	0.484523163	0.796	0.459	1	DM
HPRT1	0.002189034	0.374259187	0.777	0.39	1	DM
HMG20B	0.002223627	0.341792194	0.618	0.316	1	DM
APOBEC3B	0.002244	0.293641112	0.414	0.182	1	DM
CENPK	0.002246747	0.291733462	0.529	0.161	1	DM
AHSA2P	0.00235639	0.333893961	0.732	0.48	1	DM
VRK1	0.002467571	0.35312675	0.592	0.371	1	DM
PYHIN1	0.002538078	0.260226674	0.949	0.724	1	DM
CLNS1A	0.002640258	0.364885274	0.873	0.571	1	DM
GGH	0.002645128	0.282493669	0.331	0.077	1	DM
ECPAS	0.002701226	0.278140359	0.72	0.458	1	DM
NIN	0.002755803	0.274632337	0.981	0.701	1	DM
SRGAP2	0.002826021	0.325398545	0.86	0.484	1	DM
ANXA4	0.002863692	0.297171435	0.764	0.435	1	DM
HNRNPLL	0.002883308	0.374462942	0.936	0.677	1	DM
ILKAP	0.002887384	0.253509398	0.777	0.464	1	DM
TMEM243	0.002933021	0.272491032	0.885	0.556	1	DM
COQ10B	0.002967591	0.336026728	0.955	0.685	1	DM
TUT7	0.002974035	0.286121269	0.975	0.717	1	DM
DLGAP1-AS1	0.003037354	0.299291486	0.459	0.144	1	DM
ADAM10	0.003177979	0.253795582	0.803	0.56	1	DM
LDLRAD4	0.003209061	0.42065021	0.975	0.647	1	DM
ZC3H7A	0.0032608	0.373518142	0.866	0.503	1	DM
ADAMTSL4	0.003505048	0.252153725	0.344	0.1	1	DM
SNRPD1	0.003516866	0.290168334	0.803	0.48	1	DM
BUD23	0.003529515	0.423152468	0.949	0.681	1	DM
AKTIP	0.00370907	0.339250382	0.949	0.634	1	DM
MYLIP	0.003742788	0.415784448	0.936	0.678	1	DM
HTATIP2	0.003774694	0.529962725	0.822	0.393	1	DM
PGAM4	0.00385445	0.277592354	0.828	0.596	1	DM
CHORDC1	0.003940321	0.341794034	0.847	0.572	1	DM
FBXO32	0.00400574	0.276970112	0.93	0.606	1	DM
NBDY	0.004086363	0.303537738	0.803	0.418	1	DM
NFKBIZ	0.004126834	0.286934022	0.975	0.736	1	DM
WDR13	0.004224371	0.257543703	0.592	0.354	1	DM
CYP4F59P	0.004654181	0.266244912	0.261	0.055	1	DM
PRKRA	0.00474711	0.289464841	0.637	0.378	1	DM
SNRPE	0.004807855	0.432666625	0.854	0.533	1	DM
ITGB3BP	0.004867584	0.301216124	0.42	0.131	1	DM
PSEN1	0.00496611	0.289957956	0.949	0.724	1	DM
EIF2B2	0.005107887	0.278399164	0.49	0.182	1	DM
ISY1	0.005214082	0.296098479	0.65	0.382	1	DM
ZNF710-AS1	0.005218555	0.252439259	0.293	0.081	1	DM
ABCC10	0.005390886	0.26338441	0.701	0.383	1	DM
OSBPL3	0.005445332	0.480982309	0.962	0.602	1	DM
NAA20	0.005562057	0.27658167	0.713	0.424	1	DM
CCT5	0.006034491	0.272198024	0.962	0.739	1	DM
MICOS10	0.006155157	0.291608277	0.739	0.506	1	DM
HBP1	0.006158928	0.475744064	0.981	0.776	1	DM
UHRF2	0.006332801	0.319098814	0.815	0.551	1	DM
PTEN	0.007316613	0.255198952	0.911	0.708	1	DM
TNFRSF10A	0.007461022	0.371493011	0.777	0.409	1	DM
CLPP	0.007608792	0.334376612	0.752	0.426	1	DM
FNTA	0.007873229	0.352645123	0.828	0.518	1	DM
CMSS1	0.008366847	1.122436987	0.439	0.197	1	DM
SDHAP1	0.008420948	0.272111425	0.822	0.606	1	DM
EIF2B4	0.008732485	0.272054941	0.777	0.457	1	DM
MTHFD1	0.00968277	0.469461757	0.707	0.368	1	DM
PTPN6	0.009972641	0.810022466	0.962	0.757	1	DM
IFI44L1	1.20E-12	1.209434577	0.92	0.256	5.77E-08	ASyS
IFI6	1.63E-11	1.756538038	0.954	0.433	7.80E-07	ASyS
ENSG00000227766	4.85E-11	0.325814095	0.943	0.457	2.33E-06	ASyS
XAF11	1.34E-09	1.146225378	0.862	0.428	6.41E-05	ASyS
MX11	2.09E-09	1.066546816	0.977	0.676	0.000100252	ASyS
GSTM1	6.10E-09	0.930692218	0.552	0.143	0.000292474	ASyS
IFI441	1.30E-08	1.128776301	0.839	0.298	0.000622591	ASyS
ENSG00000242970	2.07E-08	0.269814482	0.994	0.714	0.000993267	ASyS
KLRD1	3.27E-08	1.347448154	0.983	0.717	0.001566574	ASyS
GSTM4	1.17E-07	0.259335112	0.511	0.235	0.005621319	ASyS
ISG15	5.59E-07	1.788445225	0.977	0.677	0.026788206	ASyS
GSTM2	5.63E-07	0.711590496	0.563	0.23	0.026978836	ASyS
IFIT1	7.08E-07	0.299692713	0.529	0.116	0.033912698	ASyS
MT1E	1.26E-06	1.159974631	0.638	0.161	0.060456234	ASyS
SPON2	1.82E-06	1.036195453	0.839	0.404	0.087288512	ASyS
C16orf91	7.97E-06	0.871247637	0.724	0.281	0.381780641	ASyS
CMPK2	8.43E-06	0.290650815	0.414	0.098	0.403905618	ASyS
FGFBP21	1.49E-05	0.934592383	0.92	0.512	0.712150893	ASyS
OAS11	1.63E-05	0.603023832	0.724	0.307	0.781868903	ASyS
ADGRG1	2.51E-05	0.571939112	0.891	0.581	1	ASyS
MX2	2.93E-05	0.679789639	0.937	0.705	1	ASyS
GZMM	3.31E-05	0.666823942	0.897	0.665	1	ASyS
LGALS9	5.48E-05	0.529203608	0.557	0.209	1	ASyS
EIF2AK21	6.75E-05	0.427315475	0.897	0.582	1	ASyS
S1PR5	8.29E-05	0.664645514	0.747	0.39	1	ASyS
CX3CR1	8.56E-05	0.415308159	0.839	0.499	1	ASyS
UTS2	0.000114426	0.705527498	0.402	0.055	1	ASyS
RSAD2	0.000140758	0.379014951	0.54	0.128	1	ASyS
HERC6	0.000149038	0.583899905	0.764	0.346	1	ASyS
XIST1	0.00021519	0.31733049	0.776	0.27	1	ASyS
TTC38	0.00023666	0.347666748	0.58	0.284	1	ASyS
AGPAT4	0.000289974	0.337413939	0.908	0.616	1	ASyS
FCGR3A1	0.000436164	0.768992341	0.753	0.417	1	ASyS
ENSG00000288915	0.000716318	0.492548566	0.557	0.281	1	ASyS
OAS31	0.000722118	0.331103545	0.77	0.451	1	ASyS
HSH2D	0.000727374	0.604944224	0.649	0.356	1	ASyS
FGR	0.00133035	0.29200817	0.672	0.371	1	ASyS
APBA2	0.001358042	0.398080639	0.586	0.258	1	ASyS
DDX601	0.001465351	0.323510828	0.718	0.44	1	ASyS
IFNGR1	0.001848993	0.545528061	0.851	0.638	1	ASyS
LINC01871	0.002164619	0.378087881	0.822	0.618	1	ASyS
MT1X	0.002233253	0.545311239	0.632	0.397	1	ASyS
PARP91	0.002354291	0.52092882	0.908	0.577	1	ASyS
SLC1A5	0.002842588	0.595111559	0.833	0.596	1	ASyS
AREG	0.00300078	0.942115891	0.816	0.49	1	ASyS
CLIC3	0.004330346	0.441854813	0.391	0.162	1	ASyS
ANKRD37	0.004634854	0.652974648	0.603	0.331	1	ASyS
TENT5A	0.007388255	0.382622112	0.529	0.309	1	ASyS
IFI35	0.007855169	0.523373469	0.695	0.426	1	ASyS
OAS2	0.00788725	0.511511238	0.868	0.638	1	ASyS
EPSTI11	0.008752842	0.383047944	0.782	0.475	1	ASyS
LYAR	0.009847978	0.475540239	0.736	0.482	1	ASyS
S1PR11	4.28E-09	1.041445019	0.994	0.66	0.000204962	Unidentified Myopathy
ATG16L2	3.55E-07	0.590375976	0.923	0.572	0.017011301	Unidentified Myopathy
PLAC8	1.86E-06	0.827854351	0.928	0.494	0.088989197	Unidentified Myopathy
FLT3LG	2.59E-06	0.441590769	0.591	0.277	0.124299628	Unidentified Myopathy
ICAM2	5.00E-06	1.214052701	0.823	0.324	0.239744061	Unidentified Myopathy
AUTS21	6.01E-06	0.442944752	0.79	0.373	0.288126692	Unidentified Myopathy
S1PR4	8.32E-06	0.6175721	0.873	0.501	0.398467156	Unidentified Myopathy
KLRF1	1.32E-05	0.310392821	0.37	0.142	0.633405844	Unidentified Myopathy
RASGRP2	4.83E-05	0.602239984	0.818	0.508	1	Unidentified Myopathy
PLEKHA1	8.91E-05	0.261441848	0.696	0.491	1	Unidentified Myopathy
MYO15B	0.000107854	0.978798609	0.729	0.256	1	Unidentified Myopathy
PGGHG	0.000181122	0.81916205	0.95	0.658	1	Unidentified Myopathy
KLF31	0.000184195	0.38939343	0.878	0.568	1	Unidentified Myopathy
TRABD2A	0.000267735	0.482455413	0.691	0.427	1	Unidentified Myopathy
CRIP2	0.000312362	0.924352178	0.724	0.464	1	Unidentified Myopathy
KDM5D	0.000400138	0.384595413	0.757	0.378	1	Unidentified Myopathy
NSMCE1	0.000413499	0.620619955	0.779	0.507	1	Unidentified Myopathy
TXK	0.000439758	0.27188136	0.459	0.233	1	Unidentified Myopathy
TRMT1	0.000464244	0.509640204	0.674	0.376	1	Unidentified Myopathy
FKBP11	0.000523452	0.599849663	0.685	0.401	1	Unidentified Myopathy
CCR71	0.000549678	0.66456495	0.972	0.749	1	Unidentified Myopathy
ABLIM1	0.000560853	0.579996114	0.978	0.735	1	Unidentified Myopathy
ARHGEF18	0.000973413	0.510993652	0.878	0.509	1	Unidentified Myopathy
LDLRAP1	0.001039186	0.426962711	0.829	0.509	1	Unidentified Myopathy
ACTN1	0.001082003	0.645865886	0.779	0.571	1	Unidentified Myopathy
NAAA	0.001163519	0.328406399	0.785	0.491	1	Unidentified Myopathy
PRKY	0.00125844	0.287652136	0.845	0.56	1	Unidentified Myopathy
CAPG	0.001362914	0.681322578	0.746	0.449	1	Unidentified Myopathy
BLOC1S3	0.001482695	0.284156087	0.475	0.238	1	Unidentified Myopathy
SATB11	0.002369804	0.755871047	0.923	0.605	1	Unidentified Myopathy
DPEP2	0.00253432	0.450096073	0.365	0.132	1	Unidentified Myopathy
TRADD	0.002813003	0.348529926	0.729	0.485	1	Unidentified Myopathy
LTBP3	0.002921131	0.357044331	0.729	0.327	1	Unidentified Myopathy
CLDND1	0.002933021	0.435771969	0.923	0.698	1	Unidentified Myopathy
SMDT1	0.003180545	0.435136416	0.696	0.492	1	Unidentified Myopathy
LINC00324	0.003645341	0.374564345	0.586	0.225	1	Unidentified Myopathy
S1PR51	0.003937716	0.341127251	0.757	0.387	1	Unidentified Myopathy
TMEM71	0.003949951	0.349330998	0.757	0.468	1	Unidentified Myopathy
CERK	0.00432927	0.280667707	0.862	0.652	1	Unidentified Myopathy
PRDX2	0.004768022	0.747385871	0.917	0.632	1	Unidentified Myopathy
IL11RA	0.004875762	0.736541409	0.348	0.137	1	Unidentified Myopathy
SH3YL1	0.00493749	0.256887251	0.492	0.24	1	Unidentified Myopathy
MMS19	0.004984822	0.346866775	0.707	0.474	1	Unidentified Myopathy
FCMR	0.005255423	0.82381654	0.939	0.735	1	Unidentified Myopathy
PPIH	0.005708422	0.360914671	0.613	0.366	1	Unidentified Myopathy
SELL1	0.005992768	1.008727519	0.994	0.733	1	Unidentified Myopathy
PLCD1	0.006261945	0.585691452	0.586	0.211	1	Unidentified Myopathy
USP9Y	0.006411215	0.272028824	0.823	0.423	1	Unidentified Myopathy
KLF2	0.006540363	0.561527258	0.895	0.695	1	Unidentified Myopathy
TNFRSF25	0.006963402	0.907179358	0.912	0.573	1	Unidentified Myopathy
PRKCQ-AS1	0.007375124	0.451480624	0.657	0.427	1	Unidentified Myopathy
TSPAN32	0.00795199	0.752090699	0.751	0.455	1	Unidentified Myopathy
CX3CR11	0.008249396	0.403613116	0.884	0.491	1	Unidentified Myopathy
AMPD2	0.008502752	0.660532517	0.834	0.538	1	Unidentified Myopathy
P2RX4	0.008808101	0.290670025	0.536	0.299	1	Unidentified Myopathy
ARL2	0.008879907	0.348027184	0.376	0.168	1	Unidentified Myopathy
