# Supplementary material for: Single‐cell profiling of muscle‐infiltrating T cells in idiopathic inflammatory myopathies
Source: EMBO Mol Med. 2023 Jul 31;15(10):e17240. doi: 10.15252/emmm.202217240 (PMC10565639; doi:10.15252/emmm.202217240)
Supplement: Supplementary file 14 — Dataset EV12 [file EMMM-15-e17240-s022.xlsx]

## Sheet: Data Set EV12
Data Set EV12. Differentially expressed genes in muscle T cells from patient 4-ASyS in early diagnosis versus after treatment
gene	p_val	avg_log2FC	pct.1	pct.2	p_val_adj	time_point
RN7SL151P	1.68864253636581e-15	0.293919946107194	0.925	0.288	8.09045525598225e-11	treated
RN7SL732P	8.1388103298889e-15	0.655079341216046	0.965	0.48	3.89938541715307e-10	treated
RN7SL230P	3.49072365518672e-14	0.281579604922126	0.919	0.186	1.67244061043651e-09	treated
RN7SL587P	3.49847198487783e-14	0.335657970358532	0.925	0.367	1.67615291267482e-09	treated
RN7SL564P	1.54045569050789e-13	0.404778921845905	0.919	0.277	7.38047725879237e-09	treated
RN7SL144P	3.1230971514348e-13	0.350207453958369	0.919	0.288	1.49630707622393e-08	treated
RN7SL767P	2.89249371184808e-12	0.383773847869718	0.931	0.412	1.38582266228353e-07	treated
RN7SL8P	5.15621019317737e-11	0.381220356469747	0.821	0.169	2.47039186565321e-06	treated
IGHD6-6	1.59404479567909e-05	0.559259999653513	0.364	0	0.763722802057808	treated
MIR4485	0.000767468233119942	0.354235697459821	0.757	0.548	1	treated
IGHD6-13	0.00182346989838934	0.353629825984917	0.202	0	1	treated
CRIP2	0.00251982103525143	0.993632497118017	0.486	0.277	1	treated
AMZ2	0.00690825367962105	0.260043172831009	0.358	0.667	1	treated
IFI44L	6.94394055345203e-17	1.34581820388569	0.921	0.04	3.3269113585644e-12	naive
MX1	5.8122958386075e-14	1.44767924326729	0.977	0.312	2.78472905923524e-09	naive
IFI6	2.36305957387516e-13	2.14379140860472	0.944	0.145	1.13216547243933e-08	naive
PARP9	1.74271880138496e-11	0.821800458038114	0.904	0.156	8.3495400493155e-07	naive
IFIT1	7.24347747875375e-11	0.334913056729884	0.525	0	3.47042249484571e-06	naive
XAF1	1.59469144504614e-10	1.55585419252708	0.859	0.139	7.64032618236057e-06	naive
IFI44	1.71357887023506e-10	1.15438525935114	0.836	0.116	8.20992772518321e-06	naive
OAS3	2.58134400904361e-10	0.555032561733275	0.757	0.11	1.23674772817288e-05	naive
EIF2AK2	5.13058207713353e-10	0.676429811488182	0.893	0.289	2.45811317897544e-05	naive
DDX60	4.59006063765849e-09	0.458292682889505	0.718	0.168	0.000219914395210856	naive
RSAD2	8.42561044850422e-09	0.433558599427178	0.542	0.04	0.000403679422198286	naive
OAS1	1.1169541424805e-08	0.722422782628091	0.723	0.104	0.000535143899203833	naive
STAT1	1.75749740946572e-08	1.1361846584349	0.989	0.52	0.00084203458384912	naive
SP110	3.29962490035557e-08	0.542817547354536	0.938	0.532	0.00158088328600936	naive
CMPK2	7.77888271636172e-08	0.319272761164881	0.407	0.017	0.00372694049823607	naive
TRIM22	2.63279194318365e-07	1.3103782325617	0.994	0.624	0.0126139694789872	naive
ISG20	2.91375653807429e-07	1.03923907383792	0.989	0.757	0.0139600989495677	naive
USP18	4.51946331061001e-07	0.508879457089736	0.463	0.035	0.0216532006674636	naive
MX2	4.76331704349743e-07	0.870915535554902	0.932	0.399	0.0228215282871005	naive
SLAMF6	5.12293687800457e-07	0.595809631305092	0.932	0.439	0.0245445028762077	naive
PSMD2	6.1851863500897e-07	0.599853775652716	0.802	0.382	0.0296338463219148	naive
LGALS9	7.75916899088371e-07	0.701804462822003	0.554	0.052	0.0371749545522229	naive
CXCR6	8.16281874783936e-07	0.741364691499316	0.672	0.133	0.0391088809027732	naive
UBE2L6	1.38703643119867e-06	1.03345026741472	0.944	0.439	0.0664543024551596	naive
VAMP1	1.42933053609332e-06	0.394162706830675	0.718	0.289	0.0684806553147669	naive
OAS2	1.56710736587965e-06	0.678023872845243	0.864	0.254	0.07508168100666	naive
EPSTI1	1.58470597481321e-06	0.545042641882743	0.785	0.231	0.0759248479592756	naive
CNOT9	1.74179510873066e-06	0.418849186609114	0.774	0.295	0.0834511454543949	naive
CHMP2A	1.75748048318256e-06	0.951721213699545	0.689	0.179	0.0842026474297597	naive
ANKZF1	2.78589970848869e-06	0.364997947391109	0.751	0.324	0.133475240933402	naive
LY6E	3.42511155295262e-06	0.945550688604833	0.972	0.682	0.164100519613513	naive
HAVCR2	3.49208356220865e-06	0.601488842518506	0.469	0.087	0.167309215548978	naive
PHF11	3.92727501508426e-06	0.742342538295858	0.746	0.237	0.188159673247702	naive
MRPS18B	4.04626715380762e-06	0.723877647463001	0.554	0.121	0.193860705606077	naive
GBP1	5.32556673335376e-06	0.755304882762345	0.836	0.243	0.255153227761712	naive
LAX1	5.60611652749601e-06	0.440425576513855	0.791	0.306	0.268594648948862	naive
PRDX5	6.14675399735672e-06	0.444488077675435	0.757	0.393	0.294497130767358	naive
TAP1	6.83095429214017e-06	0.786897574679847	1	0.601	0.327277851090727	naive
TSPYL2	7.81113471117616e-06	0.880395462342282	0.955	0.607	0.374239275147161	naive
PDCD2	9.41343483997068e-06	0.291317725097675	0.605	0.197	0.451007076617835	naive
COTL1	9.89611397923458e-06	0.826765497611119	0.994	0.682	0.474132716859108	naive
ENSG00000288899	1.0311599495672e-05	0.391547456201812	0.588	0.237	0.494039043437143	naive
TAPBPL	1.12811088516571e-05	0.366408153902602	0.548	0.202	0.540489206191745	naive
ETFA	1.23099181328571e-05	0.443772492349507	0.548	0.266	0.589780487663319	naive
MLX	1.33832852801225e-05	0.299655736626076	0.537	0.231	0.641206581055947	naive
RIPK2	1.36471899779564e-05	0.33243100780895	0.39	0.121	0.65385051903387	naive
ZNF101	1.38663905660113e-05	0.399579030736496	0.469	0.11	0.664352638408165	naive
MT2A	1.53935873509535e-05	1.05003672680649	0.904	0.41	0.737522163571533	naive
PSMB8	1.6165347247523e-05	1.03507308349991	0.966	0.601	0.774497951976077	naive
LPXN	1.62239130577858e-05	0.383262897724464	0.927	0.572	0.777303898511577	naive
DENND2D	1.62635461108995e-05	0.290803043820779	0.808	0.41	0.779202757719305	naive
UBE2V2	1.69244072198943e-05	0.273483897247267	0.356	0.116	0.810865274312356	naive
C16orf91	1.73199262603984e-05	0.623052987630094	0.718	0.231	0.829814987061946	naive
SNHG1	2.01594879677056e-05	0.569027624802706	0.927	0.578	0.965861228020745	naive
IFIT3	2.16047134149721e-05	0.325958051136586	0.429	0.046	1	naive
TYMP	2.2115435389111e-05	0.986048616146566	0.751	0.266	1	naive
IFI35	2.2115435389111e-05	0.499459426474076	0.689	0.197	1	naive
ISG15	2.21638191477898e-05	1.85798056724604	0.972	0.439	1	naive
SLAMF7	2.23107218068117e-05	0.733657066012159	0.859	0.364	1	naive
MUS81	2.26804924016482e-05	0.435138651269364	0.401	0.116	1	naive
IMMT	2.30606533133698e-05	0.474133748163211	0.729	0.266	1	naive
CFAP20	2.49775056696179e-05	0.546410619964465	0.565	0.145	1	naive
PILRB	2.66559928424136e-05	0.333561844983682	0.429	0.168	1	naive
TMED4	3.13037153226213e-05	0.287532234116238	0.791	0.48	1	naive
GPR183	3.73056008181223e-05	0.319585634845868	0.944	0.682	1	naive
ARPC5	3.97021589280634e-05	0.405464177772302	0.932	0.601	1	naive
PSME2	4.1139411533063e-05	1.0913017069379	0.966	0.601	1	naive
DNAJA3	4.52457705542301e-05	0.38613909803574	0.412	0.127	1	naive
C6orf62	4.5350648357565e-05	1.00844926773243	1	0.769	1	naive
ARL4A	4.76161856875583e-05	0.258973747493297	0.734	0.376	1	naive
CRELD2	5.04094696845593e-05	0.306503857900595	0.61	0.254	1	naive
PSMB9	5.47816695097924e-05	0.917154427216776	0.977	0.636	1	naive
TIMM8B	6.1513353948763e-05	0.423454552255302	0.407	0.11	1	naive
HCP5	6.32990472800803e-05	0.252541820464822	0.819	0.37	1	naive
PEX16	6.33228114924745e-05	0.661706531099292	0.525	0.173	1	naive
PLSCR1	6.94274232328358e-05	0.603823220318206	0.52	0.121	1	naive
FAM53C	7.12237579476338e-05	0.252113507209203	0.887	0.543	1	naive
TRAF3IP3	7.2186982747786e-05	0.417372214289514	0.802	0.329	1	naive
PRPF6	7.22810241922969e-05	0.367259656915181	0.768	0.364	1	naive
VPS26A	7.52736606301971e-05	0.450074886991936	0.655	0.249	1	naive
IRF7	8.01719850472348e-05	0.399451121048084	0.751	0.37	1	naive
KRTCAP2	8.14281079313159e-05	0.270492631208322	0.525	0.318	1	naive
MPV17	8.36697447774471e-05	0.381964008757846	0.542	0.202	1	naive
NDUFB9	8.60039241997483e-05	0.417829503539998	0.734	0.393	1	naive
DCAF5	9.07396096803266e-05	0.326772521223833	0.684	0.347	1	naive
NADSYN1	9.15359762670772e-05	0.257005546326287	0.718	0.329	1	naive
GYG1	0.000105059050062944	0.378492384026301	0.684	0.341	1	naive
AAR2	0.000107086109958754	0.279704181298972	0.458	0.133	1	naive
ABCE1	0.00010784736112379	0.284196553056591	0.492	0.173	1	naive
DDX19B	0.000110043247461694	0.265335407794914	0.548	0.197	1	naive
ZNF800	0.00011769921425832	0.370849423709246	0.853	0.439	1	naive
RNH1	0.000118810366524093	0.448530397870377	0.74	0.358	1	naive
OSGEP	0.000122713884127029	0.68495435884025	0.554	0.214	1	naive
UBL7	0.000124259434307962	0.558701629911767	0.497	0.127	1	naive
PARP10	0.000128593403305668	0.312697043477181	0.791	0.341	1	naive
THYN1	0.000136706231254401	0.337722570966524	0.362	0.11	1	naive
MFSD8	0.000137184003984984	0.342356762722978	0.508	0.173	1	naive
ENSG00000288915	0.000140083943905582	0.469177044571377	0.548	0.162	1	naive
IFI16	0.000140306833167146	0.401495033487903	0.972	0.642	1	naive
PSPC1	0.000140991784229034	0.281977939551827	0.65	0.312	1	naive
REC8	0.000141506377205393	0.581564761537332	0.469	0.116	1	naive
IL10	0.000149641203033559	0.464849477365531	0.243	0.035	1	naive
DHX58	0.000149641203033559	0.332324640549151	0.316	0.069	1	naive
PMPCA	0.000155920395248307	0.328418165535395	0.548	0.202	1	naive
PPA2	0.000156579568889811	0.530176234023879	0.452	0.133	1	naive
TRAPPC2	0.000159052515520304	0.289191893321614	0.565	0.231	1	naive
BAK1	0.000159707925416458	0.424699062295533	0.678	0.231	1	naive
MT1E	0.00016142833045905	0.966909469042095	0.627	0.162	1	naive
ZNF559	0.000163385288660981	0.435260155961926	0.305	0.046	1	naive
C1orf43	0.000164159263304856	0.311355618202172	0.791	0.445	1	naive
VCAM1	0.000168930068537429	0.2756959410198	0.373	0.069	1	naive
STAG3L2	0.000178708194295066	0.436610183711739	0.644	0.358	1	naive
CMTM3	0.000179088326702957	0.355851062164226	0.559	0.243	1	naive
CX3CR1	0.000189296484755882	0.397662834849805	0.842	0.329	1	naive
ADAR	0.000191338740134283	0.524424185559361	0.994	0.717	1	naive
HNRNPH2	0.000195362180408145	0.458800057714611	0.672	0.243	1	naive
XCL1	0.000195715057199524	0.420912545518773	0.661	0.277	1	naive
POLR1E	0.00019711544449587	0.31789213473156	0.384	0.098	1	naive
HSH2D	0.00019745556180894	0.490748531250146	0.65	0.283	1	naive
SH2D1A	0.000200518079182159	0.388192713962865	0.785	0.335	1	naive
COX5A	0.000201211273458403	0.471626886597962	0.746	0.341	1	naive
SASH3	0.000217715437475191	0.569278547223569	0.864	0.393	1	naive
ALDH9A1	0.000227044713684145	0.430281563019406	0.605	0.243	1	naive
PATL2	0.000244777966942831	0.535300681019964	0.831	0.451	1	naive
RTRAF	0.000251649820955212	0.328118949693129	0.695	0.399	1	naive
HLA-DRA	0.000262404166840542	0.697132668268004	0.644	0.272	1	naive
ACSL5	0.000262555661549163	0.316479867949955	0.684	0.277	1	naive
IRAG2	0.000268687782006019	0.317966304928773	0.655	0.306	1	naive
MTHFD1	0.000274303102257425	0.536414318598035	0.418	0.162	1	naive
LINC00426	0.000274812505371499	0.475988551963812	0.412	0.139	1	naive
HM13	0.000279889630119013	0.548892039914349	0.701	0.324	1	naive
XPO6	0.000280007075001465	0.504345121590575	0.757	0.382	1	naive
MT1X	0.000285711323705601	0.472912497508401	0.627	0.272	1	naive
CAT	0.000287657625285939	0.284236575793256	0.407	0.168	1	naive
ATRAID	0.000301043036906759	0.280292206444988	0.638	0.295	1	naive
MAP3K8	0.000308257523423852	0.416366232816954	0.65	0.318	1	naive
UCHL5	0.000312415423630236	0.453698681417411	0.452	0.168	1	naive
PLEKHF1	0.000321820921292121	0.408158400487699	0.407	0.092	1	naive
IRF9	0.0003246341681464	0.768671806927384	0.853	0.353	1	naive
ZNHIT1	0.000334358095385947	0.487451249626524	0.588	0.254	1	naive
SSU72	0.00033772753751903	0.489210280972408	0.802	0.532	1	naive
ELP6	0.000342063469230623	0.408042404093732	0.412	0.098	1	naive
FBXW4	0.00034859963595653	0.265645722858799	0.463	0.191	1	naive
IFNGR1	0.000348957856695715	0.399797161183932	0.853	0.451	1	naive
SIRPG	0.000363244186809699	0.725034914180764	0.514	0.133	1	naive
SHISA5	0.000365049352071497	0.462273205272043	0.955	0.642	1	naive
PSMB10	0.000370448905736249	0.626789167045197	0.701	0.277	1	naive
NDUFV2	0.000386325209567236	0.503862965877455	0.475	0.22	1	naive
CAPRIN1	0.000398834852566649	0.265855084810023	0.746	0.324	1	naive
C1QBP	0.000417911857705798	0.326376694390716	0.605	0.301	1	naive
ZDHHC12	0.000425381982375573	0.397135334455532	0.356	0.058	1	naive
MBOAT4	0.000425981117781377	0.251227447426687	0.254	0.035	1	naive
MYO19	0.000426203299904798	0.36717912239759	0.441	0.162	1	naive
NMI	0.000430480524126695	0.340570362373947	0.424	0.145	1	naive
NDUFB10	0.00044004946630538	0.30997744488853	0.65	0.289	1	naive
SIT1	0.000440304729499789	0.49450185549778	0.684	0.249	1	naive
CIAO1	0.000457779149584603	0.384066879530723	0.757	0.301	1	naive
SNRPB2	0.000459312714440668	0.38569265179722	0.672	0.347	1	naive
SUMO1	0.000467536166474699	0.342119521800488	0.808	0.376	1	naive
OSER1	0.000472961061766844	0.51028371502158	0.802	0.405	1	naive
NDUFA2	0.000485754196817629	0.437559824309103	0.599	0.283	1	naive
SMIM15	0.000498285862425117	0.298144554232494	0.328	0.098	1	naive
CD8B	0.00049946851304045	0.32138637595976	0.881	0.566	1	naive
ZCRB1	0.000511172912682967	0.400986971930805	0.475	0.127	1	naive
EID1	0.000511886094727658	0.449439546604984	0.768	0.462	1	naive
NIFK	0.000523737753401753	0.252338635005489	0.492	0.15	1	naive
VTA1	0.000532889092441989	0.271117615131433	0.463	0.168	1	naive
BUD31	0.000537362538429309	0.41056419123206	0.734	0.462	1	naive
BISPR	0.000560436090038399	0.478332687319868	0.294	0.046	1	naive
BCAP31	0.000606386439659613	0.539248497008956	0.876	0.474	1	naive
TRAFD1	0.000608399068241476	0.32980806467838	0.514	0.179	1	naive
CD63	0.000609488203154435	0.539011714523463	0.751	0.376	1	naive
PDCD1	0.000610701076510969	0.450037337879038	0.576	0.104	1	naive
ISCA2	0.000616477050606564	0.293105436310399	0.271	0.064	1	naive
CSTF3	0.000616477050606564	0.261044653817718	0.333	0.127	1	naive
MRPS30	0.000622161283239657	0.288337806195032	0.537	0.22	1	naive
HLA-DPB1	0.00064608870436022	0.650492366993032	0.932	0.572	1	naive
AP4B1	0.000661064029685851	0.434289016989416	0.672	0.231	1	naive
ARRDC1	0.000664966044764138	0.253947348555727	0.565	0.277	1	naive
NEMF	0.000668474903431214	0.251813333846418	0.74	0.405	1	naive
ICOS	0.000688207938959313	0.385991297648541	0.734	0.341	1	naive
OSTC	0.00068949708696008	0.250258943109757	0.644	0.295	1	naive
SELENOI	0.000690486846102435	0.354579703621927	0.458	0.127	1	naive
COQ4	0.000692850952376916	0.345943112420746	0.469	0.173	1	naive
CARD16	0.000706054127532052	0.354252083376986	0.667	0.283	1	naive
SHFL	0.000708530517718999	0.403262273668471	0.684	0.312	1	naive
CENPN	0.000717208460477387	0.284296228520647	0.345	0.121	1	naive
MICOS13	0.000722018881413142	0.320717435506523	0.503	0.231	1	naive
UBA7	0.000737529244399458	0.606066995183291	0.74	0.306	1	naive
GIMAP2	0.000748116504020383	0.40246237299235	0.384	0.087	1	naive
TIMM13	0.000774625904479593	0.255522656053732	0.367	0.127	1	naive
IAH1	0.000788524001049035	0.392827837890479	0.463	0.133	1	naive
ADA2	0.000803787078785212	0.36824569102019	0.808	0.324	1	naive
SS18	0.000831368435132784	0.266892617913873	0.751	0.318	1	naive
ARPC4	0.000859826104525319	0.317465984680661	0.904	0.584	1	naive
YIPF1	0.000863185195283729	0.314234112932298	0.35	0.098	1	naive
ZDHHC6	0.000882547974552078	0.344396278190647	0.554	0.22	1	naive
UBE2A	0.000898238355822348	0.283535670211763	0.751	0.428	1	naive
GABPB1-AS1	0.000901653882612356	0.35504199246127	0.593	0.22	1	naive
SEPTIN1	0.000961511723426717	0.615936112696745	0.915	0.647	1	naive
NOP58	0.000961997997408522	0.470504614756463	0.944	0.671	1	naive
CNN2	0.000967697534371821	0.710545001805635	0.994	0.734	1	naive
TARDBP	0.000976932107796091	0.324586543261065	0.74	0.399	1	naive
SMS	0.00108484953404232	0.33957842076836	0.384	0.121	1	naive
PPP1CA	0.00109852749016501	0.392713516063594	0.96	0.676	1	naive
TRIM69	0.00109970693090013	0.291596035525607	0.514	0.173	1	naive
CDK4	0.00110734080216058	0.364683227501823	0.266	0.046	1	naive
MEAF6	0.00111097999601703	0.362123012491115	0.638	0.399	1	naive
ARHGAP15	0.00113029114907292	0.280210305524123	0.927	0.705	1	naive
GUSB	0.00114822369166076	0.303659130610496	0.667	0.324	1	naive
HMOX2	0.00118654860211881	0.360440744700265	0.751	0.416	1	naive
TBCC	0.0012093829800225	0.617218484656634	0.932	0.532	1	naive
CASP1	0.00129102058012834	0.498781873199236	0.746	0.324	1	naive
PTK2B	0.00129503286481061	0.328215004287717	0.893	0.59	1	naive
FCGR3A	0.00130651495143677	0.572381584235151	0.757	0.358	1	naive
HERC6	0.00133034996650717	0.549696701772804	0.757	0.191	1	naive
SLC1A5	0.00133224380027815	0.316571655929225	0.831	0.474	1	naive
COMMD8	0.0013736602283449	0.305418866968821	0.367	0.087	1	naive
PSMD13	0.0013995621905219	0.62997082116956	0.718	0.37	1	naive
PRMT2	0.00140671609649711	0.377377054859002	0.881	0.624	1	naive
CDC26	0.00142891624464601	0.498493138286743	0.689	0.283	1	naive
COPZ1	0.00143572146605561	0.329800065810858	0.616	0.324	1	naive
DDX41	0.00144955571264775	0.43129806710299	0.542	0.133	1	naive
HMGN1	0.00147976648908675	0.420127215289308	0.864	0.538	1	naive
PIK3IP1	0.00150610134794201	0.520813381134889	0.949	0.694	1	naive
RNF14	0.00152283848366688	0.339056269288628	0.328	0.035	1	naive
TMCO1	0.00152609777499176	0.280046250743091	0.729	0.405	1	naive
KIAA0319L	0.00155768187030693	0.256558336528069	0.554	0.208	1	naive
GIMAP4	0.0015585784236579	0.429755102065889	0.774	0.335	1	naive
CCDC137	0.00157298514491843	0.274432905995516	0.367	0.104	1	naive
SPATA2L	0.00158013721608131	0.261166062088624	0.508	0.202	1	naive
ENSG00000286808	0.00158357099488329	0.375906137810519	0.412	0.133	1	naive
GPKOW	0.00159278100991714	0.259104430046572	0.328	0.092	1	naive
MIF	0.00160966168982733	0.745957261480893	0.842	0.624	1	naive
GSTM1	0.00162015884309703	0.424823964368103	0.548	0.243	1	naive
STOML2	0.00162786436572162	0.335382269721058	0.39	0.173	1	naive
JAML	0.00170785364361727	0.25988439233699	0.458	0.208	1	naive
GSTM2	0.00172072162843627	0.424043462966848	0.559	0.249	1	naive
TMEM179B	0.00175043301882305	0.280638020289992	0.605	0.312	1	naive
GPR89B	0.0017621340866658	0.252234600639311	0.644	0.353	1	naive
SH3KBP1	0.00176574949574303	0.406540847695374	0.949	0.717	1	naive
OASL	0.0018061810585504	0.810276902419437	0.955	0.63	1	naive
CFDP1	0.00180641392707523	0.282147833990644	0.407	0.185	1	naive
ACOT9	0.00185763022499671	0.257700980085795	0.486	0.237	1	naive
ZNF330	0.00186574948175608	0.436906209504236	0.407	0.15	1	naive
PPCS	0.00188030205769679	0.545330024355998	0.542	0.191	1	naive
GMFG	0.0018851674198981	0.270100348035623	0.893	0.676	1	naive
MRPL3	0.00188684071128809	0.266483370217931	0.463	0.173	1	naive
GPR171	0.00192016713555199	0.340877453045912	0.814	0.451	1	naive
NSFL1C	0.00194977343826101	0.365020340508159	0.435	0.191	1	naive
MRPL43	0.00196654619754061	0.428044656692525	0.441	0.127	1	naive
XPNPEP1	0.00201938943939303	0.370480075647339	0.412	0.116	1	naive
AGTRAP	0.00202198107455742	0.774178480838782	0.565	0.208	1	naive
SEC61B	0.00205091484927145	0.524569015592567	0.751	0.416	1	naive
GARS1	0.00211078911206318	0.332042180506323	0.78	0.462	1	naive
CNDP2	0.00212841763232929	0.54531211042047	0.672	0.243	1	naive
LASP1	0.00213645399665101	0.303010199926151	0.864	0.561	1	naive
USF1	0.00214984007237055	0.302315808398013	0.508	0.185	1	naive
ABHD18	0.0021983776553526	0.286434228700949	0.554	0.22	1	naive
TSPAN5	0.0022150029069588	0.309549110751592	0.576	0.202	1	naive
FBXO21	0.00226621225875704	0.311932601197025	0.661	0.243	1	naive
GOT1	0.00229182361524116	0.292197859261669	0.492	0.139	1	naive
TUFM	0.00236961914885476	0.371534922742778	0.898	0.48	1	naive
RHBDD2	0.00238457898480843	0.31237611167055	0.706	0.48	1	naive
GSTM4	0.00238558774609593	0.29133207962695	0.508	0.249	1	naive
PDIA4	0.00239438790255406	0.280203899739006	0.627	0.254	1	naive
MCM4	0.00239616808798852	0.426664333630326	0.322	0.058	1	naive
GET3	0.00240423007052206	0.339559912717845	0.492	0.179	1	naive
GPI	0.0024063464318494	0.3363979408301	0.819	0.434	1	naive
CD96	0.00242016733213376	0.429141226887437	0.972	0.769	1	naive
EIF3I	0.00242588888120396	0.382071829235734	0.887	0.584	1	naive
CLU	0.00245426167576859	0.367289219061459	0.61	0.272	1	naive
MFSD10	0.00245565133033825	0.298911051031891	0.797	0.491	1	naive
GZMK	0.00248824850526158	0.501210666715656	0.819	0.445	1	naive
ALOX5AP	0.0024990417489847	0.732507447532862	0.96	0.624	1	naive
RGS14	0.00253684240249378	0.315787451602973	0.644	0.283	1	naive
RBM3	0.00254835072763566	0.570606417823409	0.994	0.786	1	naive
MRPL1	0.00255839970720417	0.345270069814483	0.644	0.301	1	naive
DPF2	0.00255839970720417	0.304966484696474	0.627	0.312	1	naive
THOC7	0.00256372701650107	0.296521352772553	0.401	0.087	1	naive
IFIT2	0.00256496661432154	0.681009918220337	0.367	0.087	1	naive
GZMA	0.00260268321385374	0.671866933905098	0.983	0.769	1	naive
POLR1C	0.00261678530389267	0.464339642580748	0.565	0.249	1	naive
COX5B	0.00262532359802236	0.367474413000304	0.836	0.607	1	naive
DRG2	0.0026310365642578	0.383773816444523	0.345	0.11	1	naive
MEA1	0.00272637704330771	0.264266709131237	0.412	0.116	1	naive
PTPN4	0.00274746423400549	0.272129028037535	0.757	0.503	1	naive
TRIM26	0.00279085124684472	0.326822463328167	0.605	0.231	1	naive
IVD	0.00279392517190336	0.279421147587079	0.435	0.179	1	naive
PABPC1L	0.00279483446176141	0.279981658687932	0.395	0.156	1	naive
TXN2	0.00281118896827616	0.40472361517357	0.429	0.162	1	naive
BST2	0.00282854907879107	0.842988856809994	0.751	0.295	1	naive
EIF1B	0.00283409558165166	0.406103409812971	0.655	0.376	1	naive
CYBC1	0.0028665832667415	0.395935364534265	0.819	0.474	1	naive
BUB3	0.00289151660447247	0.367439325976885	0.898	0.572	1	naive
FKBP4	0.00295446045440498	0.253986376264045	0.407	0.139	1	naive
GZMM	0.00296857879001627	0.441160712680883	0.887	0.526	1	naive
GPR65	0.00296857879001627	0.273759169226583	0.87	0.543	1	naive
TMEM273	0.00299564586077557	0.276671583246466	0.379	0.127	1	naive
VMP1	0.00302329985259491	0.39962936874717	0.825	0.526	1	naive
METTL17	0.00304166766043994	0.648898399904089	0.667	0.22	1	naive
SEM1	0.00305817851582223	0.343270904639346	0.701	0.445	1	naive
SNX5	0.00320022707957979	0.30906127765109	0.644	0.301	1	naive
RIC8A	0.00321327696820174	0.292199483496886	0.616	0.301	1	naive
SHMT2	0.00321360416984387	0.342239339970524	0.446	0.168	1	naive
TP53I13	0.00326787617420129	0.306028413329221	0.503	0.185	1	naive
UROS	0.00329892468159409	0.410990943630732	0.435	0.15	1	naive
HEXD	0.00340305781599441	0.288053932122725	0.322	0.121	1	naive
MDH2	0.00343810011151804	0.375935264722731	0.774	0.474	1	naive
NUDT16L1	0.00348453367272835	0.303983265298047	0.452	0.179	1	naive
SPON2	0.00353147973562213	0.526981674887199	0.842	0.486	1	naive
IQCN	0.00354750057095694	0.270590182230848	0.723	0.353	1	naive
ARMC8	0.00358894044566074	0.458518396738915	0.638	0.237	1	naive
VNN2	0.00361344507501999	0.365563393145037	0.395	0.121	1	naive
CLN3	0.00365451027572201	0.336567259221704	0.407	0.179	1	naive
IDH3G	0.00370387496554832	0.304560063575904	0.661	0.335	1	naive
NSA2	0.00370839991865004	0.326907051593288	0.655	0.329	1	naive
MRFAP1L1	0.00376977300972541	0.493484952438794	0.791	0.451	1	naive
PSMB5	0.00377077519829707	0.388441087429727	0.367	0.139	1	naive
SERPINB1	0.00391569372656037	0.344096410978394	0.723	0.382	1	naive
ADIPOR1	0.00403014702458529	0.503715240224463	0.774	0.399	1	naive
NCOA4	0.00409955933627735	0.342117946661535	0.785	0.457	1	naive
MED15	0.00422136202661411	0.254221606108161	0.932	0.601	1	naive
ASH2L	0.00422972619083164	0.321309726381326	0.412	0.185	1	naive
PDIA6	0.00423819332531365	0.368905495782871	0.65	0.347	1	naive
NAA10	0.00427013837115031	0.495512060903623	0.565	0.289	1	naive
WDR45B	0.00427013837115031	0.361894181683324	0.655	0.295	1	naive
BBIP1	0.00428293196728917	0.25048186894089	0.441	0.202	1	naive
ZNF350	0.00433069032423444	0.342217104539647	0.384	0.11	1	naive
PRDX1	0.00441286104803658	0.402527052648634	0.785	0.497	1	naive
MTIF2	0.00441374022208195	0.350007936005044	0.299	0.052	1	naive
STAG3L1	0.00443550568394991	0.368349830808002	0.774	0.486	1	naive
RALY	0.0044398814583565	0.479521355726596	0.87	0.63	1	naive
ENSG00000273319	0.00447339812571596	0.389535359217382	0.977	0.775	1	naive
ENSG00000280135	0.00458348484657864	0.275488585610519	0.328	0.046	1	naive
PIM2	0.0045872370220321	0.645767947808946	0.904	0.63	1	naive
DCTN6	0.0045908026642672	0.49183020027246	0.819	0.503	1	naive
PSMD4	0.00467019236374161	0.47702081835496	0.74	0.347	1	naive
PSMB3	0.00472328418479184	0.473901303373235	0.842	0.457	1	naive
NGDN	0.004744436695724	0.401862234704798	0.729	0.434	1	naive
GPN1	0.00480074506333842	0.346462226175473	0.61	0.237	1	naive
PHPT1	0.00484909024934749	0.258069802450982	0.469	0.231	1	naive
GBP5	0.00487703301664009	0.643899013816165	0.853	0.445	1	naive
ABCD4	0.00488940306640975	0.31096253948214	0.537	0.277	1	naive
RABAC1	0.0049399317351042	0.279986579244797	0.706	0.405	1	naive
NEDD8	0.00498449936010998	0.375762860930545	0.712	0.41	1	naive
ACAA2	0.00501573121969698	0.263194591151373	0.616	0.22	1	naive
EIF6	0.00505864539389277	0.299116860606344	0.695	0.358	1	naive
SFT2D2	0.0050754339939676	0.254478935667508	0.842	0.532	1	naive
LAPTM4A	0.00510289943226525	0.312974180670795	0.638	0.347	1	naive
LEPROTL1	0.00513402674006116	0.434367248699565	0.972	0.751	1	naive
NDUFAF7	0.00514533337624058	0.332370417111635	0.373	0.127	1	naive
FARSA	0.00543060419077438	0.431917674301715	0.475	0.133	1	naive
BRMS1	0.00543337222697875	0.274822482922096	0.48	0.266	1	naive
CLTA	0.00548469518700989	0.572028844475103	0.729	0.283	1	naive
TWF2	0.00551914890085952	0.4778557708922	0.621	0.266	1	naive
SCAMP2	0.00560916052362327	0.337619443388936	0.78	0.486	1	naive
CHCHD3	0.00563459364027336	0.285735694099504	0.441	0.168	1	naive
LAP3	0.00569774753405771	0.464962951030646	0.797	0.387	1	naive
CASP4	0.00570812203563259	0.412973483265201	0.831	0.486	1	naive
RBCK1	0.00574586240241396	0.634190871087223	0.791	0.41	1	naive
APOBEC3C	0.0058117843540174	0.409867518286145	0.938	0.63	1	naive
MED29	0.00585575063066368	0.32329977873996	0.695	0.318	1	naive
LAG3	0.00596014126319264	0.255845540458732	0.706	0.376	1	naive
PSMA4	0.00623336466296988	0.632508979586989	0.785	0.341	1	naive
PARK7	0.0062461109510525	0.38929492842338	0.791	0.468	1	naive
PWP1	0.00638876896326145	0.262744474095391	0.621	0.341	1	naive
PDCL3	0.0063951894885001	0.55263037577231	0.74	0.364	1	naive
DGUOK	0.00647209377493561	0.31600339901731	0.463	0.191	1	naive
TXNDC9	0.00647864108294192	0.381777505297904	0.475	0.185	1	naive
MTERF4	0.00650582036447368	0.270515380584923	0.395	0.162	1	naive
METTL5	0.00658082282696156	0.349424765493005	0.333	0.121	1	naive
NDUFV1	0.00660804566111707	0.337050301061928	0.802	0.578	1	naive
NOP16	0.0067038301625819	0.382808375465964	0.593	0.277	1	naive
TBCD	0.00683002412231397	0.410010189859805	0.847	0.59	1	naive
BOLA2B	0.00694723195693428	0.345433153577581	0.605	0.272	1	naive
GLUL	0.00695124848963239	0.619963303952765	0.972	0.584	1	naive
PIGY PYURF	0.00699588242234923	0.375981577079741	0.701	0.295	1	naive
TCTA	0.00705385981173828	0.264142514275885	0.345	0.098	1	naive
NAA15	0.00707681734294386	0.295598885589728	0.52	0.249	1	naive
SLC27A3	0.00711591056230802	0.402739223311193	0.328	0.092	1	naive
ENSG00000253882	0.00715450447982624	0.333781630587499	0.458	0.214	1	naive
CHCHD7	0.00722502914480008	0.259997124665403	0.684	0.329	1	naive
MAP4K1	0.00737168774764621	0.300613397239511	0.87	0.624	1	naive
SCNM1	0.00740098743100472	0.304624351345168	0.486	0.254	1	naive
SREK1	0.00744718641675593	0.335562250583718	0.729	0.416	1	naive
COPE	0.00759403753966569	0.279723426578629	0.853	0.543	1	naive
ROMO1	0.00760699096223171	0.422659095414552	0.633	0.37	1	naive
SLAMF1	0.00800758916715253	0.251271804125175	0.542	0.243	1	naive
CALM3	0.00807886029122758	0.314775671972458	0.723	0.376	1	naive
MAP4	0.00811691626171758	0.390163786075804	0.774	0.503	1	naive
HMGB2	0.008151331545352	0.628861414237293	0.955	0.711	1	naive
LIMD2	0.00823439356131249	0.273774593802825	0.847	0.561	1	naive
PSMB1	0.00823623629908116	0.524008652918615	0.921	0.59	1	naive
C14orf119	0.00851364818999498	0.306138195414874	0.672	0.364	1	naive
MRPS22	0.00858137561509783	0.261644536710883	0.435	0.202	1	naive
ATP6V0E1	0.0086894989403287	0.332841808995971	0.915	0.584	1	naive
MRPS36	0.00869695791526858	0.311740268565477	0.486	0.179	1	naive
POLR2G	0.00870808848176934	0.415974447802993	0.684	0.329	1	naive
STAG3L3	0.0087324847247297	0.423095581838862	0.847	0.572	1	naive
WDR1	0.0087528706926848	0.464326610380293	0.966	0.705	1	naive
PLAAT4	0.00877317738547785	0.663816594440106	0.887	0.561	1	naive
MRPL49	0.00920835702409818	0.307856410559453	0.588	0.202	1	naive
NMRAL1	0.00922552266343475	0.444209260272074	0.39	0.121	1	naive
ERH	0.00926054883227924	0.258474428850507	0.605	0.277	1	naive
ZBTB16	0.00934447000515197	0.367683199040858	0.525	0.214	1	naive
KARS1	0.00936856094617726	0.331339818864428	0.785	0.434	1	naive
AREG	0.00949861534252227	0.534790052996069	0.814	0.526	1	naive
CMTM7	0.00950222263716644	0.362939457027021	0.729	0.422	1	naive
FABP5	0.00952095806163641	0.256136541063009	0.542	0.277	1	naive
AIP	0.00968084052162325	0.411122602659007	0.695	0.364	1	naive
PPP1R7	0.00978703299482801	0.268970590802653	0.395	0.156	1	naive
TOMM20P2	0.00987366908719989	0.260440559479971	0.339	0.133	1	naive
PNN	0.00991337355881117	0.409415257697373	0.859	0.566	1	naive
TNFSF14	0.00996536719537657	0.327373321086313	0.531	0.202	1	naive
