# Supplementary material for: Single‐cell profiling of muscle‐infiltrating T cells in idiopathic inflammatory myopathies
Source: EMBO Mol Med. 2023 Jul 31;15(10):e17240. doi: 10.15252/emmm.202217240 (PMC10565639; doi:10.15252/emmm.202217240)
Supplement: Supplementary file 15 — Dataset EV13 [file EMMM-15-e17240-s015.xlsx]

## Sheet: Data Set EV13
Data Set EV13. Differentially expressed genes in muscle T cells from patient 2-IMNM in early diagnosis versus after treatment
gene	p_val	avg_log2FC	pct.1	pct.2	p_val_adj	time_point
RN7SL732P	1.949025200021e-16	0.583271986416264	0.995	0.559	9.33797463582063e-12	treated
RN7SL767P	1.4705061740363e-15	0.367850244421714	0.962	0.447	7.04534213042531e-11	treated
RN7SL144P	5.53948015830212e-15	0.28614897572472	0.962	0.408	2.65402033864413e-10	treated
RN7SL564P	8.06553400880427e-15	0.336591932230658	0.962	0.419	3.86427799895821e-10	treated
RN7SL8P	1.33785535073861e-14	0.356809627483856	0.869	0.196	6.40979877092377e-10	treated
MIR4485	1.08857711678957e-07	0.309862008148141	0.787	0.369	0.0052154818242505	treated
ENSG00000279461	3.18121560134833e-07	0.371265999589677	0.907	0.67	0.01524152206762	treated
SNORD13	1.0753701572957e-06	0.599220642702192	0.694	0.413	0.0515220596061941	treated
ENSG00000237875	0.000174772197378448	0.433402402366924	0.847	0.626	1	treated
IGHD6-6	0.000253976368838716	0.401708590482322	0.322	0	1	treated
SCARNA9	0.0076531944217992	0.397873962391423	0.486	0.246	1	treated
CXCR6	4.69511112395239e-10	0.683675535400093	0.542	0.055	2.24947469059683e-05	naive
WDR45	7.71021210669025e-09	0.795849904237916	0.726	0.246	0.000369403972243636	naive
HLA-DRA	3.24710774189291e-08	1.20897868361129	0.844	0.148	0.00155572179021831	naive
DUSP4	9.26658728057529e-08	0.445405875199236	0.894	0.295	0.00443971463199643	naive
COPS6	1.7013353783509e-06	0.676498640691188	0.777	0.317	0.0815126793121698	naive
LETMD1	1.75131918467864e-06	0.636253693073872	0.698	0.164	0.0839074534571383	naive
PREB	1.93422937915095e-06	0.311535572818317	0.682	0.213	0.0926708637845011	naive
SIRPG	2.00770514435941e-06	0.466032178883164	0.57	0.109	0.0961911611714037	naive
SLC25A38	2.21181947785939e-06	0.339499212601435	0.726	0.268	0.105970483003721	naive
FTSJ3	2.70325698778333e-06	0.277504908921167	0.682	0.262	0.129515745541687	naive
IMPDH2	3.24569050477371e-06	0.378663028516721	0.732	0.35	0.155504277774213	naive
SLC25A28	3.457172848691e-06	0.59759203263667	0.469	0.06	0.165636608353634	naive
TIA1	3.58910052915524e-06	0.306359601975855	0.62	0.268	0.171957395452357	naive
BECN1	3.90750461548569e-06	0.57138765738348	0.715	0.268	0.187212453632535	naive
PRPF3	4.19887784521762e-06	0.473764352146696	0.62	0.202	0.201172436442221	naive
DDX52	5.45329369429724e-06	0.366048869158588	0.503	0.186	0.261272754187475	naive
PLEKHF1	5.89669191801374e-06	0.271891887647858	0.492	0.137	0.282516406483956	naive
HLA-DPA1	7.4075860646644e-06	0.710151056779466	0.983	0.607	0.354904855944136	naive
ERP44	8.32348224838476e-06	0.364909275941572	0.76	0.492	0.398786358002362	naive
DGUOK	8.56463784193016e-06	0.289945886468064	0.587	0.202	0.410340363644716	naive
HLA-DRB1	1.23911906861988e-05	0.556068504992802	0.849	0.514	0.59367433696647	naive
PLCG1	1.33453549705274e-05	0.389708999373921	0.609	0.131	0.639389301992939	naive
ATP6V1B2	1.34524993077947e-05	0.345314244149539	0.765	0.257	0.644522694335754	naive
RGS1	1.51216233997653e-05	1.32838415538623	1	0.546	0.724492098706157	naive
ICOS	1.7229906298296e-05	0.396756091903148	0.888	0.541	0.825502040657662	naive
APEH	1.75121349540401e-05	0.264208524274261	0.715	0.339	0.839023897783015	naive
AKR1B1	2.09425274072889e-05	0.47456398054551	0.715	0.246	1	naive
PPT1	2.20663960538587e-05	0.251806675912536	0.782	0.388	1	naive
ARMC8	2.21774347575916e-05	0.342034553387558	0.603	0.273	1	naive
ETFA	2.261080438595e-05	0.298944816036493	0.682	0.311	1	naive
CTPS1	2.3053762654567e-05	0.273664620924801	0.631	0.246	1	naive
CCR2	2.61581529282171e-05	0.256488658596126	0.408	0.066	1	naive
ATP5F1A	2.62608246184818e-05	0.385128393539178	0.978	0.672	1	naive
CLTA	3.21745730762018e-05	0.301013861807137	0.609	0.311	1	naive
TFIP11	3.653820839804e-05	0.305658629039058	0.62	0.164	1	naive
GABPB2	3.68717759790516e-05	0.271892688107444	0.603	0.24	1	naive
ENSG00000286223	3.84602430377663e-05	0.272556374161818	0.363	0.126	1	naive
RDH11	3.91363798322938e-05	0.47050188108207	0.564	0.224	1	naive
POLR2G	4.03117119806801e-05	0.3329572293242	0.804	0.459	1	naive
MOCS2	4.21089069368584e-05	0.283432735098219	0.335	0.087	1	naive
SRPRB	4.48652660799897e-05	0.310688253774614	0.503	0.197	1	naive
ZNF76	4.7424833623245e-05	0.254064062971094	0.57	0.311	1	naive
GPN1	4.84437227444353e-05	0.2729966454329	0.464	0.224	1	naive
SUPV3L1	5.52162316875863e-05	0.38393185743052	0.57	0.224	1	naive
TMEM208	5.5500357708238e-05	0.264169292145066	0.458	0.175	1	naive
GIMAP4	5.56647602518912e-05	0.348612214866868	0.844	0.519	1	naive
UBA7	5.63365217979295e-05	0.690644589336598	0.76	0.432	1	naive
RGS2	6.53035758358641e-05	0.85947966585657	0.972	0.694	1	naive
PLEKHB2	7.13329533046306e-05	0.295784803936378	0.905	0.557	1	naive
SLC35F6	7.43085579209909e-05	0.265824755723727	0.469	0.137	1	naive
CAPZA2	7.56068783284064e-05	0.306584605551355	0.642	0.377	1	naive
MARK3	7.99877287692483e-05	0.352265666936371	0.821	0.497	1	naive
SMAP2	9.26556702092683e-05	0.350873648229607	0.86	0.53	1	naive
THAP4	9.59500883954187e-05	0.288071458326165	0.374	0.109	1	naive
CTLA4	9.76739350669603e-05	0.782112937190241	0.592	0.126	1	naive
XPNPEP1	9.85902374411582e-05	0.369714875593028	0.419	0.18	1	naive
ZNF75A	9.98492083851389e-05	0.360591923588129	0.464	0.142	1	naive
PTCD3	0.000103925821466749	0.388241090322318	0.749	0.355	1	naive
AVPI1	0.000106492589755322	0.396494846235417	0.687	0.235	1	naive
COA1	0.000106790088230327	0.401682214797378	0.648	0.29	1	naive
GIMAP2	0.000113256549108318	0.390470137479915	0.592	0.213	1	naive
H2AZ2	0.000119463753150974	0.565463561242013	0.855	0.552	1	naive
MIDEAS	0.00014713419836423	0.250374320938939	0.866	0.399	1	naive
NCK1	0.000151764833575084	0.365460206216881	0.592	0.301	1	naive
PPP2R1A	0.000158245172798475	0.300950237016133	0.838	0.432	1	naive
ELP2	0.000158939972438611	0.495897261231823	0.749	0.306	1	naive
OMA1	0.000165151357499502	0.338428119055039	0.346	0.087	1	naive
RABL2B	0.000166995921159639	0.295292136847958	0.453	0.213	1	naive
APTX	0.00017250749668927	0.255927793726724	0.413	0.148	1	naive
COPG1	0.000173460181291571	0.261672797675106	0.631	0.317	1	naive
SNHG1	0.000189963651662131	0.649962763898628	0.955	0.65	1	naive
PPM1M	0.000199831831717187	0.404392555367153	0.497	0.23	1	naive
RBPJ	0.000211182054386966	0.475979603158635	0.782	0.377	1	naive
DUSP11	0.000214459057760725	0.28165173702591	0.542	0.257	1	naive
TTN	0.00021534219123985	0.261931076402819	0.799	0.437	1	naive
USP39	0.00021906014155186	0.418490603088547	0.57	0.23	1	naive
IFI6	0.000225753079314203	0.368867769805623	0.514	0.23	1	naive
PPOX	0.000228247497763726	0.542772861738238	0.363	0.066	1	naive
PIK3IP1	0.000238068950680956	0.776121341799541	0.983	0.705	1	naive
ENSG00000254701	0.000250492522772018	0.48548117099614	0.52	0.235	1	naive
VPS16	0.000258163655962005	0.257311792500398	0.615	0.273	1	naive
GUSBP13	0.000265835000193574	0.275889886283892	0.419	0.202	1	naive
DENND2D	0.000269631978283476	0.406155911247023	0.855	0.508	1	naive
ENSG00000286177	0.000298962422800729	0.32399286066862	0.592	0.273	1	naive
IGBP1	0.000299935660616142	0.411236443121589	0.626	0.317	1	naive
TRAFD1	0.000305918946537728	0.30552543260419	0.542	0.202	1	naive
GALNT11	0.000340164798858614	0.282056905926731	0.559	0.295	1	naive
ARRDC2	0.000340641024002102	0.312694188440904	0.905	0.53	1	naive
OTULINL	0.000345378870735606	0.347263430860474	0.631	0.224	1	naive
EIF6	0.000385285657339615	0.360680293108495	0.559	0.284	1	naive
CRELD2	0.0004042118645818	0.332577682609857	0.559	0.23	1	naive
TTC39B	0.000427573187125627	0.281284660691084	0.587	0.202	1	naive
IFRD2	0.00042864362426203	0.29762093010385	0.38	0.142	1	naive
HELQ	0.000455363006542102	0.251260848865916	0.447	0.115	1	naive
KDM3A	0.000457779149584603	0.269726698863128	0.743	0.344	1	naive
FCRL6	0.000466574864897303	0.274854420034836	0.944	0.639	1	naive
MRPL14	0.000490217261360955	0.321426877450576	0.391	0.131	1	naive
RCL1	0.000512916656427935	0.320916406209598	0.33	0.104	1	naive
FTX	0.00052065050344755	0.262467748476655	0.732	0.383	1	naive
GLUL	0.000544493434905886	0.582635611961489	0.888	0.464	1	naive
PILRB	0.00055890754330642	0.273830407063201	0.531	0.322	1	naive
EXOC3	0.00055890754330642	0.272761785509305	0.52	0.246	1	naive
OASL	0.000574921815483223	0.418255219208616	0.922	0.601	1	naive
MEI1	0.000579585402161784	0.407626711219018	0.76	0.322	1	naive
ST6GAL1	0.000620262427194696	0.266196026683687	0.894	0.59	1	naive
RASSF1	0.00065302563808432	0.266241563908669	0.95	0.71	1	naive
LAIR2	0.000653304113400127	0.317992947805109	0.659	0.377	1	naive
CDK5RAP1	0.000661084634325107	0.359938093440722	0.441	0.224	1	naive
MLH1	0.000668726279516401	0.590771589886247	0.642	0.213	1	naive
PSMD13	0.000672360745901775	0.332149403508174	0.872	0.454	1	naive
MAP4K4	0.000686382105149648	0.294723148262949	0.726	0.344	1	naive
RAP1GDS1	0.000721663781222248	0.348168349186467	0.726	0.366	1	naive
C14orf119	0.000721663781222248	0.339550834798731	0.642	0.23	1	naive
MRPL42	0.000754773636332869	0.324071095812131	0.52	0.23	1	naive
PSEN1	0.000762563121422151	0.271167722141642	0.771	0.47	1	naive
GUSBP14	0.000802608985397821	0.46196450511047	0.508	0.224	1	naive
TRIM69	0.000810682192540639	0.381654498150241	0.615	0.23	1	naive
SND1	0.000841849131644192	0.381488809671826	0.62	0.306	1	naive
SLBP	0.000875575250937779	0.314750376401912	0.665	0.339	1	naive
SPAG7	0.000898395875675022	0.406215516393122	0.508	0.175	1	naive
PIM3	0.000921339551157611	0.264917131956816	0.749	0.339	1	naive
GRAMD2B	0.000922603874052493	0.257512361843979	0.285	0.055	1	naive
CRYBB2P1	0.000927506395423097	0.378992651367709	0.363	0.109	1	naive
STARD3	0.000949672656381069	0.326797797449832	0.687	0.339	1	naive
NIT2	0.000957164379195256	0.318692048056227	0.413	0.153	1	naive
MRPL18	0.000983703002459712	0.272187029035856	0.609	0.383	1	naive
ARMH3	0.000984631592294255	0.295751435624478	0.413	0.12	1	naive
IMP4	0.00102432847010609	0.321238584229122	0.615	0.311	1	naive
UFD1	0.0010264416878574	0.301033144557109	0.676	0.383	1	naive
MED6	0.0010275861276342	0.455241744132363	0.514	0.213	1	naive
PHB2	0.00103766868947113	0.338529705141803	0.765	0.443	1	naive
CRTAM	0.00107737612003976	0.492719036282516	0.603	0.208	1	naive
RMDN1	0.00118593259025929	0.295459113461359	0.402	0.18	1	naive
NINJ1	0.00118828048990355	0.270934069789642	0.503	0.186	1	naive
GYG1	0.00120823672807495	0.500873745060789	0.587	0.202	1	naive
GLT8D1	0.00121833832506204	0.384491770121603	0.453	0.115	1	naive
SEC11C	0.00127765035005667	0.495241313442023	0.642	0.273	1	naive
WDR45B	0.00129020947987973	0.257030496559749	0.743	0.361	1	naive
UQCRC1	0.00133563615167795	0.437915080611253	0.804	0.355	1	naive
NUDT16L1	0.001374869473117	0.396446401942043	0.553	0.257	1	naive
NPC1	0.00139563504388787	0.454548091987461	0.821	0.546	1	naive
HMBOX1	0.00139792214488522	0.533945041821582	0.592	0.251	1	naive
TTC31	0.00141014574841099	0.338659846240291	0.508	0.153	1	naive
SEC22A	0.00146712388382109	0.523664339973864	0.335	0.066	1	naive
GUSBP3	0.00150638039535683	0.335341628671921	0.503	0.24	1	naive
FDPS	0.00151236584484515	0.34689644948023	0.492	0.224	1	naive
SNRNP35	0.00152283848366688	0.326317361175848	0.313	0.109	1	naive
NUP205	0.00153098888876288	0.293495525233067	0.419	0.153	1	naive
FAM193B	0.00153104872881031	0.399683166814613	0.654	0.257	1	naive
AAMP	0.00153926372395815	0.291762058101547	0.687	0.344	1	naive
CD8B	0.00156866653391855	0.292712935872303	0.95	0.628	1	naive
ELAC2	0.001589122756878	0.289230138307691	0.575	0.301	1	naive
SELENOT	0.00160638349560959	0.412346448447549	0.927	0.65	1	naive
JAML	0.0016612280191526	0.5171547673188	0.827	0.339	1	naive
QARS1	0.00166787146765785	0.335488304456943	0.844	0.464	1	naive
TIGIT	0.0017018531740216	0.443272514846793	0.788	0.404	1	naive
CCT3	0.00177053966008137	0.36490232846073	0.894	0.525	1	naive
DCTN2	0.00180842187013642	0.321419269178559	0.704	0.393	1	naive
PMPCB	0.00182057090420856	0.295995159242259	0.799	0.399	1	naive
HDAC1	0.00183489729320955	0.324589621559775	0.855	0.546	1	naive
TOMM22	0.0018569165240735	0.25252551424242	0.654	0.333	1	naive
YARS1	0.00187365890417699	0.367281688246658	0.793	0.437	1	naive
ST3GAL5	0.00196859926364165	0.347692807786837	0.782	0.399	1	naive
CS	0.00206583444834593	0.533377499528038	0.827	0.437	1	naive
PDCL3	0.00210179806209644	0.296770392120174	0.648	0.295	1	naive
VDAC2	0.00219895141639215	0.355736272007428	0.844	0.579	1	naive
ZFAND2B	0.00223801629282562	0.26195504155601	0.62	0.306	1	naive
PTPN6	0.00228357288361303	0.346252922299736	0.827	0.53	1	naive
UAP1	0.00229648372247434	0.492038971545296	0.832	0.475	1	naive
KLHDC3	0.00232810260188154	0.303775498483329	0.531	0.175	1	naive
CARD8	0.00236506172419084	0.261094704935534	0.844	0.563	1	naive
NLRP1	0.00244489734109339	0.42780475088232	0.939	0.738	1	naive
SUMF2	0.00248062150264032	0.322674637420047	0.793	0.437	1	naive
USP37	0.00248149219006231	0.318079719304146	0.391	0.098	1	naive
MRPL16	0.00254740010014114	0.355276142077594	0.48	0.186	1	naive
KPNA6	0.00256761503976539	0.37518827495276	0.67	0.393	1	naive
CCT7	0.00258708283817696	0.280516464211442	0.894	0.541	1	naive
NBEAL2	0.00259009626036847	0.363988652207474	0.615	0.333	1	naive
CCT5	0.00260804294150739	0.633863884151948	0.777	0.355	1	naive
LONP1	0.00264055207860369	0.283294787964032	0.486	0.202	1	naive
ZFYVE21	0.00265803135569758	0.38969489238252	0.302	0.06	1	naive
RBM6	0.00266824740935129	0.263613283000258	0.872	0.546	1	naive
SFXN1	0.00289639028222562	0.268477033700024	0.642	0.344	1	naive
HEMK1	0.00289828365564241	0.31275059116242	0.413	0.208	1	naive
GTF2A2	0.00291255718610005	0.253400601976021	0.525	0.257	1	naive
TOR1B	0.00295158426517957	0.452676789522654	0.581	0.169	1	naive
WDR61	0.003024580671328	0.355951539350384	0.547	0.186	1	naive
ITM2C	0.00312533471192634	0.356781091190737	0.492	0.153	1	naive
ITSN2	0.00313913540878934	0.254842706177883	0.922	0.672	1	naive
GADD45A	0.00328011566247447	0.344698461950391	0.469	0.197	1	naive
CXCR3	0.00328840194622499	0.546169259168797	0.76	0.29	1	naive
DCTN3	0.00335960911573369	0.423454468033273	0.637	0.268	1	naive
GNL3	0.0034919908451224	0.483611766451483	0.838	0.475	1	naive
PTTG1	0.00355743449720196	0.348619711920034	0.43	0.153	1	naive
MDH2	0.00364554373415597	0.387049397769256	0.782	0.437	1	naive
AARS1	0.00367959874303881	0.277050840472191	0.503	0.213	1	naive
CCR5	0.00373589840339826	0.393701856656058	0.503	0.137	1	naive
ENSG00000271204	0.0037625182375678	0.250856380102568	0.76	0.454	1	naive
SUSD3	0.0037808087208745	0.482449696598215	0.497	0.18	1	naive
AP3M2	0.0039695685145044	0.359504754290701	0.642	0.372	1	naive
ABHD17A	0.00407639566509238	0.264289656655875	0.709	0.497	1	naive
SDHC	0.00422037289832254	0.434436559054393	0.542	0.284	1	naive
PDCD6IP	0.00430464724269596	0.288888451307387	0.799	0.421	1	naive
ENSG00000288953	0.00437739894848192	0.273814919851345	0.274	0.06	1	naive
EPHA4	0.00441374022208195	0.295122329871486	0.341	0.093	1	naive
IDH3G	0.00441847085161759	0.522402000362466	0.799	0.344	1	naive
SNRPC	0.0044258538289117	0.398731496573676	0.709	0.355	1	naive
ATP5PB	0.00454799039347338	0.43544236846636	0.916	0.568	1	naive
RBBP7	0.00463439115197276	0.335233232013391	0.883	0.601	1	naive
DAP3	0.00467142180148866	0.72478911818183	0.793	0.426	1	naive
AIP	0.00469287184523571	0.633756130252957	0.749	0.322	1	naive
KARS1	0.00470521617199823	0.305661162784449	0.799	0.404	1	naive
PABPC4	0.00477115014774792	0.374338332960415	0.821	0.601	1	naive
ZNF211	0.00484192674608479	0.282245888845435	0.441	0.082	1	naive
GIMAP7	0.00491464379162674	0.403321931048714	0.933	0.601	1	naive
RNF138	0.00492431193475969	0.279853562365711	0.782	0.443	1	naive
MT2A	0.00492465916941016	0.393823845712705	0.827	0.459	1	naive
PDE4DIP	0.00503394522431972	0.445409281545923	0.603	0.186	1	naive
COG2	0.00507333342522387	0.332924179678591	0.413	0.12	1	naive
PSMD4	0.00531072118553521	0.277407132466506	0.721	0.35	1	naive
MTO1	0.00532890083610731	0.257281187978944	0.575	0.24	1	naive
NPRL2	0.00537454748749786	0.425965433945911	0.659	0.224	1	naive
LAPTM4A	0.00541339659971433	0.290560339954469	0.726	0.366	1	naive
DALRD3	0.00542253515112395	0.315151633521774	0.441	0.197	1	naive
NAA15	0.00563174880662543	0.265848046845645	0.615	0.35	1	naive
AKR7A2	0.00565015243511947	0.426518048905754	0.447	0.158	1	naive
SLC66A3	0.00578234457788117	0.349581381069692	0.62	0.284	1	naive
OGG1	0.00584285846066376	0.30139646720671	0.369	0.077	1	naive
SUCLG1	0.00599306450886287	0.276483503777452	0.52	0.306	1	naive
TNFRSF25	0.00601440534730549	0.293273249775538	0.648	0.355	1	naive
GUSB	0.00603141443774424	0.299282714166028	0.682	0.311	1	naive
LIMA1	0.00606837454320524	0.47627537926677	0.425	0.18	1	naive
SLC8B1	0.00616466010163433	0.277985941829711	0.352	0.098	1	naive
MCUB	0.00619103855323326	0.294000421495919	0.698	0.317	1	naive
RER1	0.00637843439427135	0.257766982233601	0.743	0.448	1	naive
CRADD	0.00653556966225464	0.260390390169768	0.257	0.049	1	naive
G3BP1	0.00659060659174524	0.566703846844484	0.939	0.634	1	naive
NUBP2	0.00667051061595173	0.266685980722196	0.592	0.29	1	naive
CLK3	0.00675351965135835	0.35138722115641	0.821	0.437	1	naive
KYAT3	0.00685071028758793	0.305901486560847	0.318	0.077	1	naive
GALM	0.00706504741256754	0.495684167179163	0.581	0.262	1	naive
PSMB8	0.00716387188420669	0.277497114887894	0.944	0.601	1	naive
NUP85	0.00722433929954485	0.446959136551764	0.67	0.29	1	naive
AKIRIN1	0.00729191568127738	0.251130001124597	0.899	0.612	1	naive
ORMDL1	0.00737512363022394	0.304988580852456	0.855	0.497	1	naive
CERS5	0.00743770080259771	0.344220115138587	0.631	0.306	1	naive
GBP5	0.00760419506988529	0.640037583290713	0.95	0.667	1	naive
FAM32A	0.0079369953805606	0.272809442247675	0.743	0.426	1	naive
PGD	0.00851502486627553	0.39144013832813	0.453	0.224	1	naive
GPAA1	0.00861397184952501	0.335940112467914	0.592	0.361	1	naive
CMTM7	0.00864773855347255	0.33336743572699	0.721	0.35	1	naive
ARF4	0.00865721556582885	0.436396301411426	0.933	0.628	1	naive
VPS39	0.00869723293029113	0.259839315128204	0.559	0.295	1	naive
ANAPC11	0.00872335862239811	0.302527768948476	0.542	0.235	1	naive
SNHG32	0.00888825916479835	0.293292402031914	0.654	0.426	1	naive
SEC13	0.00894858891191582	0.32116428364015	0.642	0.393	1	naive
SINHCAF	0.00898756711069611	0.473964690145191	0.57	0.202	1	naive
ZC3H13	0.0090357316247651	0.272051938057913	0.81	0.47	1	naive
TYK2	0.00906783661065969	0.258647848675882	0.743	0.437	1	naive
DNAJC7	0.00920450886432776	0.324222699405619	0.682	0.41	1	naive
COX8A	0.00940346923649663	0.309847818374665	0.81	0.568	1	naive
REX1BD	0.00948760131660821	0.272804152648124	0.737	0.47	1	naive
PDIA6	0.00973541587663426	0.378503027690944	0.788	0.328	1	naive
TUBB	0.00990745905634115	0.265820533686728	0.832	0.59	1	naive
