# Supplementary material for: Single‐cell profiling of muscle‐infiltrating T cells in idiopathic inflammatory myopathies
Source: EMBO Mol Med. 2023 Jul 31;15(10):e17240. doi: 10.15252/emmm.202217240 (PMC10565639; doi:10.15252/emmm.202217240)
Supplement: Supplementary file 17 — Source Data for Figure 1 [file EMMM-15-e17240-s019.xlsx]

## Sheet: Fig.1G
Source data Fig.1G
		IIM patients
		1-IMNM		2-IMNM		3-DM		4-ASyS		5-IBM		6-IBM		7-Undefined myopathy
Cells	Cluster	Absolute numbers	Frequency	Absolute numbers	Frequency	Absolute numbers	Frequency	Absolute numbers	Frequency	Absolute numbers	Frequency	Absolute numbers	Frequency	Absolute numbers	Frequency
Muscle T cells	1	52	0.2842	28	0.1647	29	0.1847	12	0.069	37	0.2151	47	0.1288	78	0.4309
	2	31	0.1694	70	0.4118	7	0.0446	57	0.3276	28	0.1628	21	0.0575	46	0.2541
	3	29	0.1585	17	0.1	9	0.0573	17	0.0977	26	0.1512	151	0.4137	10	0.0552
	4	14	0.0765	19	0.1118	16	0.1019	22	0.1264	12	0.0698	32	0.0877	6	0.0331
	5	6	0.0328	5	0.0294	19	0.121	23	0.1322	24	0.1395	32	0.0877	4	0.0221
	6	16	0.0874	6	0.0353	11	0.0701	11	0.0632	15	0.0872	41	0.1123	12	0.0663
	7	11	0.0601	18	0.1059	9	0.0573	16	0.092	9	0.0523	9	0.0247	19	0.105
	8	9	0.0492	1	0.0059	39	0.2484	9	0.0517	12	0.0698	12	0.0329	3	0.0166
	9	13	0.071	4	0.0235	8	0.051	1	0.0057	7	0.0407	14	0.0384	2	0.011
	10	2	0.0109	2	0.0118	10	0.0637	6	0.0345	2	0.0116	6	0.0164	1	0.0055
	Sum	183		170		157		174		172		365		181
