# Supplementary material for: Single‐cell profiling of muscle‐infiltrating T cells in idiopathic inflammatory myopathies
Source: EMBO Mol Med. 2023 Jul 31;15(10):e17240. doi: 10.15252/emmm.202217240 (PMC10565639; doi:10.15252/emmm.202217240)
Supplement: Supplementary file 18 — Source Data for Figure 2 [file EMMM-15-e17240-s018.xlsx]

## Sheet: Source data Fig.2E
Source data Fig.2E
		IIM patients
		1-IMNM		2-IMNM		3-DM		4-ASyS		5-IBM		6-IBM		7-Undefined myopathy
Cells	Cluster	Absolute numbers	Frequency	Absolute numbers	Frequency	Absolute numbers	Frequency	Absolute numbers	Frequency	Absolute numbers	Frequency	Absolute numbers	Frequency	Absolute numbers	Frequency
Blood memory T cells	1	19	0.1011	79	0.4341	15	0.0852	129		20	0.1163	146	0.4332	48	0.2567
	2	62	0.3298	27	0.1484	73	0.4148	25		40	0.2326	28	0.0831	33	0.1765
	3	35	0.1862	35	0.1923	31	0.1761	5		49	0.2849	55	0.1632	57	0.3048
	4	42	0.2234	12	0.0659	32	0.1818	3		21	0.1221	38	0.1128	29	0.1551
	5	23	0.1223	21	0.1154	22	0.125	3		24	0.1395	22	0.0653	14	0.0749
	6	7	0.0372	8	0.044	1	0.0057	9		5	0.0291	45	0.1335	5	0.0267
	7	0	0	0	0	2	0.0114	1		13	0.0756	3	0.0089	1	0.0053
	Sum	188		182		176		175		172		337		187
