# Supplementary material for: Single‐cell profiling of muscle‐infiltrating T cells in idiopathic inflammatory myopathies
Source: EMBO Mol Med. 2023 Jul 31;15(10):e17240. doi: 10.15252/emmm.202217240 (PMC10565639; doi:10.15252/emmm.202217240)
Supplement: Supplementary file 19 — Source Data for Figure 3 [file EMMM-15-e17240-s021.xlsx]

## Sheet: Source data Fig.3C
Source data Fig.3C	Expression Level
Cell Name	ZNF683	CXCR6	CRTAM	ITGAE	XCL1	XCL2	S1PR1	Clusters
Plate404_MUSL_A1	0	1.190778597	0	0	0	0	0	1
Plate404_MUSL_A10	0.021722199	0.030847066	0.009486978	0.027982042	0.056035791	0.041088893	0	1
Plate404_MUSL_A12	0.020829678	0.007911898	0	0.02491155	0.027246745	0.100328149	0	1
Plate404_MUSL_A13	0	0.032322772	0.020243723	0	0.040389929	0.165492982	0	1
Plate404_MUSL_A15	0	0.023327424	0	0.012392166	0	0.079409638	0	1
Plate404_MUSL_A17	0.016719494	0.009574986	0.0072918	0.021519815	0.036211924	0.015973631	0	1
Plate404_MUSL_A18	0.013076663	0.016758615	0.008533688	0.025193541	0.025579706	0.072714901	0.014591253	1
Plate404_MUSL_A19	0.0034056	3.270932742	0	0.001473543	0.004466777	0.047713442	0	1
Plate404_MUSL_B7	0.041621524	0	0.006380194	0	0.027504404	0.059101665	1.897689559	1
Plate404_MUSL_C11	0.040319913	0	1.805752084	0.003550688	0.06277882	0.192425137	0	1
Plate404_MUSL_C14	0.009664453	0.01239158	0.004378048	0.002096726	0.006351828	0.080170238	0.006563404	1
Plate404_MUSL_C15	0	0.012856499	0	0	0.024665367	0.053086516	0	1
Plate404_MUSL_C22	0.020932888	0.05289548	0	0.030090742	0.071413911	0.096229277	0	1
Plate404_MUSL_C24	0	0.050298615	0	0.124224107	1.353266293	0.39846651	0	1
Plate404_MUSL_C6	0	0	0.005492563	0.023318114	0.039214116	0.115328793	0.008231958	1
Plate404_MUSL_D10	0.08519719	0.033071665	0	0	0.343045205	0.120125257	0	1
Plate404_MUSL_D12	0.05632575	0.012322767	0.004704732	0.009348554	0.055461147	0.040664426	0.01604618	1
Plate404_MUSL_D7	0.016591875	0.012548504	0.005431813	0.041927261	0.042973379	0.134357525	0	1
Plate404_MUSL_E1	0	0	0.133855372	0	0.278702197	0	0	1
Plate404_MUSL_E16	0.032369324	0.008243002	0.007114853	1.816361214	0.062749011	0.090077039	0.003711092	1
Plate404_MUSL_E20	0.01658782	0.008381084	0.007234105	0.007736431	0.04296301	0.046809231	2.211865812	1
Plate404_MUSL_F6	0.025309391	0.014388027	0.005749779	1.888971006	0.039871369	0.141711085	0.002998093	1
Plate404_MUSL_G12	0.025290555	0.012449985	0.003300887	0.014063346	0.04689978	0.190346285	0.008138615	1
Plate404_MUSL_G7	0.027923614	0	0.010480571	0.001747114	0.046671403	0.179846196	0.002739264	1
Plate404_MUSL_H2	0.026240604	0	0	0.014535252	0.042689652	0.055560278	0.004497023	1
Plate404_MUSL_H6	0.019279924	0	0.004216122	0.040905948	0.016887534	0.12234257	0.014388138	1
Plate404_MUSL_H9	0.027652314	0.010525644	0.004553574	2.448811972	0.071006947	0.166147538	0	1
Plate404_MUSL_I13	0.024933536	2.731245341	0.071222112	0	0.032594435	0.069838551	0	1
Plate404_MUSL_I2	0.052623616	0	0.013974343	0.025367624	0.021049001	0.116758057	0	1
Plate404_MUSL_I4	0.019907249	0.012825254	0.014590562	0.019391701	0.057672818	0.159413764	0.003246061	1
Plate404_MUSL_J12	0.046163992	1.559485973	0	2.129493636	0.039380286	0.11579942	0	1
Plate404_MUSL_J18	0.040513414	0	0.004476656	0.026363265	0.044221933	0.094141497	2.098240468	1
Plate404_MUSL_J19	0.027417488	0.014174768	0	0.028059311	0.321624568	2.896287019	0	1
Plate404_MUSL_J21	0.043835563	0	0.063454334	0	0.043158568	0.0315923	0.007567517	1
Plate404_MUSL_K13	0.088369089	2.532976072	0	0	0.039619498	0.08455861	0	1
Plate404_MUSL_K19	0.032755859	0.024136495	0.006175372	0.002054123	0.036770251	0.065923297	0	1
Plate404_MUSL_L14	0.026321213	0.018426363	0.01291334	0.013360593	0.045610211	0.108514539	1.550758183	1
Plate404_MUSL_L2	0.031804585	0.013841511	0.020643337	0.003983185	0.023944052	0.064039147	0.010257518	1
Plate404_MUSL_M7	0.030057868	0.009407498	0.005866666	0.023680221	0.10675337	0.062719578	1.443603558	1
Plate404_MUSL_N1	0	0.070101699	0	1.598936698	0.118899527	0.129119904	0	1
Plate404_MUSL_N17	1.147616743	0.679574636	1.697994158	0.019626331	1.559484969	1.553180436	0	1
Plate404_MUSL_N2	0.026215878	0.009974432	0.008610336	0.011416618	0.042649748	0.158058369	0	1
Plate404_MUSL_N23	0.020978276	0.006030498	0.009160156	0.027026619	0.080160886	0.132541079	0.005756392	1
Plate404_MUSL_N3	0.020139057	2.64052015	0.01315863	0.052659033	0.026346153	0.070324823	0.01129432	1
Plate404_MUSL_N9	0.017558234	0.00887352	0.017116647	0.555171576	0.038010104	0.184819385	0.003995651	1
Plate404_MUSL_P10	0.027790932	0.008008328	0.012651895	0	0.036313957	0.065116829	0	1
Plate404_MUSL_P16	1.38030014	0.011684247	3.913734188	0.055065352	0.029588835	0.025888291	0.002649328	1
Plate60_MUSL_A21	0.018896298	1.169842951	0.036509518	0.024351651	0	0.053213213	0	1
Plate60_MUSL_A23	0	0.213562115	0	0	0.006736679	0	1.134465268	1
Plate60_MUSL_A6	0.012882612	0.03275258	0.016743455	0.011147076	0.016872002	0.071666882	0.01053667	1
Plate60_MUSL_A8	0	0.022847234	0.019739949	0.05765539	0.019891273	0.084089089	0.403420419	1
Plate60_MUSL_B1	0.008549287	0	3.463397292	0	0.011204269	0.116001633	1.183050315	1
Plate60_MUSL_B15	0.005662322	0	0	1.544842112	0.007424081	0	1.546859081	1
Plate60_MUSL_B16	0.016580944	0	0.007525469	0	0.02170324	0.069389003	1.750551105	1
Plate60_MUSL_B2	0.015726184	0	0	0	0.010722455	0.023263312	1.850930533	1
Plate60_MUSL_B23	0.015054607	0	0.003665035	0.016855528	0	0.062625624	1.780320194	1
Plate60_MUSL_B4	0.024721597	0	0	0.030085999	0.011904011	0.025809086	1.901622019	1
Plate60_MUSL_B6	0	0.01213888	0	0	0.018550791	0	0.875642268	1
Plate60_MUSL_B7	0.010941896	0	0	0.03616252	0	0.031035123	2.609745287	1
Plate60_MUSL_C15	0.019377039	0	1.664775899	0	0	0	3.00153892	1
Plate60_MUSL_C17	0.00675417	0.003882745	0.00610516	0	0.017630575	0.019230749	1.314308272	1
Plate60_MUSL_C2	0.854140823	0	0	0	0	0.030131155	2.169561527	1
Plate60_MUSL_C21	0.017889394	0.011422595	0	0	0.043090022	0.03773255	0.017213269	1
Plate60_MUSL_C22	0.012676117	0.009930719	0	0	0	0.037184537	1.396288994	1
Plate60_MUSL_C4	1.218221012	0.024998175	0	0.828975472	0	0	1.459693085	1
Plate60_MUSL_C5	0	0	0	0	0.017265056	0	1.06284726	1
Plate60_MUSL_C6	0	0.00699405	0	0	0.031771082	0.02322117	2.087005078	1
Plate60_MUSL_D10	0.016273765	0	0.024558212	0	0	0	0.025105286	1
Plate60_MUSL_D13	0.007957935	0.004575919	0	0.400033994	0.837507948	0.044765352	1.457977293	1
Plate60_MUSL_D14	0.015593138	0	0	0.030007065	0.020413374	0.065355989	1.116157237	1
Plate60_MUSL_D18	0.013790966	0.010426608	0	0	0.026967831	0	1.767036918	1
Plate60_MUSL_D2	0.032284882	0.011374683	0.007096058	0	0	0.060786923	1.826567707	1
Plate60_MUSL_D6	0.009546177	0.014375569	0	0	0.049122964	0.053506051	0.006482956	1
Plate60_MUSL_E1	0.012487263	0	0	0	0.008211047	0.086181218	2.095780229	1
Plate60_MUSL_E13	0.025555805	0.005523854	0	0.024777704	0.016841841	0	2.021734612	1
Plate60_MUSL_E16	0.015267112	0	0	0	0.010043721	0	0.024572536	1
Plate60_MUSL_E18	1.544345473	0	0.897691271	0	0	0.08970858	0.011045037	1
Plate60_MUSL_E19	0.010347947	0.017650064	0.015092276	0	0.00680184	0	1.696949676	1
Plate60_MUSL_E20	0.015700946	0	0.018886643	0	0.013749611	0.029778675	0.017726017	1
Plate60_MUSL_E3	0	0	0	0	0.019424206	0.014173387	1.338093657	1
Plate60_MUSL_E4	0	0.020866727	0	0	0	0	2.170102279	1
Plate60_MUSL_E5	0.010802152	0	0.007046584	0	0.014151827	0.015438696	2.597355358	1
Plate60_MUSL_E6	0.013772636	0.011800426	0.00450458	0	0.009058241	0	1.404768138	1
Plate60_MUSL_E7	0.013501708	0	0.006122766	0	0	0.019285843	0.008753909	1
Plate60_MUSL_F14	0.029485981	0.011229996	0.014507511	0	0.009769718	0	1.511581132	1
Plate60_MUSL_F15	0.00716733	0	0	0	0	0	1.927891587	1
Plate60_MUSL_F6	0.020425668	0	0	0	0	0.029133122	0.0118899	1
Plate60_MUSL_F7	0.007428838	0	0	0	0.019381204	0	0.700532264	1
Plate60_MUSL_G10	0	0.006720277	0	0	0	0	1.981755465	1
Plate60_MUSL_G12	0.011985545	0.009059633	0	0	0	0.017125698	1.817759324	1
Plate60_MUSL_G16	0	0	0	0	0	0	1.864345711	1
Plate60_MUSL_G18	0.032438972	0.009904986	0	1.406576382	0	0.037089479	0.298482784	1
Plate60_MUSL_G21	0	0.829283314	0	0.83461264	0	0.018219847	0.004342123	1
Plate60_MUSL_G22	0.009488342	0.028376072	0	0	0.012433139	0.053188856	1.294044687	1
Plate60_MUSL_G23	0.016264505	0.012300423	0	0	0	0.023218556	0.021993805	1
Plate60_MUSL_G7	0.014152986	0	0.020623948	0	0	0.020213321	0.810603917	1
Plate60_MUSL_H18	0.028089432	0.034942371	0.341791347	0	0	0	0.448445972	1
Plate60_MUSL_H21	0.019353356	0.011920279	0	0	0.012740813	0.013900264	1.959432653	1
Plate60_MUSL_H7	0.006936877	0.031037142	0	0.133240582	0.009093398	0.019747647	1.662914791	1
Plate64_MUSL_A10	0.006580439	0.060306955	0.020712211	0.034414685	0.034068791	0.037133471	1.496248346	1
Plate64_MUSL_A16	0	0.061203247	0.026322768	0	0	0.02320223	0.023356727	1
Plate64_MUSL_A8	0	0.096210144	0.008499449	0	0.017057213	0	0.031623606	1
Plate64_MUSL_B10	0	2.806735301	0.027032644	0.045906429	0.010984844	0.047103275	0.010425212	1
Plate64_MUSL_B15	0.006346413	2.56587578	0.028604257	0.041210441	0.016571616	0.070424581	1.991893891	1
Plate64_MUSL_B19	0	0.016142435	0.028474629	0.031923838	0.03272443	0.053039411	0.008164745	1
Plate64_MUSL_B2	0	0.019808588	0.024602877	0.008234133	0.084206094	0	0.006166921	1
Plate64_MUSL_B22	0.004557783	0.038356552	0.02634223	0.001972717	0.0178246	0.025839849	0	1
Plate64_MUSL_B8	0	0.059063703	0.029258621	0	0.039198774	0.028678527	1.849690109	1
Plate64_MUSL_C19	0.003658335	0.048974659	0.011861006	0.003163518	0	0	1.965266586	1
Plate64_MUSL_C21	0	0.060559642	0.010924634	0.002623897	0	0	0.008209016	1
Plate64_MUSL_C5	0	0.046809989	0	0.029260104	0.007320352	0.031578072	1.861821174	1
Plate64_MUSL_D14	0.007250006	0.048624334	0.01877337	0.009391681	0.037483479	0.020633119	0.004921778	1
Plate64_MUSL_D17	0.013086249	0.065459213	0.033730775	0	0.033987549	0.055065351	0	1
Plate64_MUSL_D24	0	0.047140257	0.015613386	0.025935316	0.03122294	0	0.005447699	1
Plate64_MUSL_D5	0	0.057848353	0.024409598	0	1.859445402	1.527424233	0	1
Plate64_MUSL_E11	0.013016716	0.027038384	0.03079986	0.01676282	0.077179475	1.889820054	1.959683273	1
Plate64_MUSL_E15	0.013070204	0.035251351	0.028153099	0.003784076	0.005738347	0.084295929	1.683467461	1
Plate64_MUSL_E20	0.021426827	0.04758053	0.017473531	0.02077314	0.014110823	0.045488788	0.007316054	1
Plate64_MUSL_E23	0.013055508	0.00773335	0.004821121	0	0	0.021042907	0.002513307	1
Plate64_MUSL_E5	0.028012368	0.04517254	2.818793179	0.01264817	0.044095587	0.400207636	0.009933821	1
Plate64_MUSL_F11	0	3.190436757	0.003972615	0	0.077170937	0.176196659	0.008256601	1
Plate64_MUSL_F12	1.618819165	0.058571735	0	0.561023478	0.007701013	0	0.007957352	1
Plate64_MUSL_F2	0	0.752203504	0.355303877	0	0	0	0.428706099	1
Plate64_MUSL_F22	0.014023476	1.373768433	0	0	0.013685804	0	0	1
Plate64_MUSL_F4	0	0.041072476	0	0	0.009141035	0.019850547	0.009445081	1
Plate64_MUSL_F5	0.007106262	0.03006504	0.009243957	0	0.045731766	0.020226699	1.839121731	1
Plate64_MUSL_G10	0	0.071913218	0	0	0.035248704	0	0	1
Plate64_MUSL_G12	0	0.087911801	0.008189897	0.033080366	0.024557565	0	0.022247075	1
Plate64_MUSL_G15	0.025075855	0.04263024	0.016428786	0.020311018	0.024730756	0	0.005182383	1
Plate64_MUSL_G2	0	0.024429374	0.005118492	0.846633827	0.01028957	0	0	1
Plate64_MUSL_G6	0	0.051172747	0.019772774	0.003308928	0.049085744	0.021730454	0	1
Plate64_MUSL_H12	1.946541715	0.059727327	0.340623883	0.378353268	0.01400378	0.030324691	0.003636773	1
Plate64_MUSL_H18	0.005973949	2.437453066	0.007772347	1.727884481	0	0	0	1
Plate64_MUSL_H4	0.058248461	2.236940544	0	0.028659105	2.119122503	0.140322961	0.005080334	1
Plate64_MUSL_H5	0.019961879	2.505131443	0.034408866	0.002900957	1.447968844	0.07420091	0.014720267	1
Plate64_MUSL_H7	0	0.040744173	0.016411393	0.00274256	0.597225714	0.035758866	0.014089471	1
Plate66_MUSL_A15	0	0.006506011	0.01550794	1.105335191	0.011284708	0.012312464	0.00292768	1
Plate66_MUSL_A17	0	0.011249414	0.031199122	0.016169989	0.034869681	0.015375774	1.255622221	1
Plate66_MUSL_A19	0	0.018556848	0.027883319	0.022635531	0	0.017618608	0.402820012	1
Plate66_MUSL_B16	0	0.015519785	0.032652778	0.0489861	0	0	0.004113157	1
Plate66_MUSL_B7	0.017984135	0.012680836	0.053530182	0	0	0.026530533	0	1
Plate66_MUSL_C11	0	0.021371982	0.021212717	0	0.006153968	0.026597576	0.000255364	1
Plate66_MUSL_C2	0.00778512	0.019870449	0.010125998	0.001687757	1.871393345	1.860990516	0	1
Plate66_MUSL_C7	0	0.014928491	0.01701582	0.003790585	0.028416213	0.012507507	0.002974279	1
Plate66_MUSL_C9	0.005091018	0.009015993	0.033590349	0.122528541	0.006918617	0.044469258	0.003580891	1
Plate66_MUSL_D13	0	0.113375681	0.087389119	0.088906821	0.066743482	0.095729629	2.488033032	1
Plate66_MUSL_D22	0	0.027520822	0.017608119	0	0.017743245	0.019353546	2.471849923	1
Plate66_MUSL_D24	0.378331914	0.063942212	0.043679208	0.179292986	0.011185426	0.093701391	0	1
Plate66_MUSL_D8	0.019591192	0.029428113	0.019138257	0.09656464	0.01289791	0.02794785	0.019923121	1
Plate66_MUSL_E12	0	0.032993168	0.01005276	0	0.024160669	0.041826357	0	1
Plate66_MUSL_E23	0	0.012716375	0.02058197	0.02449452	0.009675267	0.041576163	0	1
Plate66_MUSL_E24	0.007307632	0.023719971	0.009505617	0.036854991	0.02846564	0.061133942	0.389424091	1
Plate66_MUSL_E8	0	0.033986361	0.019530757	0.033236945	0	0.028518463	0.006823218	1
Plate66_MUSL_F24	0	0.01210816	0.020799405	1.347087491	0	0	0.688945792	1
Plate66_MUSL_F3	0.005050458	0.016434818	0.016349126	0.038506266	0.006622473	0	0.003427371	1
Plate66_MUSL_F4	0	0.012476985	0.021430152	0	0.010855435	0.023550004	0	1
Plate66_MUSL_G3	0	0.044109182	0.019812985	1.702813909	0	0.012500627	0	1
Plate66_MUSL_G4	0	0.065572303	0.014601321	0.056742168	0.009833044	0.082774202	0.846374923	1
Plate66_MUSL_H1	0	0.01788088	0.005599873	0	0.01125455	0	0.018851128	1
Plate66_MUSL_H10	0	1.432969431	0.942554517	0.802848807	0.02829866	0.040928378	0.939243264	1
Plate66_MUSL_H14	0	0.00862377	0.014832406	0	0.029672671	0.016304924	1.399664677	1
Plate66_MUSL_H16	0	0.005975869	0.020267602	0.107872008	0	0	1.231824607	1
Plate66_MUSL_H17	0	0.01973565	0.015657893	0	0.030100319	0.032813838	0.011772604	1
Plate66_MUSL_H19	0	0	0.020750788	0.02348917	0.008416451	0.018284773	0.01428161	1
Plate66_MUSL_H4	0.023256884	0.010038418	0.005311236	0.004776391	0	0.016744177	0.007594963	1
Plate68_MUSL_B15	0	0.017416369	0	0	0.017797665	0.019412857	0	1
Plate68_MUSL_C2	0	0.010843822	0	0	0.018778885	0.020482218	1.43702583	1
Plate68_MUSL_D18	0	1.895035296	0.003572334	0	0.028443079	1.179243855	0	1
Plate68_MUSL_D2	0.014000502	2.379504745	0	0	0.009208468	0.019996196	0	1
Plate68_MUSL_E1	0.031848156	0	0	0	0	0	0.010932108	1
Plate68_MUSL_E3	0	1.998803434	0.007727573	0.010247616	0	0	0	1
Plate68_MUSL_F13	0.010156301	0.00869969	0	0	0.01330703	0.028827523	0.006897976	1
Plate68_MUSL_F2	0.045394381	0.019717123	0	0	4.01682779	1.589072574	0.051325855	1
Plate68_MUSL_F3	0	0.023824481	0	0	0	0.022622906	1.638059279	1
Plate68_MUSL_G21	0	0	0.023073254	0	0	0	0.005398469	1
Plate68_MUSL_G6	0	0	0	0	0.012234731	0	0.018902124	1
Plate68_MUSL_G7	0	0	0	0.124755975	0	0	0.00463737	1
Plate70_MUSL_A11	0	0.014103858	0.019658799	0	0	0.019267205	0.966414502	1
Plate70_MUSL_A12	0.022566727	0.017778346	0	0	0	0	1.685675152	1
Plate70_MUSL_A13	0.009550828	0.048968202	0	0	0	0	1.425932737	1
Plate70_MUSL_A18	0	0.02591664	0	0	0	0	0.540343976	1
Plate70_MUSL_A20	0	0.008169877	0	0	0	0	1.522169662	1
Plate70_MUSL_A21	0	0.029919498	0	0.017999521	0	0	0.054821669	1
Plate70_MUSL_A22	0	0.021048859	0	0	0	0	1.449980321	1
Plate70_MUSL_A5	0.005730791	0.024299302	0	0	0	0	2.547124469	1
Plate70_MUSL_A6	0.032559362	0.014090853	0	0	0	0	1.198642544	1
Plate70_MUSL_A8	0	0	0	0	0	0	1.501307833	1
Plate70_MUSL_B1	0	0.01085619	0	0	0	0	0.009758374	1
Plate70_MUSL_B11	0.005910728	0.008909133	0	0	0	0	0.019899602	1
Plate70_MUSL_B12	0.006514994	0.016644962	0	0	0	0	1.684859006	1
Plate70_MUSL_B15	0.016262324	0.011367395	0	0.004713602	0	0	0.021990862	1
Plate70_MUSL_B22	0	0	0	0	0	0	0.012590448	1
Plate70_MUSL_B24	1.223112028	0.010746545	0.004649431	0.397930367	0	0	1.759038924	1
Plate70_MUSL_B3	0	0	0	0	0	0	1.071809793	1
Plate70_MUSL_B5	0.005395273	0.013796183	0	0.002335757	0.007074237	0	0.061301211	1
Plate70_MUSL_B6	0	0.010505334	0	0.023145959	0	0	1.355580057	1
Plate70_MUSL_B7	0	1.414231725	0	0	0	0	2.430927545	1
Plate70_MUSL_C1	0.049549592	0.007474398	0	0	0	0	2.132404915	1
Plate70_MUSL_C12	0.021042781	0.028510113	0.004792514	0	0	0	0.249256784	1
Plate70_MUSL_C13	0.049938905	0	0	0.032298268	0	0.018206734	1.661450561	1
Plate70_MUSL_C15	1.986347206	0.008544308	0.003662384	0	0	0	2.243078609	1
Plate70_MUSL_C17	0.007007389	0.02379106	0	0	0	0	1.815824752	1
Plate70_MUSL_C22	0	0.019768277	0	2.233339968	0	0	0.642247672	1
Plate70_MUSL_C23	0	0.011699151	0	0.02157405	0	0	0.695236634	1
Plate70_MUSL_C24	0.007116956	0.021334184	0	0	0	0.02025694	1.854574188	1
Plate70_MUSL_C5	0.005805066	0.029992559	0	0	0	0.016542859	2.186439789	1
Plate70_MUSL_C6	0.006793699	1.244383571	0	0.02608362	0	0	0.014928995	1
Plate70_MUSL_C7	0.014484504	0.012484553	0	0	0	0	1.67907747	1
Plate70_MUSL_D14	0	0	0	0	0.009754591	0.021175366	2.380810889	1
Plate70_MUSL_D16	0	0	0.004125913	0	0	0	2.068735242	1
Plate70_MUSL_D17	0	0	0.011701233	0	0	0.018487564	1.636185573	1
Plate70_MUSL_D2	0	0	0	0	0	0	1.255818613	1
Plate70_MUSL_D21	0	0	0	0	0.008940884	0	1.665579739	1
Plate70_MUSL_D22	0	0	0	0.294768004	0.01112907	0	2.299141502	1
Plate70_MUSL_D3	0	0	0	0	0.009101617	0	0.280898766	1
Plate70_MUSL_D6	0.619541943	0.005953591	0.272631651	0	0	0.058233783	1.369569361	1
Plate70_MUSL_D7	0	0	0.005749604	0	0.008339155	0	1.785458031	1
Plate70_MUSL_D8	0	0	0.006069281	0	0.008802179	0.037878267	0.050343433	1
Plate70_MUSL_E1	0	0	0	0	0	0	0.013754882	1
Plate70_MUSL_E10	0	0	0.006185293	0	0	0	0.883179756	1
Plate70_MUSL_E12	0.02530085	0	0	0	0	0	0.956192007	1
Plate70_MUSL_E13	0	0.009575216	0	0	0	0	0.038158462	1
Plate70_MUSL_E18	0.013455919	0	0	0	0	0	2.592081753	1
Plate70_MUSL_E19	0.018369188	0	0.004477585	0	0	0	2.091096988	1
Plate70_MUSL_E20	0	0	0	0	0	0	1.663861399	1
Plate70_MUSL_E21	0.006403986	0	0	0	0	0	2.506382747	1
Plate70_MUSL_E24	0.007639887	0	0	0	0	0	0.687253155	1
Plate70_MUSL_E3	0	0	0	0.187040843	0	0	0.749381222	1
Plate70_MUSL_E4	0	0.032573407	0.055009438	1.917836693	0	0	2.451933741	1
Plate70_MUSL_E7	0	0	0.011144175	0	0	0	1.081684513	1
Plate70_MUSL_E9	0	0.015547248	0.005498581	0	0	0	1.024188713	1
Plate70_MUSL_F13	0.008823495	0	0	0	0	0.025075006	0.025241817	1
Plate70_MUSL_F19	0	0	0	0	0	0.023699016	1.420717142	1
Plate70_MUSL_F22	0	0	0	0	0	0.022342307	2.011516599	1
Plate70_MUSL_F23	0	0	0	0	0.008516598	0	0.024319337	1
Plate70_MUSL_F3	0	0.014596705	0	0	0	0.019938691	0.00948724	1
Plate70_MUSL_F6	0.026173477	0	0.028419373	0	0	0	1.515653463	1
Plate70_MUSL_F8	0	0	0	0	0.012350568	0	1.876906356	1
Plate70_MUSL_F9	0	0.011453415	0	0	0	0.021627812	0.575745723	1
Plate70_MUSL_G12	0.027329345	0	0	0	0	0	1.781466515	1
Plate70_MUSL_G19	0.025760636	0	0	0	0	0	0.009944677	1
Plate70_MUSL_G2	0	0.008352864	0	0	0	0	1.460834755	1
Plate70_MUSL_G20	0	0	0	0	0	0	0.018130544	1
Plate70_MUSL_G23	0.003131381	0.003274983	0	0	0	0	2.385921153	1
Plate70_MUSL_G3	0	0	0	0	0	0	2.347272536	1
Plate70_MUSL_G5	0.020799603	0	0	0	0	0	1.89135991	1
Plate70_MUSL_G8	0.010976767	0	0	1.453561982	0	0	0.035072957	1
Plate70_MUSL_G9	0.006500925	0.01949947	0	0	0	0	0.01863758	1
Plate70_MUSL_H10	0	0	0	0	0	0	2.623960943	1
Plate70_MUSL_H11	0	0	0	0.024708001	0	0	0.812295174	1
Plate70_MUSL_H12	0.005549933	0	0	1.77044924	0	0	0.871426366	1
Plate70_MUSL_H18	0	0	0	0	0	0	0.016224405	1
Plate70_MUSL_H24	0	0.008481928	0	0.021639428	0.050535965	1.910352422	0.033426304	1
Plate70_MUSL_H4	0.012238847	0	0	0	0	0.034672834	1.822205671	1
Plate70_MUSL_H8	0.012446959	0	0	0	0	0	1.883328808	1
Plate72_MUSL_A13	0	0	0	0.027305788	0	0.040102177	1.195776249	1
Plate72_MUSL_A15	0.005675011	0	0.003698688	0	0	0.032090898	1.082416839	1
Plate72_MUSL_A6	0.006490586	0	0	0	0	0	1.846432997	1
Plate72_MUSL_A7	0.005510226	0	0.009936216	0	0	0.015706906	0.786654769	1
Plate72_MUSL_B2	0.007122675	0.012162654	0.005948969	1.213207308	0	0	1.436643626	1
Plate72_MUSL_C11	0	0	0	0.009566557	0	0.061765147	0.050132186	1
Plate72_MUSL_C14	0	0.020998593	0	0	0	0	2.186883738	1
Plate72_MUSL_C2	0	0	0	0	0	0	1.95844364	1
Plate72_MUSL_C20	0.017375335	0	0	0.033409388	0.022740259	0.024798474	2.385318553	1
Plate72_MUSL_C22	0	0	0	0	0.012591774	0	2.638082671	1
Plate72_MUSL_C4	0	0	0	0.283757234	0	0	2.196694226	1
Plate72_MUSL_D10	0.019488567	0.010239237	0	0.020153999	0.025497715	0.027802055	1.57286897	1
Plate72_MUSL_D15	0	0.01468113	0	0	0.037845428	0.02768338	2.132276389	1
Plate72_MUSL_D20	0	0	0	0	0.013099258	0.028380832	1.272472712	1
Plate72_MUSL_D4	0.024916045	0.007996404	0	0	0	0	1.786618217	1
Plate72_MUSL_D8	0.011685544	0	0	0	0.015307063	0.033121961	1.803555821	1
Plate72_MUSL_E2	0.005578343	0	0.005042034	0	0.007314069	0.031551297	2.055617227	1
Plate72_MUSL_E21	0.018798566	0	0.006844716	0.027587378	0	0.029774796	1.082384607	1
Plate72_MUSL_F10	0.00697339	0	0.006303382	0	0	0	1.608905808	1
Plate72_MUSL_G3	0.021595878	0	0.010623964	1.064625612	0	0	1.911287188	1
Plate72_MUSL_G5	0	0.038325359	0	0.002793004	0	0.05412322	1.281226373	1
Plate72_MUSL_G7	0	0.005984868	0	0	0	0	0.129453003	1
Plate72_MUSL_H1	0	0	0	1.283985381	0	0	0.009911078	1
Plate72_MUSL_H10	0.022200565	0.012728785	0	0.003229389	0	0	1.833394769	1
Plate72_MUSL_H12	0.019918843	0	0.006540503	0.019346597	0	0.028465841	0.013574914	1
Plate72_MUSL_H16	0	0.013930475	0.004356777	0	0	0	1.481103099	1
Plate72_MUSL_H23	0	0	0	0	0	0	0.484820935	1
Plate72_MUSL_H24	0.02360041	0.005106818	0.034380664	1.342369122	0	0	0.004047685	1
Plate404_MUSL_B17	0.191501664	0.013904879	0.007401024	0.018236257	1.28027794	0.330925027	0	2
Plate404_MUSL_B19	0.025412553	0.003665071	0.002789156	0.022495043	0.011195789	0.047991406	0.005386333	2
Plate404_MUSL_B23	0.025028614	0	0.009118961	0.038489364	0.051847397	0.122842048	1.101811692	2
Plate404_MUSL_B6	1.193280904	0.023483543	0	0.021262225	0.063512697	0.11978704	0.011230765	2
Plate404_MUSL_C13	1.858348383	0	0	0	0	2.803915408	0	2
Plate404_MUSL_C2	0.024126919	0.036200394	0.003967175	0.023355671	0.031543867	0.083843106	0	2
Plate404_MUSL_C3	0.017773988	0	0	0.007736287	0.271857609	2.672340432	0.971525285	2
Plate404_MUSL_D4	0.013911648	0.014546038	0.948691919	0	0.036107695	0.039352203	0.009454225	2
Plate404_MUSL_E15	0	0	1.632675889	0	0.059944974	0	0	2
Plate404_MUSL_E19	0	0.009396437	0.017794086	0.024004307	0.028536682	0.015676696	0.012241039	2
Plate404_MUSL_F3	0.034546019	0.021339827	0.005705232	0.016863456	0.061494083	0.12968738	0.005940843	2
Plate404_MUSL_F8	0.023316168	0.006748026	0	0.025581634	0.060073247	0.054794301	0.912755587	2
Plate404_MUSL_H10	0.036282806	0	0	1.633830529	0.142840182	0.068195985	0	2
Plate404_MUSL_H13	0	0	0.033056759	0.085490864	0.096771172	0.071339929	0.881086706	2
Plate404_MUSL_I6	0.028629056	0	0	0.019255061	0.03003457	0.048719949	0	2
Plate404_MUSL_J6	0.032373287	0.022280748	0.249035874	0	0.042272219	0.090087756	0.009789459	2
Plate404_MUSL_L17	0.072127701	0.018264851	0.00775347	0.009265582	0.07090133	0.116357553	0.083205681	2
Plate404_MUSL_L24	2.759000048	0	0	0.110330795	0.235541475	2.251783774	1.793685595	2
Plate404_MUSL_L9	0.064113301	0	0.009899711	0.038864795	0.032873382	0.110416337	0	2
Plate404_MUSL_M10	0.53836799	0.024130068	0.025995431	0	0.119907722	0.227100201	0	2
Plate404_MUSL_P17	0.092329074	0.01175816	0.019041211	0.009905788	0.086788585	0.038826189	0	2
Plate60_MUSL_A1	0.775308683	0	0	0	0.00855016	0.036808913	1.883977531	2
Plate60_MUSL_A10	2.508145085	0	0.011035348	1.887798922	0	0.136700867	2.579875036	2
Plate60_MUSL_A5	0	0.031326065	0.021995792	0.019279593	0	0	1.537591689	2
Plate60_MUSL_B13	0.794699694	0	0	0.024484174	0.010733128	0.023286325	0.025144319	2
Plate60_MUSL_B19	1.205203706	0	0	0	0.035100866	0.075103445	0.036252891	2
Plate60_MUSL_B8	2.737435016	0	0	0	2.26144611	2.807488224	0.62367709	2
Plate60_MUSL_B9	0.014114798	0	0.004617021	1.630527312	0.089173684	1.194248635	2.242934024	2
Plate60_MUSL_C10	0.017047629	0	0	0.03278419	0.011218476	0	1.194562322	2
Plate60_MUSL_C11	0.007362617	0	0.004799995	0	0.009650853	0.020951437	0.01893884	2
Plate60_MUSL_C9	2.162084386	0.010809684	0.004676831	0	0.037095992	0	1.419579187	2
Plate60_MUSL_D12	0.011496971	0.009849028	0.010394587	1.554909902	0.029897517	0	0.019412335	2
Plate60_MUSL_D16	1.158145073	0.020930749	0	0.960365152	0	0.023325422	0.016616921	2
Plate60_MUSL_D22	0	0.021099527	0	1.320520479	0.010838401	0.023513283	1.616440882	2
Plate60_MUSL_E22	1.571324527	0	0.014393826	0	0	0	0.006701841	2
Plate60_MUSL_E23	0.017106393	0.008644204	0.011171251	0	0.007518903	0	0.06332478	2
Plate60_MUSL_E9	1.189164931	0.009129245	0.007880281	0	0.015819539	0.017256754	0.593284241	2
Plate60_MUSL_F11	2.02588659	0.014377648	0	0	0.021959184	0	0	2
Plate60_MUSL_F12	0.210853607	0	0	0.017519509	0	0.025788577	0.172881659	2
Plate60_MUSL_F13	0	0	0	0	0.041179639	0.030135745	0.021489533	2
Plate60_MUSL_F17	0.838862665	0.01651394	0	0	0.016875643	0	0.004387261	2
Plate60_MUSL_F3	1.993769098	0.008770342	0	0	0.007628683	0.032891487	0.74640978	2
Plate60_MUSL_F4	0.024031908	0	0.010929385	0	0	0	0.106865705	2
Plate60_MUSL_G11	1.02046259	0.008916582	0	1.757291271	0.00775596	0	1.461912245	2
Plate60_MUSL_G14	1.460359074	0	0	0	0	0	2.232862712	2
Plate60_MUSL_G17	0.01351437	1.500897992	0	0	0.035087576	0.03824216	0	2
Plate60_MUSL_G2	1.397279709	0.015830065	0	0.040159697	0	0	0.048800767	2
Plate60_MUSL_G5	1.22410245	0	0	0	0	0.039669816	1.389101787	2
Plate60_MUSL_H10	0.015361594	0.024332311	2.185692796	0	0.007524066	0.016354583	0.446096254	2
Plate60_MUSL_H19	0	0.012831307	0	0	0	0	0.02676453	2
Plate60_MUSL_H23	1.030944994	0.069201709	0.005137695	0	0.040687298	0.107354895	0.14621754	2
Plate60_MUSL_H8	0	0.020348776	0	0.692728657	0.010930701	0.046875228	1.728938245	2
Plate64_MUSL_A1	1.464205583	2.98548144	0.022410305	0.731316543	0.022581869	0.03270162	0	2
Plate64_MUSL_A11	1.395382733	3.921292883	0.149968949	0.024412751	0.02670181	0.057403123	0	2
Plate64_MUSL_A6	0	1.788500447	1.062731827	1.33899767	0.670117249	1.981220138	0	2
Plate64_MUSL_B20	2.065685265	0.044153231	0.024231768	3.325830393	3.273733073	0.84016788	0.01668641	2
Plate64_MUSL_B21	0	0.031249237	0.159675643	0.504516174	0.027429291	0.01506459	0.0107192	2
Plate64_MUSL_B9	0.485127233	0.054145392	0.019925825	1.916376298	2.275960518	0.263213436	0.004183095	2
Plate64_MUSL_C1	0.022876172	2.075308141	0	1.120474787	0.007562896	0	0.025511391	2
Plate64_MUSL_C16	1.319234425	2.766404802	0.037360412	1.959747791	0.008506274	0	0.0087893	2
Plate64_MUSL_C17	0.006658575	0.09277415	0.888195215	0	0	0.905782226	0.004519847	2
Plate64_MUSL_C22	0	0.023998446	0.729808476	0.02275596	0.007761199	0	0.004017806	2
Plate64_MUSL_C24	1.363777404	1.916625677	0.90427072	0	0	1.14942093	0.412335418	2
Plate64_MUSL_D13	0.016456592	3.098073324	0.024895986	0	0.021540881	0.031201358	0	2
Plate64_MUSL_D18	0.016290646	0.045796082	1.97490034	0.007074453	0.028332415	0	0.003534858	2
Plate64_MUSL_D4	0.99724348	0.01537713	0.016226427	1.751227111	0.035015784	0.025603831	0.006119069	2
Plate64_MUSL_D6	0	0.029386733	1.780714712	0.012472506	0.022603738	0.016500492	0	2
Plate64_MUSL_D8	1.153580677	2.862267987	0.403575241	3.22735903	0	0	0	2
Plate64_MUSL_E1	2.272635716	0.084402229	2.996264254	0.037412128	0.734750807	0.155674571	0.004970828	2
Plate64_MUSL_E18	0.014404818	3.331624633	0.014070945	0.99801242	0.009475051	0.030701274	0.004907057	2
Plate64_MUSL_E22	0.014672575	0.023898853	0.031575631	2.674270753	0	0.094230174	0	2
Plate64_MUSL_E24	0.005471905	0.022138914	0.014189076	0.021015429	0.014298152	0.075666282	0.638516622	2
Plate64_MUSL_E7	2.376226896	0.020273221	2.366022742	0.936578421	0.007819035	0.050135957	0.004047803	2
Plate64_MUSL_F10	0.721074589	2.924581925	0	0.023007112	0	0	0.010010903	2
Plate64_MUSL_F14	0	0.042663355	0	0	0.006660162	0	0.006881974	2
Plate64_MUSL_H10	0.021118263	1.808781747	0.0127752	0.02716446	0	0.02017814	0	2
Plate64_MUSL_H13	1.113316617	3.370359479	1.832837976	0.079598152	0.027702657	1.248119581	0.007230964	2
Plate64_MUSL_H15	0	0.037865229	1.846274689	0.036577354	0.013062205	0.028301161	0.004084104	2
Plate64_MUSL_H22	0	0.761545833	0.007971612	1.589525496	0.085002512	2.138164312	0	2
Plate64_MUSL_H6	0	2.608862673	2.403808301	2.321454299	0.005061964	0	0.002618764	2
Plate66_MUSL_B20	0	0.513587836	0.012707403	0	0.008554967	0.018584199	0	2
Plate66_MUSL_B6	0	0.009106928	0.007472147	0	0	0.015195155	0.005420766	2
Plate66_MUSL_C13	0.928082229	0.421765197	0.014197165	1.090536758	0.017143167	0.049108706	0	2
Plate66_MUSL_E11	0.003557684	3.040339989	0.02294039	0.018078728	0.009310606	0.020216786	0	2
Plate66_MUSL_E16	0	2.976348641	1.343607917	0	0	0.01821877	0.009547456	2
Plate66_MUSL_F11	1.359269998	2.911055092	0.064065326	0.456605165	0.027686556	0.030185743	0	2
Plate66_MUSL_G23	0	0.017187363	0.655076516	0	1.696768658	2.725570573	0	2
Plate68_MUSL_A10	0.006275519	0	0.008164331	0	0	0.017875782	0.445918124	2
Plate68_MUSL_A12	1.148212825	0	0	0.714450036	0.086538235	1.702887556	0	2
Plate68_MUSL_A17	0.008303337	0	0.014956128	0.003597699	0.010882354	0	1.604392513	2
Plate68_MUSL_A2	0.700230239	0	0	0	0	0	1.277401376	2
Plate68_MUSL_A20	0.015523548	0.012093494	1.097906964	0	0	0	0.053743913	2
Plate68_MUSL_A21	0.007038387	0.010605806	2.129347212	0	0.009226321	0	0.004777955	2
Plate68_MUSL_A24	0.596549717	0	0.842888253	0	0	0	0.363690251	2
Plate68_MUSL_A3	0	0	0.003672532	0	0.007388181	0.031867122	0.003824358	2
Plate68_MUSL_A4	0.011349828	0.009086597	0.011742216	1.161691566	0	0.284555976	0	2
Plate68_MUSL_A6	0	0.012448884	1.173859507	0	1.249058344	0.37927818	1.488378226	2
Plate68_MUSL_A9	0	0	0	0	0.097280016	2.066187739	1.750877779	2
Plate68_MUSL_B10	0.028197408	0.014873088	0.020727873	0	0.027809942	0.040225893	0.215724759	2
Plate68_MUSL_B12	1.676467769	0	0.016040063	0	0.01440984	0.015719988	0.0122749	2
Plate68_MUSL_B17	1.855097284	0	0	0.103347816	0.007344121	0	0	2
Plate68_MUSL_B19	0.851828149	0.009305514	0.005580689	0	0.024089465	0	1.452417669	2
Plate68_MUSL_B3	0	0.008805806	1.170138271	0.022460109	0.579011428	0.111102736	0.690671938	2
Plate68_MUSL_B6	0	0.012705307	0.01448403	0	0.009753869	0.021173808	1.272916281	2
Plate68_MUSL_C1	0	0.009593826	0.018499925	0	0	0	1.728693817	2
Plate68_MUSL_C11	0.94236618	0	0	0	0	0.016068311	0.011435051	2
Plate68_MUSL_C14	0	0.009984859	0	0.043538282	0	0.018866946	0.808504031	2
Plate68_MUSL_C15	1.491713701	0.00836041	0	0	0.014491338	0	0.003764072	2
Plate68_MUSL_C19	0	0.005254785	2.448767435	0	0.006588582	0	1.194137709	2
Plate68_MUSL_C21	0.00604685	0.005178088	0	1.27321125	0	0	1.408574026	2
Plate68_MUSL_C23	0	0	0.007449275	0	0	0	1.836704486	2
Plate68_MUSL_C24	1.061743529	0.008720051	0	1.958548479	0.007584913	0.016486257	1.960479858	2
Plate68_MUSL_C8	0	0	0.035273116	1.46482747	0	0	0.007615153	2
Plate68_MUSL_C9	0	0	0.004014192	0	0.01608357	0	0.008342827	2
Plate68_MUSL_D10	1.066817011	0.01271529	0	0	0.009761544	0.041941019	0	2
Plate68_MUSL_D11	0.858050821	0.016514786	0.006886899	0	0.013832242	0	0.003426689	2
Plate68_MUSL_D13	0	0.010444441	0	0	0.149252627	0.434843828	1.702282776	2
Plate68_MUSL_D15	0	0	0.005454673	0	0.007911917	0	0	2
Plate68_MUSL_D20	0.273900539	0.053484107	0.009291616	1.217120438	0	0.014690681	0.003496348	2
Plate68_MUSL_D22	0.892314904	0	0.024912721	0	0	0	1.422092164	2
Plate68_MUSL_D4	1.504815081	0.025801446	0	0	0.015034312	0	0	2
Plate68_MUSL_D6	0	0	0	0	0.008764591	0	0.598871313	2
Plate68_MUSL_D8	0.006967161	0	0	0.006026149	0	0	1.004333906	2
Plate68_MUSL_E10	0	0.009335262	0.008070145	0	0	0.025367068	0	2
Plate68_MUSL_E12	0	0	0	0	0	0	0	2
Plate68_MUSL_E14	1.327240687	0	0	0	0	0.019130552	0.0149436	2
Plate68_MUSL_E2	0	0.008179421	1.62178328	1.468519713	0.161418291	1.96596876	1.474125796	2
Plate68_MUSL_E6	0	0.032071637	0.005989336	0	0.01871233	0	1.159983928	2
Plate68_MUSL_E8	1.000209284	0.034926525	0	0	0	0	0	2
Plate68_MUSL_E9	0.970861193	0.020279664	0	0.024995918	0.008531464	0	0.254353717	2
Plate68_MUSL_F10	1.401573969	0.017365406	0.009626593	0	0.027708377	0	1.646337857	2
Plate68_MUSL_F11	0.011977287	0	0	0	0.015688515	0	0.008137131	2
Plate68_MUSL_F12	0.900711361	0.006923609	0	0.017081216	0.008679159	0.018852619	1.495048099	2
Plate68_MUSL_F21	1.167379891	0	0	0	0.012942093	0	0.013371726	2
Plate68_MUSL_F22	0	0	0.007726828	0	0	0	0	2
Plate68_MUSL_F6	0	0.02464351	0	0	0.025181045	0	1.617206417	2
Plate68_MUSL_F9	0.009633845	0	0.734612173	0	1.170349122	0.287299577	2.114207474	2
Plate68_MUSL_G12	0	0	0.02063313	0	0	0	0	2
Plate68_MUSL_G15	0.005965912	0	0	0	0	0	0.003862907	2
Plate68_MUSL_G18	1.697350699	0.016347295	0	0	0.020467992	0	1.696199972	2
Plate68_MUSL_G19	1.228950036	0.011512937	0.801396869	0	0	0.021739637	0.016986493	2
Plate68_MUSL_G9	0	0	0	0.023793537	0	0	2.073906531	2
Plate68_MUSL_H13	0.079077816	0.031496786	0	1.61870506	0.013293502	0	0	2
Plate68_MUSL_H19	0	0.009510621	0	0.004524634	0	0	0.007541595	2
Plate70_MUSL_A10	1.392500748	0.0095472	0	0	0	0	1.470151736	2
Plate70_MUSL_A2	0	0.029178891	0	0	0	0	0.667890868	2
Plate70_MUSL_A7	0	2.841566381	0	0.465432614	0	0	0.401245432	2
Plate70_MUSL_B13	0	0	0	0.02503728	0	0	1.950693182	2
Plate70_MUSL_B16	1.902939406	0.009700743	0	0	0	0	1.489874458	2
Plate70_MUSL_B21	0.005822354	0	0	0	0	0.016591857	0.759064511	2
Plate70_MUSL_B4	0	0	0	0.052304884	0	0	0.020839377	2
Plate70_MUSL_B8	1.903049324	0	0	0	0	0	3.198825101	2
Plate70_MUSL_C10	0	0	0.21212343	0.020150848	0	0	0.02040894	2
Plate70_MUSL_C11	1.731404444	0.002872204	0	0	0	0.014254001	0.030120311	2
Plate70_MUSL_C16	0.006311544	0.018934988	0	0	0	0	1.940929918	2
Plate70_MUSL_C21	1.879351424	1.698892251	0	0	0	0	0.026812326	2
Plate70_MUSL_D11	0	0	0	0	0	0.03218277	1.932903125	2
Plate70_MUSL_D12	0.011151265	0	0.016260916	0.874797608	0	0.047067148	0.458513138	2
Plate70_MUSL_D13	0	0.004942908	0	0	0.007568183	0.016450054	2.23005195	2
Plate70_MUSL_D24	0	0	0	0	0	0.039941077	0.020304447	2
Plate70_MUSL_D9	0	0.015998009	0	0	0	0	1.259827984	2
Plate70_MUSL_E14	0	0	0	0	0	0	1.376631277	2
Plate70_MUSL_E15	1.273433316	0	0	0	0	0	0.008282077	2
Plate70_MUSL_E16	0	0	0	0	0	0	1.451583324	2
Plate70_MUSL_F1	0.009811622	0	0	0	0	0	0.019858777	2
Plate70_MUSL_F12	0	0	0	0	0	0.016687653	0.04655932	2
Plate70_MUSL_F14	0	0.006014217	0	0	0	0.019990583	0.683127701	2
Plate70_MUSL_F16	0	0	0	1.281234056	0	0	1.975450361	2
Plate70_MUSL_F20	0	0.015127343	0	1.057825881	0	0.049761022	0.025357565	2
Plate70_MUSL_F21	0	0	0.005829087	0	0	0	1.6482627	2
Plate70_MUSL_F24	2.090720167	0	0	0	0	0	2.463147619	2
Plate70_MUSL_G1	2.142954184	0	0	0.030338199	0	0	0.00537332	2
Plate70_MUSL_G10	0	0	0	1.096342207	0	0	1.843884282	2
Plate70_MUSL_G11	0	0.006712268	0.487593461	0	0	0	1.478696556	2
Plate70_MUSL_G13	1.335395535	0.027712063	0	1.4320472	0	0	0.018756147	2
Plate70_MUSL_G14	2.293118591	0.01311954	0	0	0	0	0.00047487	2
Plate70_MUSL_G15	0.008959197	0.013493634	0	0	0	0	0.012130725	2
Plate70_MUSL_G16	0.020350184	0.013882598	0	0	0	0	0.046546032	2
Plate70_MUSL_G17	1.042837478	0.010107801	0.006062809	0.014715198	0	0	0.667291544	2
Plate70_MUSL_G18	2.098425207	0	0	0	0	0	0.019325903	2
Plate70_MUSL_G22	0.649767571	0.006717735	0	0.022426385	0	0	0.583263376	2
Plate70_MUSL_G6	1.902823264	0.005973601	0	0.589207507	0	0	0.998027269	2
Plate70_MUSL_H1	1.500561187	0	0	0	0	0	0	2
Plate70_MUSL_H16	0.012758261	0	0	0	0	0	0.802688425	2
Plate70_MUSL_H19	0.005165475	0	0	0	0.006773169	0	1.327240438	2
Plate70_MUSL_H2	0	0	0	1.213967136	0	0	1.650772371	2
Plate70_MUSL_H3	0	0	0	0.023400332	0	0.017346766	1.189235964	2
Plate70_MUSL_H5	2.328951055	0.022757092	0	0	0.074770908	1.513843233	1.293810484	2
Plate70_MUSL_H6	0	0	0	0.95122382	0	0	0.060478757	2
Plate70_MUSL_H9	0	0	0	0.022294439	0	0.016524605	0.007855711	2
Plate72_MUSL_A1	0.88528843	0	0.018251503	0.018828725	0	0.069707514	0.027749213	2
Plate72_MUSL_A10	0.013231538	0.010002973	0.291999012	0	0	0.055663941	1.53915574	2
Plate72_MUSL_A12	0.014229494	0	0	0	0	0.015149858	1.904001659	2
Plate72_MUSL_A17	1.232420676	0	0	0	0	0.049442848	1.742272823	2
Plate72_MUSL_A19	0.005368898	0	0	0.020654775	0	0.015306043	0.956983023	2
Plate72_MUSL_A20	0	0	0	0	0	0.036117202	0.000348409	2
Plate72_MUSL_A21	0	0	0	0	0.993483473	4.226658491	0	2
Plate72_MUSL_A23	0.020650084	0	0.938248838	0	0	0.112935035	0.313975392	2
Plate72_MUSL_A4	0	0	0	0	0	0.040026143	1.794401209	2
Plate72_MUSL_A5	0	0	0	0	0.007114334	0	0.011006658	2
Plate72_MUSL_B13	0.006022752	0.009077727	0.010858192	0	0	0	0.013240949	2
Plate72_MUSL_B14	0	0.015473364	0.015092447	0	0	0	0.004109238	2
Plate72_MUSL_B15	0.019964883	0.008560073	1.745319903	0.018882036	0.112949628	1.690429364	0.079294371	2
Plate72_MUSL_B17	0.021610296	0.00849029	0.003670923	0	0	0.016053504	0.867231815	2
Plate72_MUSL_B20	2.225959439	0	0.003542316	0	0.00712669	0.015494432	0.007363982	2
Plate72_MUSL_B21	0.016346011	0.017090466	0.004575036	0	0	0.015616679	1.895773114	2
Plate72_MUSL_B22	0.00587347	0.008853058	0.024288428	0	0.007700673	0.375483227	1.582729433	2
Plate72_MUSL_B24	0	0.009425746	0.004076466	0	0	0.035317939	1.200239818	2
Plate72_MUSL_B4	0	0.009150211	0.017648114	1.681305633	0	0	0.012311076	2
Plate72_MUSL_B5	0	0.008768547	0.006677017	0	0	0	0	2
Plate72_MUSL_B8	0	0.021977872	1.684654166	0	0.089554525	1.567233159	0.853024588	2
Plate72_MUSL_C1	0.016395178	0	0.029436582	0	1.598995416	0.046273631	0.011146437	2
Plate72_MUSL_C10	0.04352602	0	0.014834522	0	0	0.090546947	0.011152403	2
Plate72_MUSL_C17	1.001038997	0	1.677774788	0	0.062702455	1.988021226	0.019863176	2
Plate72_MUSL_C18	0	0	0	0	0	0.057425524	0.382641801	2
Plate72_MUSL_C19	0	0	0	0	0	0	2.098609332	2
Plate72_MUSL_C24	1.342114114	0.01320734	0	1.602347792	0	0.024920504	0.346064221	2
Plate72_MUSL_C7	0.009969403	0	0.006502414	0	0	0.02830186	0.035069899	2
Plate72_MUSL_C9	0	0.016579774	0	0	0.014428848	0	0.042082264	2
Plate72_MUSL_D1	0.007518581	0.006439053	0.021826511	0	0	0.042336334	1.152248006	2
Plate72_MUSL_D13	0.125424407	0.013366846	0	0	0.107480342	2.764054376	0.034508311	2
Plate72_MUSL_D17	0	0.017455478	0.00925166	0	0.013407956	0.029044465	0.013852947	2
Plate72_MUSL_D18	0	0	0	0.029798125	0	0.022030803	0.01506021	2
Plate72_MUSL_D19	1.227050344	0	0	0.026420043	0.020381814	0.014874053	0	2
Plate72_MUSL_D21	0.027084873	2.053769758	0	0.05315455	0	0.084095558	2.321955418	2
Plate72_MUSL_D22	0	0	0	0	0.017930877	0.076036732	0.052858737	2
Plate72_MUSL_D24	0	0	0	0	0.010900723	0.023647629	0.01126297	2
Plate72_MUSL_D7	0.008382433	0	0	1.217478632	0	0.023831194	0.111481204	2
Plate72_MUSL_D9	1.302341897	0	0	0.117908968	1.250055936	0.149525076	0.005438088	2
Plate72_MUSL_E11	0.005174023	0.004430384	0.003371875	0	0	0	0.446277854	2
Plate72_MUSL_E14	1.272671814	0	0.00661927	0	0.006670348	0	1.261849159	2
Plate72_MUSL_E22	0	0	0.067467371	0	0	0	0.017185347	2
Plate72_MUSL_E4	0.836867127	0	0.169208458	0	0	0	0.134189476	2
Plate72_MUSL_E6	1.436115527	0	0.032068632	0	0.014520246	0.031433696	0	2
Plate72_MUSL_E8	0	0	0.404250065	0	0	0.013918589	0.006612302	2
Plate72_MUSL_F13	0	0.010342071	0.007876691	0	0	0.034205373	0.012277328	2
Plate72_MUSL_F17	2.674545434	2.462860925	1.627645895	0.328280747	0	0	0.007597011	2
Plate72_MUSL_F18	0.015214116	0.023114464	0	0.02143617	0	0	0.107891999	2
Plate72_MUSL_F3	0.753608495	0.007855118	0.003395684	0	0.027053072	0.029495918	0.014069931	2
Plate72_MUSL_F5	0.403979749	0.024489958	1.555010086	0	0	0	1.646281902	2
Plate72_MUSL_F7	0.015104944	0.015844064	0	0	0	0	0.009156094	2
Plate72_MUSL_F8	1.639888382	0	0	0	0.089228414	1.63437565	0.00401067	2
Plate72_MUSL_F9	0.007133472	0.010748827	0.020716084	0	0.597372364	0.078852445	1.822777697	2
Plate72_MUSL_G10	0.007524089	0.007868344	0	0	0.029299707	0	0.004368008	2
Plate72_MUSL_G16	0.239238494	1.928710818	0.019564283	0	0.051836287	2.441728114	0.164372815	2
Plate72_MUSL_G17	1.790039754	0	0	1.300971254	0	0.019385703	0.478690971	2
Plate72_MUSL_G19	0	0.005087928	0	0.364078174	0.007789925	0	1.047814304	2
Plate72_MUSL_G2	0	0.011340173	0	0.003260464	0	0	0	2
Plate72_MUSL_G23	0	0.005725248	0.006043072	0	0.043072602	1.914692988	0.004329389	2
Plate72_MUSL_G6	0	0.009902528	1.474482024	0	0.025622906	1.686576148	0.004460264	2
Plate72_MUSL_H11	0.016714419	0	0.003993042	0	0	0	0.017569294	2
Plate72_MUSL_H13	0	0.031197087	0.820185359	0.052332987	0	0	0.01413398	2
Plate72_MUSL_H14	1.36588577	0.005780709	0	0.002923479	0	0	1.791042648	2
Plate72_MUSL_H17	1.098167766	0.009532451	0.004122739	0.02429989	0.881906282	0.91255385	1.066181655	2
Plate72_MUSL_H19	0.005415529	0	0.015752707	0.028391697	0	0.015438322	0.440802487	2
Plate72_MUSL_H2	2.069984995	0.010492849	0.009058175	0.570413467	0	0	0.009431602	2
Plate72_MUSL_H3	1.369010464	0.012851088	0.009790522	0.028868881	0.009865952	0	0.010193988	2
Plate72_MUSL_H4	2.430836127	0.016216932	0.012359713	0.03334708	0.095547954	1.870371044	0.012868375	2
Plate72_MUSL_H5	1.58165971	0	1.439747355	0.004261612	0	0.014054138	2.04130673	2
Plate72_MUSL_H6	0.027303593	0	0.008987619	0.036258998	0.026928244	0.019668784	1.653268807	2
Plate404_MUSL_A11	0.044084179	0.016865899	2.186379939	0.014505997	2.68429198	3.928772179	0	3
Plate404_MUSL_A14	1.674552149	0.015475316	0.304464058	1.10191553	1.708203212	2.961977332	0	3
Plate404_MUSL_A24	0	0	0	0	0.073157617	0.730982181	0	3
Plate404_MUSL_A3	2.042675061	0.007691619	1.486503511	0	0.013335365	0.070714139	0	3
Plate404_MUSL_A4	1.777856179	1.701879128	0.200920673	2.011051938	0.238308629	1.927921922	0.008391778	3
Plate404_MUSL_A6	1.299563848	0.009172171	0.003966514	0	2.324335401	3.349633716	0.008243948	3
Plate404_MUSL_A7	2.37722873	0.014334471	0.841652646	1.098302068	3.179097106	4.036005367	0	3
Plate404_MUSL_B11	3.068239206	0.019651688	0.787388718	0.032516464	0.67988567	3.240037903	0	3
Plate404_MUSL_B15	2.181091484	2.180009227	0	0	3.439094661	2.748331795	0	3
Plate404_MUSL_B16	2.461206829	1.660005628	0.002744306	0.063395726	1.961388495	2.018889213	0.002726248	3
Plate404_MUSL_B18	0.06985382	0.006173865	0	0	0.509599447	2.942984068	0.004893972	3
Plate404_MUSL_B20	0.067993186	0.047772012	0	0.081675114	0.824650857	3.872386269	0	3
Plate404_MUSL_B21	2.910128528	2.076151302	0.085289048	1.913659526	1.729102141	3.181459606	0	3
Plate404_MUSL_B22	1.791956028	0.074266137	2.533373337	0.03371523	2.304285148	4.022194637	0.009781493	3
Plate404_MUSL_B24	2.201665239	0	0.192923487	1.116971003	1.734133169	4.860169674	0	3
Plate404_MUSL_B5	1.852135165	0.196503278	0.008969083	0.005963475	3.284442023	1.724906869	0	3
Plate404_MUSL_B8	1.499113284	0.011226581	0.004857777	0	1.606378331	2.098868601	0.004697073	3
Plate404_MUSL_B9	2.428259841	0.019813363	0.759793318	1.609275291	0.030218235	0.125718797	0.003955257	3
Plate404_MUSL_C1	1.907118025	0	0.506096115	1.848143854	2.883015256	3.534691356	0	3
Plate404_MUSL_C10	2.094768573	0	0.003221392	0.019028952	3.104486596	4.512595494	0	3
Plate404_MUSL_C4	1.54117498	0	0	0.201858398	0.098487269	1.987466124	0.011674471	3
Plate404_MUSL_C5	1.750380961	0.006295534	0	0.375504839	2.858625536	3.801109826	0	3
Plate404_MUSL_D14	2.234299525	2.996161729	0.019448635	0.685243029	3.484202017	4.930499937	0	3
Plate404_MUSL_D15	2.818469605	0	1.730809807	1.733609222	2.106033664	2.707782	0	3
Plate404_MUSL_D17	0.03983844	0	0.013144558	0.100445109	0.026318162	0.255504458	0	3
Plate404_MUSL_D19	2.587659974	0.098956941	0.306695873	1.840822005	1.335849698	2.163279361	0	3
Plate404_MUSL_D2	2.847619471	0	0	0	2.611518689	2.609465015	1.862490402	3
Plate404_MUSL_D20	2.266479011	0	1.190182919	0.068182042	3.797725494	2.432625939	0.004753562	3
Plate404_MUSL_D21	1.48859553	0	0	1.936981035	0.086220031	2.417961798	0.022997372	3
Plate404_MUSL_D24	2.803025098	0	0.113482342	1.754516357	0.195353418	1.782671354	0.087818682	3
Plate404_MUSL_D3	1.394313835	0	0.006629957	2.118140886	3.455532535	4.227675606	0	3
Plate404_MUSL_D6	2.605538787	0.013651827	1.369843737	0.007841295	2.245821346	4.338661155	0	3
Plate404_MUSL_D8	2.606239218	0.025963264	0	0.383517265	0.968345549	2.525108593	0	3
Plate404_MUSL_D9	2.998944626	0.005523835	0.018744572	0.019417616	4.292160477	4.782026568	0	3
Plate404_MUSL_E11	2.72889493	0.303178978	0.026529016	0.007441948	1.414158487	4.037130209	0.006215254	3
Plate404_MUSL_E13	0.113601922	0.97736865	0.794866607	0	1.622419405	3.683300523	0	3
Plate404_MUSL_E18	1.796843064	0.011170938	0.009643995	0.028440853	0.271935009	1.932384647	0	3
Plate404_MUSL_E22	1.799438075	0	1.640209947	1.994931906	0.216433333	1.189708658	0	3
Plate404_MUSL_E3	1.21298659	0.017143363	0.019497259	1.862157523	3.263127305	3.049409748	0	3
Plate404_MUSL_E7	1.892744578	0.005699206	0.014704712	0.02096284	0.628534694	2.793807071	0.01213017	3
Plate404_MUSL_E8	1.461833592	0.029882758	0.090205214	0.909967273	2.020487147	2.494826547	0	3
Plate404_MUSL_E9	0.023308544	0.006357103	0.003962115	0.023362271	1.598316682	0.175768723	0.004125889	3
Plate404_MUSL_F1	0.873524521	0.026034855	0	1.526668606	2.910069342	4.445064559	0	3
Plate404_MUSL_F13	2.66644402	0	1.30275951	1.810048056	1.046705686	0.173240418	0	3
Plate404_MUSL_F16	1.712108039	0.031510984	0.031247483	0.013387838	3.9404708	4.327620945	0.002358326	3
Plate404_MUSL_F17	0.489200372	0.030492524	0.002613494	0.015437024	1.665448495	2.687285826	0.005185868	3
Plate404_MUSL_F18	0.161972655	2.222325642	0	1.987222232	3.05568531	2.364103252	0.009769233	3
Plate404_MUSL_F19	2.099045821	1.967042088	0.003511191	2.102658089	2.419189333	3.004806605	0.002635956	3
Plate404_MUSL_F22	2.515745571	2.70697497	0.003512843	1.931478181	2.222938963	3.073177403	0.043037795	3
Plate404_MUSL_F23	2.112958377	2.709577162	0.768138208	0.014693463	2.432688389	2.030164836	0	3
Plate404_MUSL_F24	2.195984733	2.192146159	0	0.239543487	2.127685921	2.99939126	0	3
Plate404_MUSL_F4	2.370951812	0.023500347	2.363529819	0.006530139	0.309675368	2.694493267	0.005125378	3
Plate404_MUSL_F5	2.351629803	0.016838172	0.397605577	0.030299176	3.088618035	3.619527975	0	3
Plate404_MUSL_F7	2.854236502	0.015911483	0.004868251	1.961168445	2.596208766	4.534629921	0	3
Plate404_MUSL_F9	1.408473264	2.107553266	0.009942426	2.093021358	1.592013454	4.869587636	0	3
Plate404_MUSL_G11	1.786910242	2.995684822	1.396258979	0.022038025	3.849552981	3.542757032	0	3
Plate404_MUSL_G15	2.329315978	0	0.861495364	0.352449253	2.353254165	2.072095478	0	3
Plate404_MUSL_G19	1.914630405	2.568861092	2.089236226	0.02135287	3.043316737	3.233892174	0	3
Plate404_MUSL_G20	1.883165739	0.016472586	0.055184473	1.627921365	4.006565812	4.750445609	0.010775701	3
Plate404_MUSL_G22	2.167929341	0.007335436	0.438831029	1.826213376	2.161071561	3.428162839	0	3
Plate404_MUSL_G3	1.648863535	0.003473113	0.002643014	0.015709362	1.055090129	2.189488342	0	3
Plate404_MUSL_H11	2.104551144	0.008331563	0	0	2.595024553	3.091750326	0	3
Plate404_MUSL_H14	2.013561947	0	0	0.009138007	0.402838661	3.004011886	0	3
Plate404_MUSL_H15	2.13146227	0	0	0	1.020752197	3.018258095	0	3
Plate404_MUSL_H21	3.015220275	0	0.848129577	0.008210754	2.914851315	2.365863092	0	3
Plate404_MUSL_H22	1.796739477	0	0.020276461	0.003023656	3.620585684	3.030625081	1.700676675	3
Plate404_MUSL_H5	3.447679988	0	0	2.483444923	2.492508249	0.818986204	0	3
Plate404_MUSL_I10	3.066895	0	2.329338297	2.157699355	3.006726587	2.744751835	0	3
Plate404_MUSL_I11	0.054473947	0.77059962	2.439376627	0.034181151	0.082198596	0.098861512	0	3
Plate404_MUSL_I16	1.610610054	0.016848558	0.703445258	0.273828698	3.11958803	3.113444346	0	3
Plate404_MUSL_I19	0.025194148	0.014454387	0.002764915	0.014132614	3.607109783	4.999961966	0	3
Plate404_MUSL_I20	2.386544466	1.097320078	2.024452022	0.023153616	0.114860977	1.79361549	0.009815776	3
Plate404_MUSL_I21	1.918487036	0.007089869	0	0	1.590292377	3.234255316	0	3
Plate404_MUSL_I22	1.607063371	0.39720956	0.980522321	1.167718877	2.13730834	3.41385703	0	3
Plate404_MUSL_I24	1.697627764	2.483052147	0	1.961473875	2.275844551	2.013419665	0	3
Plate404_MUSL_I3	0.009235477	0.011842271	0.657692749	1.675406438	1.755283809	3.66799648	0	3
Plate404_MUSL_I5	1.841117019	2.410570495	0	0.014050595	0.034135083	0.061261921	0	3
Plate404_MUSL_I7	1.736540452	0.015926536	0	2.16110242	0.270121326	1.611190222	0	3
Plate404_MUSL_I9	1.933195017	2.329168258	0.007215765	0.004796298	1.955093681	0.335281949	0	3
Plate404_MUSL_J11	2.180055083	0.054650606	0.008435633	0.034010426	0.296002539	3.106992106	0.020721193	3
Plate404_MUSL_J13	2.267928206	2.222178114	0	0	2.001013998	2.555373722	0	3
Plate404_MUSL_J15	0.025878184	1.484063309	0	0.821900128	2.276073083	0.51641042	0	3
Plate404_MUSL_J2	2.826750579	1.364449411	0	0.113406045	2.669887883	2.849239038	0.009691627	3
Plate404_MUSL_J20	2.784036958	0.006149705	0	3.674126414	0.242936551	1.89918647	0.003636681	3
Plate404_MUSL_J22	1.807090721	1.014791508	0.637588411	1.295023652	0	1.085988541	0	3
Plate404_MUSL_J3	1.368875066	0.008344571	0.622052201	1.064093715	3.588223232	3.831248044	0	3
Plate404_MUSL_J4	0.892339524	1.966952388	2.048950214	0.003532508	0.379775293	1.995567726	0.018118245	3
Plate404_MUSL_J5	2.863838362	1.391758855	0.008973434	1.986570023	0.649206123	2.843806092	0	3
Plate404_MUSL_J8	2.677057842	1.390895815	0	1.737957524	3.925658218	5.017601024	0	3
Plate404_MUSL_K1	1.541713126	0	0	2.150494843	3.452949694	4.614744879	0.085401037	3
Plate404_MUSL_K11	1.98448266	0.033606245	0.010345455	1.536303366	1.515700252	1.816126471	0.005400337	3
Plate404_MUSL_K12	2.992905173	2.818192473	0.006327972	1.427898871	1.753070677	2.613003867	0	3
Plate404_MUSL_K16	2.56245847	0.017845132	0.00773499	1.734920878	3.450198286	2.292726975	0	3
Plate404_MUSL_K17	1.554711974	0.041138192	1.108079311	1.924120163	2.884148798	4.599292888	0	3
Plate404_MUSL_K2	2.395255143	1.820892652	1.839443709	0.014651063	1.611463258	3.426573848	0.012628853	3
Plate404_MUSL_K22	0.027874907	0.021931827	2.67783014	0.009122391	0.527992544	3.699846113	0	3
Plate404_MUSL_K3	2.976079008	0.6191614	1.117985241	0.20814036	1.592715198	0.500686063	0	3
Plate404_MUSL_K4	3.007233256	0.029186991	1.139786812	1.60272763	0.02687965	0.038888274	0.008912404	3
Plate404_MUSL_K6	2.741468337	1.693563615	0.015128831	0.06844522	0.037685584	0.125889416	0	3
Plate404_MUSL_L1	2.281254298	0	0	1.547370188	3.211466873	2.885874332	0	3
Plate404_MUSL_L11	2.960962987	0.014302523	0.017014271	0.855193804	2.034246308	2.537862723	0.007927482	3
Plate404_MUSL_L16	0.035950383	0.011680924	2.081789681	2.007750563	0.052630604	0.123185315	0.003097763	3
Plate404_MUSL_L19	1.774217821	0.005438996	0.767475536	0.967692513	3.298197985	2.964783147	0	3
Plate404_MUSL_L20	2.504481305	0.016741726	1.862493104	0.006380983	0.345691278	1.839442982	0.016401496	3
Plate404_MUSL_L21	1.807480165	0.726601055	0	0.117009209	2.711429164	0.945838422	0	3
Plate404_MUSL_L22	3.001783789	0.014691443	0.014325173	0.121783644	1.247036937	2.759438834	0	3
Plate404_MUSL_L3	2.939074769	0.003931383	0.007329516	0.014472084	0.357658518	2.409834025	0.008375877	3
Plate404_MUSL_L4	2.175802562	1.534523199	0.014720005	0.460797015	1.054373779	3.731901692	0	3
Plate404_MUSL_L5	0.943810664	0.967913421	0.040466119	0.003421157	0.040773125	0.097322644	0.005361417	3
Plate404_MUSL_L6	0.019808445	1.881797783	0.014517955	0.019255012	2.10733892	4.026330604	0.00675986	3
Plate404_MUSL_L7	2.094780763	0.00956661	2.709792887	2.001236236	3.593998517	3.713690172	0	3
Plate404_MUSL_M1	2.123433359	0	0	0	2.230199127	3.506774572	0	3
Plate404_MUSL_M12	2.809611714	0.007923325	0.003425235	3.312963263	2.934965069	3.872151858	0	3
Plate404_MUSL_M13	0.858876368	0.041126698	1.722702558	0	2.810677134	2.820049563	0.01868327	3
Plate404_MUSL_M14	2.990042222	0.029075956	1.93048015	2.012205821	0.233401632	2.341162238	0	3
Plate404_MUSL_M17	2.647419311	1.758767194	0.016265001	0.010827677	0.470946	2.658642354	0	3
Plate404_MUSL_M18	2.0529015	1.838427092	1.570753032	0	2.988338459	3.09841213	0.003276752	3
Plate404_MUSL_M19	2.259542198	0.003815521	0	1.648789856	3.741493594	2.941267731	0.000242455	3
Plate404_MUSL_M20	1.938681333	0.003607329	1.744001979	0.013276392	1.749713763	2.460104244	0.003601849	3
Plate404_MUSL_M23	2.077251438	0.009249724	0	0.002657448	2.018539348	3.927006267	0	3
Plate404_MUSL_M3	1.70234534	0.012249094	0.009331228	1.459339434	2.086184078	3.091563992	0.003249119	3
Plate404_MUSL_M4	2.326398046	0.014725969	2.659013528	0.02731715	2.998697861	2.638583741	0.007804132	3
Plate404_MUSL_M5	1.872158991	2.038514208	1.616896484	0	1.022058175	3.478170068	0	3
Plate404_MUSL_M8	2.028552055	0.016241403	0	0.032118019	3.569314374	3.927218167	0	3
Plate404_MUSL_N11	0.039509355	0.466339858	0.012475793	0.026573258	0.070390243	0.230104218	0	3
Plate404_MUSL_N12	2.402159364	0.003287506	1.906797996	0.328677476	3.692645644	3.635013052	0	3
Plate404_MUSL_N15	2.185807814	0	2.393907543	0.020380982	3.878020406	5.392335891	0	3
Plate404_MUSL_N19	0.020306714	0.017406953	2.280662728	1.285129564	0.052442132	0.097904131	0	3
Plate404_MUSL_N24	1.071150729	2.22286426	0.622328996	2.035879125	1.224106693	3.025373948	0	3
Plate404_MUSL_N4	2.002115729	0.00954576	0.024519201	1.850771518	0.865332095	3.238090461	0	3
Plate404_MUSL_N5	1.21894068	0.007787651	0.011823845	0.036149218	2.942394158	3.813396636	1.509009187	3
Plate404_MUSL_N8	1.286313137	0.013405982	1.664834554	1.54326335	2.52689569	2.878317525	0	3
Plate404_MUSL_O10	2.5860711	0.013743808	0.008249734	0.043007491	3.269565536	3.792441151	0	3
Plate404_MUSL_O14	1.950537788	0	0.036087509	1.217051348	0.071591078	0.102576943	0	3
Plate404_MUSL_O16	0.021143573	0.010694941	0.018381059	0.003074243	0.072114728	0.078470212	0.517160433	3
Plate404_MUSL_O17	2.212831897	0.025769593	0.17513929	2.525366342	1.078507636	2.757773335	0	3
Plate404_MUSL_O19	0.013865209	2.116939113	0.339703725	0.732761665	4.125111231	3.331534459	0	3
Plate404_MUSL_O2	2.003332356	0	0.014239661	0.81378836	3.690510303	3.966131783	0	3
Plate404_MUSL_O20	1.473072828	0.033301133	0.021221582	0.039700759	2.846566258	3.416723553	0	3
Plate404_MUSL_O21	1.211831212	0.014793679	0.008881782	0.037502447	0.209621691	1.802263738	0	3
Plate404_MUSL_O23	2.579799012	0.011266833	0.00675958	1.683981311	2.631430342	4.178671642	0	3
Plate404_MUSL_O4	1.372462859	2.045082201	0.010395601	1.73873646	1.841737395	3.298511925	0	3
Plate404_MUSL_O5	0.062815103	0.021514401	0.009336534	0.077847005	3.766442627	3.371765384	0	3
Plate404_MUSL_P11	1.722390792	1.242208452	1.036708697	1.422942543	0.593194519	3.563732668	0	3
Plate404_MUSL_P15	1.875302992	0	0.021178454	0	1.478530544	3.707375812	0	3
Plate404_MUSL_P2	2.54823999	0	2.046289842	0.059743062	1.913516237	4.470233241	0	3
Plate404_MUSL_P20	1.383852807	0.008668169	0.013157725	2.352067166	0.142794704	1.102173701	0	3
Plate404_MUSL_P3	1.406459242	1.903249503	0.005279885	0	0.265502111	2.212828597	0	3
Plate404_MUSL_P6	1.496821443	0	1.978222533	0.044338982	3.035566205	3.1995482	0	3
Plate404_MUSL_P7	2.175712587	2.355724611	1.769150483	2.545581795	0.01587188	0.056583723	0	3
Plate404_MUSL_P9	0.03906739	0	0.010233337	0.286780544	2.348571774	2.238756268	0	3
Plate60_MUSL_A24	0	0	1.590972908	0	0.011174941	0.024238647	0	3
Plate60_MUSL_B21	0.00698521	0	0.013599208	2.030997205	0.036134182	0.019884358	0.015533705	3
Plate60_MUSL_C13	0.017414337	0	0.01137296	0	0.011460512	0	1.341697711	3
Plate60_MUSL_C14	1.917539429	0	0.005494087	0	2.410998101	0.421365705	0.015712219	3
Plate60_MUSL_C18	0	0.0180234	1.194256119	0	0	0	0.018158295	3
Plate60_MUSL_C19	1.281297082	1.086178033	0	0	0.944718673	0.093550257	0.013829311	3
Plate60_MUSL_C24	1.684138621	1.834692721	0	0	1.915539862	1.504818544	0.021398755	3
Plate60_MUSL_C3	0.023999974	0	0.734297188	0	0	0.025056115	0.023735581	3
Plate60_MUSL_C8	1.234837602	0	0	0	0.170583189	2.753668927	0.028424002	3
Plate60_MUSL_D17	2.595293866	2.659707318	0.013246258	0	0.734273747	2.049922593	0.009215204	3
Plate60_MUSL_D19	0.022622048	2.140161151	2.441694338	0	0.015406875	0.016806914	0.00762355	3
Plate60_MUSL_D9	0	0.011945653	0.991660075	0	3.52980488	4.140362473	0.011404213	3
Plate60_MUSL_E10	2.555313273	0	0.846565526	0	1.033391098	1.760906896	0.016568135	3
Plate60_MUSL_E11	2.326133563	0	0	1.910613214	3.23916953	3.274715167	1.438094989	3
Plate60_MUSL_E14	2.205284603	1.779031728	0.0081552	0	0.20317353	2.844280657	0.003320394	3
Plate60_MUSL_E15	0.024369494	0.0547797	0	0.678444538	0.010733124	0.1113605	0.043639983	3
Plate60_MUSL_E17	0.876478344	0	2.511488951	0	2.355842977	1.795816049	0.003916769	3
Plate60_MUSL_E21	1.983091364	0.01731729	0.006621818	0.019585571	2.376610347	3.960209006	0.010324979	3
Plate60_MUSL_E8	2.370933363	2.155259782	3.10807602	0	2.338977008	3.432504773	0.035304704	3
Plate60_MUSL_F18	0.012473609	0.009429112	0.946455648	0.020788151	0	0	1.111883471	3
Plate60_MUSL_F21	1.794129578	0.017350849	0.960743582	0.115210175	2.316606245	1.717319821	0	3
Plate60_MUSL_F23	0.018743348	0	0.546392416	0	0.340856112	2.65751271	0.004758253	3
Plate60_MUSL_F9	0.450675177	4.018823134	1.217999742	0.146179637	3.985534047	3.889958184	0	3
Plate60_MUSL_G3	1.658308461	0.009680611	0	0	2.376486445	3.163470732	0.034282969	3
Plate60_MUSL_H11	1.313155136	0.031918143	0.003491193	2.360122099	2.042570779	2.034469793	0.014463511	3
Plate60_MUSL_H12	0.040154699	0.012492557	0	0.016996647	1.495429812	2.698121554	0.038332884	3
Plate60_MUSL_H14	0	0.019397156	1.509092514	0	0	0.013624289	0.373165821	3
Plate60_MUSL_H15	0.015184425	0.013011362	0.003315202	0	0.071037141	1.222719952	0.014131666	3
Plate60_MUSL_H20	1.309818753	1.649155462	0.414533748	0	1.230745679	2.009799507	0.020271875	3
Plate64_MUSL_A4	0	0.65983724	0.014990305	0.945552501	0.056843856	2.193365975	0.012366069	3
Plate64_MUSL_B1	0	0.038027615	0.780495668	0.032576145	0.240317599	3.00391435	0.008734597	3
Plate64_MUSL_B16	0	0.025011469	0.009586684	0.939221412	1.065621888	2.301202863	0.022880779	3
Plate64_MUSL_B3	0.708497803	2.190752447	0.513571704	1.607513377	1.621105836	1.374661413	1.186230253	3
Plate64_MUSL_B7	1.072517748	2.83027292	0.018129374	0.016543526	2.259555595	2.816811258	0.020859744	3
Plate64_MUSL_C13	1.179033199	2.199793443	0.008224053	1.657540228	0.008287464	0.053073326	0	3
Plate64_MUSL_C14	0.007358754	0.061302061	2.14594645	0.006365019	0	0	0.010980882	3
Plate64_MUSL_C15	0	0.112366401	2.806316762	0	0.029934838	2.035556852	0.010413229	3
Plate64_MUSL_D1	0.011342201	2.457200292	2.702332039	2.135537682	3.031181478	1.950149254	0	3
Plate64_MUSL_D10	2.500688083	2.750759126	0	0.073420958	2.428969567	3.614327057	0.013277681	3
Plate64_MUSL_E10	0.043307458	2.998736228	0.247465529	0.018855573	0.031757407	1.444704723	0.003328992	3
Plate64_MUSL_E12	0.011011725	2.481471751	2.31307948	1.92640687	0.144093193	2.437795302	0.022892927	3
Plate64_MUSL_E14	0.845587268	2.022830879	0.010981459	1.973375857	0.011066014	0.058962804	0.009424158	3
Plate64_MUSL_E17	2.298168924	0.044070524	2.948140061	0.03599571	2.874502549	3.461678405	0.002741829	3
Plate64_MUSL_E19	0.013109233	2.562883343	0.025448491	0.034392293	0.0171682	0.072890721	0.01333207	3
Plate64_MUSL_E2	0.015238726	0.013057943	0.026312133	0	2.081001573	0.210778545	1.622977144	3
Plate64_MUSL_E21	0.030914893	0.015240454	1.184545124	0.03416157	0.090003736	1.619009653	0.003657587	3
Plate64_MUSL_E3	0.827236556	0.528319765	1.00549913	0	0.627725863	1.067036483	0.910800904	3
Plate64_MUSL_G16	0	1.466078353	0	0	2.19447304	1.760055396	0.006452175	3
Plate64_MUSL_G19	0	0.044687061	1.629407903	0.510094446	0.045651925	1.38840025	0.007243261	3
Plate64_MUSL_G24	0.037795996	2.765070049	1.172010951	0	0	0	0.004843445	3
Plate64_MUSL_G4	0	0.057866135	0.236939022	2.173257464	2.03816125	0.575311329	0	3
Plate64_MUSL_G5	0	0.082250104	1.597828328	0	0.023615551	0.025751973	1.445629537	3
Plate64_MUSL_H1	0	1.746464738	0.015453033	0.031349727	0.007816185	0	0	3
Plate64_MUSL_H2	0.556961415	2.042986407	1.805449126	1.578297093	0.008543511	0	0.008827771	3
Plate64_MUSL_H8	0.061194806	3.556108728	2.103384641	0.22988528	1.326549175	0.09091028	0	3
Plate66_MUSL_A11	0	0.023190219	3.543749808	1.612787258	2.783872363	2.620373624	0	3
Plate66_MUSL_A2	0	0.007293484	0.021860866	0.367221592	1.198867604	2.178829134	0.010771783	3
Plate66_MUSL_A9	0	0.020071804	0.082837735	1.95399005	0.762616396	1.705870582	0	3
Plate66_MUSL_C22	0	0.01308693	0.013272001	0	0.026571639	0.028971637	0	3
Plate66_MUSL_D12	0.021671259	0.041402352	0.010389669	0	1.624460483	2.593219764	0.003713841	3
Plate66_MUSL_D9	0	0.03829855	0.012860244	1.235925749	0.019376317	0	0.010058794	3
Plate66_MUSL_G1	0	2.823746832	0.02633383	0	0.007720484	0.033282283	0.01812312	3
Plate66_MUSL_G24	0	0.045424184	0.017520572	0	0	0.025595	0.006116939	3
Plate66_MUSL_H7	0	0.010128122	1.91739236	0.312722532	1.233911488	2.12344617	0.012023584	3
Plate68_MUSL_A16	0	2.337648836	0.019621823	0	1.065820651	1.565763382	0.002139634	3
Plate68_MUSL_B18	0.011201845	0.016861801	2.343678885	0	0.029136878	0.031764915	0	3
Plate68_MUSL_B7	0	1.871254445	0.606461691	0.22725736	2.117909361	0.980379876	0	3
Plate68_MUSL_B8	0.025644255	2.104349734	0	0	0.033581731	0.054414621	0.004401958	3
Plate68_MUSL_D1	0.367939135	0.010707877	1.466988312	0	3.059524149	0.632784124	0.012711152	3
Plate68_MUSL_D19	0.012093139	0.015500303	0.957474482	0.046816308	0	0.034264576	0	3
Plate68_MUSL_D5	0.005445498	1.94723319	0.003548961	0	2.341236707	1.27135695	0	3
Plate68_MUSL_E13	0.006372517	0.021651939	0.004153793	0	0.008354323	0	0.014176492	3
Plate68_MUSL_G1	0	0	1.296363834	0	0.959562979	0.258444372	1.246401321	3
Plate68_MUSL_G14	0	0.006826969	0	0.031942417	2.649066602	1.251272176	0.000454481	3
Plate68_MUSL_G17	0.007480517	0.007822786	1.993109391	1.620681381	2.087523791	0.96067416	0.221074841	3
Plate68_MUSL_G2	0	0.011051633	0.006894105	0	0.013846665	0	0.007178638	3
Plate68_MUSL_G8	0	0	0.586089258	1.575500665	0.012667327	1.180009261	1.101975485	3
Plate68_MUSL_H16	0	0	0	0	1.446043372	0.138395553	0	3
Plate68_MUSL_H18	0.006417243	1.860256408	0.011567576	0	2.213124718	0.883881609	0	3
Plate68_MUSL_H2	0.007473915	0	0.00487265	0	2.522463466	1.008319568	0.005073965	3
Plate68_MUSL_H8	0	0	0.011343081	0	0.022731629	0	0	3
Plate70_MUSL_A14	0.017727862	2.479220588	0	0	0	0	0.031573358	3
Plate70_MUSL_A16	0	2.468183874	1.297124766	0	0	0	2.729366561	3
Plate70_MUSL_A17	0	0.009543246	0	0	0.007323665	1.688853769	0.025044788	3
Plate70_MUSL_A9	0	3.871151098	0	0	0	0	0.620833455	3
Plate70_MUSL_B20	0.005552119	2.261032595	0.003618516	0	0	0	0.022398603	3
Plate70_MUSL_C18	0.005680493	0.005940646	0.130545136	0.021843887	0.014840707	1.465470881	0.913269134	3
Plate70_MUSL_C4	0	3.016738196	0.571474118	0.936371077	0	0	0.004883212	3
Plate70_MUSL_C9	0.005863389	0.023708786	0.017048188	0	0.052611081	2.084762753	2.477645574	3
Plate70_MUSL_E6	1.165045221	0	0	0	0	0	0.012813069	3
Plate70_MUSL_F17	0	0	0	0	1.89611906	2.233947633	0.02127627	3
Plate72_MUSL_A11	0	0	1.264255172	0.021638475	0	0.031820957	0.00381874	3
Plate72_MUSL_A18	0.020310383	0	0	0	0	0	0.359372554	3
Plate72_MUSL_A24	1.317460677	0	0.004577333	0	0.009204203	0.039582307	0.009510341	3
Plate72_MUSL_A8	0	0	1.546110733	0	1.439432033	3.231290728	0.005088034	3
Plate72_MUSL_B10	0.022445206	3.276641637	1.891449785	0	0	0	0.005595803	3
Plate72_MUSL_B11	0	0.007903032	0.003416443	0	0	0.029673888	0.010635355	3
Plate72_MUSL_C15	1.407749694	0	0.07296456	1.379427804	0.011260348	0	0.011634477	3
Plate72_MUSL_C5	0	0	0	0.025568112	0	0	0	3
Plate72_MUSL_E3	0.004722489	0	0.021161553	0.014167777	0.006192735	0.013471242	0.012757372	3
Plate72_MUSL_F20	0.121971577	0.093576256	0.475764798	0.099163954	0	0.170739478	0.080716582	3
Plate72_MUSL_F24	0	2.621141987	0	0	0.219526785	2.403887149	0	3
Plate72_MUSL_G12	0	0.095903086	0.446709992	1.542649502	1.184302885	2.453541876	0.003978835	3
Plate72_MUSL_G14	0.015473228	0	2.116692849	0	0	0	0.012658511	3
Plate72_MUSL_G15	0	0.104396417	0.046371281	0	0	0	0.04824638	3
Plate72_MUSL_G24	1.043794123	0.97962481	0.004154157	0	0	0	0.012921819	3
Plate72_MUSL_H21	1.329185306	2.742007716	0.011119302	1.832209412	0.008086383	0	0.004186475	3
Plate72_MUSL_H8	0.006761032	2.295404689	3.119667531	0.002928164	0.01764839	0	0.015037231	3
Plate404_MUSL_A20	1.261428058	0	0.009460376	1.448920904	2.030224953	0.695063975	0	4
Plate404_MUSL_B1	2.015621476	0	1.646316711	1.879180401	0.486744051	2.944794667	0	4
Plate404_MUSL_C12	2.567282413	0	0.006317414	1.422092432	0.114527165	1.966979998	0	4
Plate404_MUSL_C16	0.99307981	1.590840815	0.012165301	0.00721185	2.738865314	1.003222256	0	4
Plate404_MUSL_C9	1.339699562	0.007919481	0	0.00227419	0.040634969	0	0	4
Plate404_MUSL_D5	2.212236212	0.008841387	0.017054918	0.046738233	0.095639336	1.62842093	0	4
Plate404_MUSL_E14	2.726809061	0.004210072	1.89317384	0.638015803	1.616643811	0.333189827	0.006662124	4
Plate404_MUSL_E17	1.756653455	0.008438385	0.010094083	0	3.348099936	1.376092829	0	4
Plate404_MUSL_E23	2.381142953	1.898149612	0.015343897	0	0.253296987	0.033453766	0	4
Plate404_MUSL_F10	2.234570555	0.014787454	0.003770234	0.022206853	4.514818605	4.311705935	0	4
Plate404_MUSL_G14	0.060367551	0.016507832	0.010078118	0.828309555	0.064240418	0.095570096	0.002633684	4
Plate404_MUSL_G2	2.176424652	0	1.93215111	0.036202046	1.263348769	4.239856415	0	4
Plate404_MUSL_G21	1.903880258	0.011007687	0.480066695	1.286476207	2.504603331	3.387493376	0	4
Plate404_MUSL_G4	3.09328874	0.007576734	0.01150424	1.44926729	1.651573926	3.517503646	0	4
Plate404_MUSL_G5	2.208996714	0.014627171	0.007029763	1.804082365	3.313774609	4.544318599	0	4
Plate404_MUSL_H18	1.505400153	0	0.308563465	0.647581643	0.409991949	2.912894919	0.004083391	4
Plate404_MUSL_H3	2.247570001	0	0	1.764606975	1.551169667	0.431067667	0	4
Plate404_MUSL_H7	2.929891043	0	0.004344973	0.128815502	1.697133429	4.333782494	0.00326224	4
Plate404_MUSL_H8	2.244208953	0	0.587325404	1.998776044	4.173031779	4.342010785	0	4
Plate404_MUSL_I15	2.614828671	0	0	0	2.782549563	2.656021337	0	4
Plate404_MUSL_J1	2.218878279	0.042656507	0.261092923	0	0.550974217	3.411809698	0	4
Plate404_MUSL_J9	2.690687519	0.014435629	0	1.839436116	1.270773576	3.136502894	0	4
Plate404_MUSL_L23	0.062122904	0.021614677	0.413902467	0.05137066	0.551557008	3.252375192	0	4
Plate404_MUSL_M24	1.366742827	0	0	0	4.081099856	2.966379616	0	4
Plate404_MUSL_N13	1.929137215	0	1.80281805	0.186335201	2.970375473	3.262540203	0	4
Plate404_MUSL_N14	1.615036496	0.008962063	2.229031271	0.568849705	0.500446015	1.890465212	0	4
Plate404_MUSL_N20	2.09296537	0.019831437	1.007935406	2.302880303	1.636935965	3.077449527	0	4
Plate404_MUSL_O12	2.2343828	0.00430803	0.009746197	2.41491144	3.461119114	4.554032839	0	4
Plate404_MUSL_O18	1.539342125	0.015236764	3.003372381	2.15488278	0.297900181	2.52190196	0	4
Plate404_MUSL_P14	3.10702571	0.012831147	2.292067358	0.233318449	0.209152935	1.954786822	0	4
Plate404_MUSL_P4	0.03385043	1.874006435	0.792382161	1.473984572	0.22799374	2.239252144	0.011112599	4
Plate404_MUSL_P5	2.634866894	1.795507156	0.478628456	0.020889733	1.823770025	3.129049761	0	4
Plate60_MUSL_A9	0.016146785	0	3.703145422	0	2.291150943	3.185480196	0	4
Plate60_MUSL_B14	0	0	0	0	0	0.025048834	0.023728679	4
Plate60_MUSL_B17	2.527072719	0	0	0	0.017228645	0.055350626	0.017799316	4
Plate60_MUSL_B22	0.011864366	0	0.419140971	0	3.367708154	4.262640378	0.017066228	4
Plate60_MUSL_B24	0	0	0	0	2.803580756	4.369151308	2.197514713	4
Plate60_MUSL_B3	0.006112233	0	0.017767524	0	0.121092899	2.000660883	0.016492225	4
Plate60_MUSL_C12	0	0	1.087419899	0	0.175266864	2.610374444	0.022246834	4
Plate60_MUSL_C16	2.277550848	0.009393387	0.018115095	0	2.68850046	1.249855885	0.008442871	4
Plate60_MUSL_D11	0	0.010536845	0	0	0.010169455	0.04366464	1.882243169	4
Plate60_MUSL_D20	0.024587222	0.009367508	0	0	0.008148431	0.035102507	1.810147867	4
Plate60_MUSL_D3	0.012845478	0	0.318587006	0.469091292	0	0.019015038	0.009045557	4
Plate60_MUSL_D5	0	0.011084492	1.05702257	0	0.065075964	1.337692008	1.429883893	4
Plate60_MUSL_F10	2.905839335	0.013065487	0.013787988	1.478460949	0.010030799	0	0.015506425	4
Plate60_MUSL_H17	3.255709056	0.01955234	0.016721179	0	2.10006869	3.769249466	0.012644029	4
Plate64_MUSL_A18	0.004903936	0.061206047	0.012722025	1.608612434	0.025477518	0.027780059	0	4
Plate64_MUSL_A2	0	2.023244938	2.482558589	2.934431991	2.966142067	2.078419643	0.022644601	4
Plate64_MUSL_A20	0.02238038	0.032298956	2.512030517	0.624337609	0.033000739	0.087612091	0	4
Plate64_MUSL_A9	1.932109775	0.04221469	2.926357401	3.097528362	2.156811331	4.212381922	0.008503173	4
Plate64_MUSL_B11	0.022416486	2.117176597	1.009775848	0	0.007423631	0.047650842	0.001792953	4
Plate64_MUSL_C9	0.01965638	0.076306575	1.787772094	0.049954806	0.017217678	0.055316044	0	4
Plate64_MUSL_D22	0	2.657052563	0.619999786	0.146312837	0.011474948	0.024885032	0	4
Plate64_MUSL_D9	0.022132624	0.067964582	0.589144782	1.912988443	0.008259734	0.017945947	0	4
Plate64_MUSL_E13	3.169458459	0.043005355	0.449963752	2.543484236	1.159884099	1.970988754	0.005785122	4
Plate64_MUSL_F13	0	0.061867644	0.007197604	0.023733604	1.588118572	0.147498368	0	4
Plate64_MUSL_F7	0	2.795769532	0	0	0	0	0	4
Plate64_MUSL_H24	0	0.043732575	2.36752226	0.024954391	1.702760064	2.135690402	0.00971191	4
Plate66_MUSL_A1	0.006410521	1.765782293	0.036993245	0	0.049396702	0.036188741	0.014260707	4
Plate66_MUSL_B15	0	0.004098803	0.015500557	0	0.049147467	0.345315898	0	4
Plate66_MUSL_B18	0	1.672080528	0.013152186	0.015642141	0.005322434	0.011583957	0.009041199	4
Plate66_MUSL_B24	1.661552793	0.036826273	0.753548234	0	0.341912562	1.096464506	0	4
Plate66_MUSL_C1	0.005235115	0.008945427	2.338676896	0.020143912	0.259425358	0.893509438	0.003552789	4
Plate66_MUSL_C3	1.192652289	0.936904863	0.015651119	0.045619395	0.030087392	0.04880484	0	4
Plate66_MUSL_D16	0.016487266	1.915822152	0.00609499	0.053162273	0.012246577	0.013361352	0.006346647	4
Plate66_MUSL_D20	0	1.932024781	1.750511762	2.156468434	0.014434765	0.031250189	0.007484593	4
Plate66_MUSL_E10	0	0.018009514	0.285336053	1.314234432	0.960430096	0.156745369	0	4
Plate66_MUSL_E22	0	0.024253873	0.864911609	0	1.401504423	1.075392064	0.003236163	4
Plate66_MUSL_E7	0	0.03662431	0.007710761	0	0	0.033494	0.005845777	4
Plate66_MUSL_F14	1.012649877	0.015186589	0.010712115	0	1.020721497	1.905044177	0.012049502	4
Plate66_MUSL_F20	0.034721055	0.09391813	0.082894646	0.033730674	0.457831915	0.119355437	0	4
Plate66_MUSL_G19	0.006022989	0.030554248	0.03098254	1.654547813	1.692239263	2.10417613	0	4
Plate66_MUSL_H11	0.004812886	1.21560565	2.030150161	0.008097317	0.298779956	0.890994556	0.009766242	4
Plate66_MUSL_H9	0	0.14119037	0.010980015	0.015514277	0.031564172	0.0344074	0.009931983	4
Plate68_MUSL_A5	0	0.004200439	1.398273666	0	0	0	0.009953854	4
Plate68_MUSL_A8	0	1.562520078	0	0.019152271	2.331196355	2.432780961	0.016732975	4
Plate68_MUSL_B2	0	0.007014846	0.168941851	0	4.224447361	3.664730225	0	4
Plate68_MUSL_B23	0.801499169	0.008631106	2.013824189	0	0.153396061	2.680327039	0.24050717	4
Plate68_MUSL_C20	0	0	1.409060546	0	0.00892289	0.019379291	0.009219714	4
Plate68_MUSL_C22	0	0	0.005975418	0	0.008666234	0.018824686	0.037883767	4
Plate68_MUSL_C6	0	1.250311512	0	0	0.017565594	0	0.004567799	4
Plate68_MUSL_D3	0	0.010767433	0.016997304	0	1.5389423	3.931226504	0.004278771	4
Plate68_MUSL_E11	0.01279978	0.010966118	0	0	2.675222144	1.083884684	0.028363938	4
Plate68_MUSL_E18	0	0.034695222	0	0	1.932787781	0.273931281	0.004650398	4
Plate68_MUSL_E19	0.005920882	0.006192011	0.575626466	1.500328999	1.892257433	0.784356033	0.019933549	4
Plate68_MUSL_F14	0	1.318414653	0.024121307	0	0.034842432	0	0.009118664	4
Plate68_MUSL_F4	0.999372016	0	0	0	2.067278658	2.230303813	0.006238385	4
Plate68_MUSL_G23	0	1.146387931	1.808783462	0	0	0	0.010132854	4
Plate68_MUSL_G24	0.007629118	0	0.616699227	0.030309338	1.246817716	1.398122435	0	4
Plate68_MUSL_G4	0	1.800889512	1.128675706	0.950875494	0.00930813	0	0.009617708	4
Plate68_MUSL_G5	0	0.02442883	1.466327533	0	0	0	0.00514317	4
Plate68_MUSL_H10	0	0.01330044	2.382784756	0	0.010211459	0	0	4
Plate68_MUSL_H22	0	0.005500944	0	0	0.016772382	0	0.008701567	4
Plate68_MUSL_H3	1.031625996	0.009115185	0.005466338	0	0	0.017230286	0.004104743	4
Plate68_MUSL_H4	0	0	0	0	0.287325137	2.788775875	0.005532751	4
Plate68_MUSL_H9	1.967862896	0	0	0	2.837249793	1.891097459	0.004956506	4
Plate70_MUSL_D10	0	0	0	0.005334573	0.114186435	3.122896505	0.378387743	4
Plate70_MUSL_D15	0.011198163	0.322620066	0.005074955	0	1.154471632	0.031754582	0.011388701	4
Plate70_MUSL_D20	0	0	2.195597406	0.004378084	0	0	1.171755939	4
Plate70_MUSL_D4	0	0.009411523	0.005644384	0.04742547	0	0.017788111	0.021015272	4
Plate70_MUSL_G24	0.037782625	1.950871828	0	0.067457902	0	0.019911079	0.005717854	4
Plate70_MUSL_H17	0	0	0	0	0	0	0.014040444	4
Plate72_MUSL_A14	0.050535254	0	0.122311011	1.682376471	1.336051022	0.207838579	0.003897649	4
Plate72_MUSL_A9	0	0	0	0	0	0	0.008606359	4
Plate72_MUSL_B1	0.010816114	0.009265311	0	0	0.366308215	3.105109946	0.020329547	4
Plate72_MUSL_B16	0	0.018632436	0.075854588	0	0	0.017690407	0.012015326	4
Plate72_MUSL_B19	0.030127669	0	0.010245397	0.020232226	0	0	0.859919439	4
Plate72_MUSL_C13	0.820936984	0.018303492	0.023621184	0	0	0.034459058	0.015705931	4
Plate72_MUSL_C6	0	0	2.759127656	0	0.022695334	0	0.005912974	4
Plate72_MUSL_D12	2.279279132	0	0.007641959	0.233392904	0.03287571	0.047500174	0.820356011	4
Plate72_MUSL_D16	0	0.008824494	0.006719664	1.32608531	0.026815213	1.662459451	0.006997023	4
Plate72_MUSL_D2	0.010769837	0.016213276	0.307161281	0	0.989890195	1.134491002	0.02178758	4
Plate72_MUSL_D23	1.933993923	1.181135789	0	1.460425707	0	0	0	4
Plate72_MUSL_E1	0.018751868	0.004049939	2.671204545	0	0.012366585	1.658547903	0.003209647	4
Plate72_MUSL_E15	0.016229955	0	0.011889538	0.036322969	0	0.023169403	0.009914897	4
Plate72_MUSL_E7	1.356829088	0	0.004206951	0	0	0.014366593	0.796827322	4
Plate72_MUSL_E9	0	0	1.123340866	0	0.006759509	0.014699285	0	4
Plate72_MUSL_F19	0	0.010909208	0	0.961868707	0.266310255	2.028093512	0.038157191	4
Plate72_MUSL_G11	0.010933934	0.011822171	0	0	0.036623251	2.483090019	0.0035871	4
Plate72_MUSL_G13	2.183121331	2.030114279	1.641950291	0.547867035	1.370733362	0.056848317	0.000369431	4
Plate72_MUSL_H18	0.050065853	0.026495177	0.139861183	0.573536957	2.819318549	3.67728492	0.014769337	4
Plate404_MUSL_A22	0.580715503	0.338331878	2.190991723	2.07728619	2.483042805	3.451461616	0	5
Plate404_MUSL_A8	2.556462192	1.678153421	0.004707043	0	2.533807207	3.119429817	0	5
Plate404_MUSL_A9	2.463478679	0.012492613	0.014212459	0	0.283403214	2.239387531	0	5
Plate404_MUSL_B10	0.033910061	0.062004433	0.016668633	0.615099079	0.504594961	3.3225605	0.003890399	5
Plate404_MUSL_B2	2.390461586	1.953242395	0.939837755	1.043885251	3.196077395	3.790871302	0.003673268	5
Plate404_MUSL_B3	0.828337396	2.99949141	1.421186312	0.004183386	0.055690571	0.080065574	0	5
Plate404_MUSL_C19	1.269537955	0.01213224	1.251882155	0.868833623	1.885064075	1.658448604	0.00261165	5
Plate404_MUSL_D13	2.035551228	2.000791813	0.027577932	1.90884967	3.252433842	3.005409244	0	5
Plate404_MUSL_D22	1.442844039	0.964339427	0	2.308181357	0	0.201522978	0	5
Plate404_MUSL_E12	2.014046293	0	0.013022667	2.235426395	0.261003534	2.544280517	0	5
Plate404_MUSL_E4	2.111720859	2.430387634	1.993502916	0.025100414	2.278722994	0.571774218	0	5
Plate404_MUSL_F11	2.329289886	1.087975258	2.426762509	0.169968253	0.052793186	0.175911894	0.006978506	5
Plate404_MUSL_F14	2.647818805	1.690342611	0.0047768	0.186510291	1.270387915	2.99493108	0.004745399	5
Plate404_MUSL_F2	1.76453399	0.074735362	0.032663767	0.062757902	1.329965019	0.340640885	0.003834679	5
Plate404_MUSL_G16	2.25248083	0.010156515	0.135361178	1.898804288	0.848234668	3.916326275	0.049449666	5
Plate404_MUSL_G18	2.178826019	0.003313595	0	0.014920573	2.268603718	3.445278968	0.00262588	5
Plate404_MUSL_G24	1.409829758	0.041193808	0.904832719	0.88640705	1.119454046	3.920162358	0	5
Plate404_MUSL_G8	1.178431289	1.890262391	0.029389957	0.004399742	2.989455753	3.337589141	0	5
Plate404_MUSL_G9	1.948927583	2.317474231	2.234813167	0.157685306	2.321749818	3.978633114	0	5
Plate404_MUSL_H1	2.024011785	0	0.821047119	0.033243446	1.578607699	0.289730289	0	5
Plate404_MUSL_H19	0.023398255	0.004867466	0.003704723	0.004916096	0.043905845	0.032142518	0.003857878	5
Plate404_MUSL_H20	0.122313612	0	0	0	0.126112374	0.182974411	0.015988942	5
Plate404_MUSL_I12	2.429095199	0.008919442	0.01244513	0.586639672	2.973712742	2.25556045	0	5
Plate404_MUSL_J17	0.02125742	0.016086194	2.147684328	0.017818208	1.428369561	2.126656954	0.011781698	5
Plate404_MUSL_J24	1.92916318	0	1.708114584	0.520976789	0.260030351	1.906163504	0	5
Plate404_MUSL_K7	0.02645332	2.139003779	0.024012924	0.007335292	0.028893343	0.062037509	0.009928496	5
Plate404_MUSL_L8	2.528047331	1.633610391	0.017451061	0.560840265	0.718249462	3.229656667	0	5
Plate404_MUSL_N10	0.06605131	0.023109305	0.021985781	0.014649997	0.069231567	0.145403886	0	5
Plate404_MUSL_N21	2.698770793	1.408601938	1.184727852	2.9258931	1.042541338	3.8240963	0	5
Plate404_MUSL_O13	2.612969426	2.560363248	2.627007514	0	2.065671815	2.967560748	0	5
Plate404_MUSL_P13	2.338882944	0.052323631	0.018726127	0	1.342215941	1.756952452	0	5
Plate404_MUSL_P21	1.53718558	0	0.006561541	0	0.010296305	0.044200182	0	5
Plate60_MUSL_A22	0.007614198	0.006520986	0.019710743	0	0.247520548	2.622269429	0.029398881	5
Plate60_MUSL_D21	0	2.372614134	0	0.013992373	3.108106829	4.174072773	0.008196784	5
Plate60_MUSL_F1	2.272758579	2.727720344	0.005193925	0	0.791626799	2.484822994	0.016138462	5
Plate60_MUSL_G20	1.298698904	0.008781992	1.315185088	0	0.243769828	3.443150803	0.012965578	5
Plate60_MUSL_H16	0.005948759	0.025214679	1.534070018	0.022866816	0.060754769	1.478126834	0	5
Plate60_MUSL_H22	1.801770803	2.692975497	0	0.03485974	0.345450055	2.53471509	0.003325831	5
Plate64_MUSL_A12	0.959562276	0.034739079	2.741708904	0.37094105	2.846299407	2.957946741	0.007825957	5
Plate64_MUSL_A15	0	3.846456495	3.051517044	0.005447366	0.03262703	0.05288313	0.014501095	5
Plate64_MUSL_A17	1.986013434	0.051409567	0.019865726	0.700412898	1.382732256	2.986719524	0	5
Plate64_MUSL_A24	0	2.38211631	0.023003545	0.545954804	1.451923331	0.142883608	0.006040227	5
Plate64_MUSL_B18	1.399732856	3.233888851	1.509851853	2.725282611	0.291486299	2.787518019	0.011622122	5
Plate64_MUSL_C18	1.117696846	3.70268405	0.905268092	1.599312226	0.155386157	3.023657888	0	5
Plate64_MUSL_C6	0.842049942	0.572506534	1.171924942	1.412160279	0.006938515	0	0	5
Plate64_MUSL_D11	2.153033639	0.051427081	2.347414639	0.017702735	0.006027676	0.026057164	0	5
Plate64_MUSL_D16	0.017165354	1.940408833	0.020738437	0.042220837	0.033229286	0	0	5
Plate64_MUSL_D19	0.006179758	0.031339619	3.651786335	1.533408871	0.070656877	1.622776217	0	5
Plate64_MUSL_D7	0	3.908342856	0.393418486	2.105533965	0.013221001	0.014423836	0	5
Plate64_MUSL_E16	0.032549621	2.362114338	0.025521852	1.740774399	0.008646005	0.037215698	0.008933659	5
Plate64_MUSL_E9	0.028468746	1.748221483	0.951926064	0.384893513	0.022483092	0.109601222	0.015543644	5
Plate64_MUSL_F1	0	1.058214284	1.418886361	2.128694568	0.008416341	0	0.004357647	5
Plate64_MUSL_F15	1.517982371	0.042447992	1.71214605	2.237228811	2.589329935	1.514672642	0.011385117	5
Plate64_MUSL_F21	1.717123408	3.284547971	0.431337073	0.877433702	0.022164497	1.341765115	0.002890935	5
Plate64_MUSL_F9	0.009531066	0.028286258	0	0.018392661	0	0	0.010637173	5
Plate64_MUSL_G1	0	3.793297338	2.140005804	0.118503715	0.008093642	0	0.017704218	5
Plate64_MUSL_G20	0.005411527	2.317042228	2.475001398	0	0.014141068	0	0.004423068	5
Plate64_MUSL_G8	0.018407083	0.054161846	1.332704869	1.746474233	0.0121159	0.051858263	0.006278727	5
Plate64_MUSL_H11	0.005142355	2.296832426	0.26667605	2.286127505	0.013440595	0.014663263	0.006967435	5
Plate64_MUSL_H14	0.015854313	3.776107629	0.01719318	1.424647217	0	0.015146754	0.007198086	5
Plate64_MUSL_H17	0	2.445129405	0.025264596	0.002121081	0.019153804	0.013975571	0	5
Plate64_MUSL_H9	0.005934287	0.073639653	0.022985809	2.341748566	0	0	0.01203485	5
Plate66_MUSL_B13	0	0.008489336	3.124625149	0.019122288	0.830295758	0.874762947	0.003371183	5
Plate66_MUSL_D10	0	1.751525165	1.36602861	0.011346545	0.034503952	0.012693475	0.003635798	5
Plate66_MUSL_D3	0	0.030849908	0.554911957	0	0.89487403	0.123181351	0.00883913	5
Plate66_MUSL_D4	0	0.018964406	0.021609973	1.041059732	0.848240514	1.638891773	0.012262553	5
Plate66_MUSL_D5	0.01131493	3.344308652	3.259077492	1.28192748	2.53920347	3.199257194	0.014605302	5
Plate66_MUSL_E1	0	0.079389969	1.000674549	0	0.00528702	0.01150712	0	5
Plate66_MUSL_E2	0	2.485882371	0.014305129	0.076301589	1.856493332	2.817555674	0.005983947	5
Plate66_MUSL_E4	0	1.526374785	1.712188111	0	0.021339142	0.090004923	0	5
Plate66_MUSL_E9	0	0.034171078	0.52672284	0.008954814	1.404060171	1.302509341	0.005240291	5
Plate66_MUSL_F1	0.005365565	1.54045459	0.792320065	0.824670979	0.265118368	0.58864045	0.008010528	5
Plate66_MUSL_F12	0	1.921330966	1.926140285	0.015479538	0.010506054	0.0114633	0.003281996	5
Plate66_MUSL_F18	0.005222749	0.022163261	0.243860368	0.026450677	0.601363711	1.192537496	0	5
Plate66_MUSL_F21	0	0.01078222	0.221396378	0.02745938	0.970695648	1.261511133	0.012410017	5
Plate66_MUSL_G13	0	1.085575889	0.372606085	1.139690749	0.173350975	0.693824452	0	5
Plate66_MUSL_G17	0.020899232	3.098470844	2.779485391	0.017818389	0.015532533	0.016943894	0.013232356	5
Plate66_MUSL_G2	0	1.826761457	1.46725211	1.355655306	0.024755186	0.053277117	0.008202167	5
Plate66_MUSL_G20	0.006212899	1.281835426	1.243339086	0.005373487	1.296922618	2.177125676	0.00421702	5
Plate66_MUSL_G22	0	2.718314307	1.478134154	0	0.008348304	0.035951777	0	5
Plate66_MUSL_G5	0	3.320104854	0.018777584	0.020802606	0.006347064	0.027423417	0	5
Plate68_MUSL_A11	0	0.018273492	0.157948508	1.469422824	0	0	0.00497768	5
Plate68_MUSL_A13	0	2.343627776	0	0.147280666	0	0	0	5
Plate68_MUSL_A18	0	0.014093986	0.154737542	0.018098344	0.980095833	0.213133966	0.011181338	5
Plate68_MUSL_A22	0.006165653	0.253426296	0.017921901	0	0	0.034826005	0.013718029	5
Plate68_MUSL_B13	0.006818764	0	1.175826027	0	0.017798268	0.03845731	0.015165099	5
Plate68_MUSL_B9	0.007122972	0.01818971	2.004759061	1.001017406	0.018587778	1.683228153	0.004835441	5
Plate68_MUSL_C12	0	2.357043419	0.495330465	0.072740529	0.007707696	0.016751931	0.007964256	5
Plate68_MUSL_C17	0.024347093	0	0.004011243	0	0	0.017531763	0	5
Plate68_MUSL_C3	0	0.004991939	0	0.043911944	0.037644655	0.049031187	1.161881659	5
Plate68_MUSL_C7	0.012183801	1.422374063	0.005711551	0	0	0.017998492	0.021263416	5
Plate68_MUSL_D16	0.006572201	2.021481068	1.633458913	1.356872937	0.01715808	0	0.004255932	5
Plate68_MUSL_D21	0	2.472756018	1.333697187	0	0	0	0.004262609	5
Plate68_MUSL_D24	0	0	0	0	0	0	0.004366622	5
Plate68_MUSL_D9	0	2.693359159	0.100291981	0.217342791	0.009529771	0.040960653	0	5
Plate68_MUSL_E24	0.028306367	2.819232086	2.132072662	0	0	0	0.014522479	5
Plate68_MUSL_E4	0	2.763769517	0	1.353504511	0	0	0.018677061	5
Plate68_MUSL_E7	0	0.423318852	0	0.027376731	0.018616177	0	0	5
Plate68_MUSL_F23	0	1.52528117	1.734249095	0	0.058520306	1.214440731	0.008857876	5
Plate68_MUSL_G13	0	0	0.351278114	0.166569719	0	0	0.019321044	5
Plate68_MUSL_G16	0.014075184	0	0.012727158	0	0.01843049	0	1.735870106	5
Plate68_MUSL_H14	0	2.100795654	0.151211239	0.981422575	0	0	0.019972389	5
Plate68_MUSL_H20	0	2.190022793	0.169380588	1.041266729	0	0	0.004566127	5
Plate68_MUSL_H5	0.012510669	0	2.518791017	0	0.008226471	0	0	5
Plate70_MUSL_B18	0.004730587	0.004050552	0	0	0	0.026808812	0.02225749	5
Plate70_MUSL_E11	0	0	0.005048732	0	0	0	0.015078369	5
Plate70_MUSL_F15	0	0.012597112	0	0	0	0.02377548	0.034841853	5
Plate70_MUSL_H20	0	0.007895526	0	0	0	0	0.020174089	5
Plate72_MUSL_D5	2.308927033	2.859472119	1.968927851	2.132940698	0.08819497	1.043965493	0.02685955	5
Plate72_MUSL_D6	0	0.01075221	0.004651889	0	3.713484531	4.129101551	0	5
Plate72_MUSL_E20	0.012943642	0	0.32503284	0	1.3989298	3.977269021	0.003141775	5
Plate72_MUSL_F14	0.01207242	1.767189842	1.177389426	0	0.463562531	0.017249509	0.012277741	5
Plate72_MUSL_H20	0.005114191	0.02122439	1.721804465	1.674163798	0	0	0.013810934	5
Plate404_MUSL_A2	0.012659387	0	0.005739468	0.032085441	2.731296392	0.862377067	0.004111704	6
Plate404_MUSL_A21	0.043028778	0.012466838	0.037459909	0.012590914	0.056095663	0.190582377	0	6
Plate404_MUSL_A23	2.747879216	0.012038977	0.007511414	0.194940392	0.276964056	1.801634592	1.270205636	6
Plate404_MUSL_B14	2.484801722	0.039399944	0.012889696	2.897278786	2.368643512	0.756772787	0.00986039	6
Plate404_MUSL_B4	1.923736626	0.011293198	0.019212085	2.545853542	1.682529148	0.205462013	0	6
Plate404_MUSL_C20	2.494731695	2.009466439	0.003018737	1.635827923	0.183223309	1.893220573	0	6
Plate404_MUSL_C7	2.218159682	0.009250858	0.004006561	1.748545544	0.110293328	1.608824817	0	6
Plate404_MUSL_C8	0.005932684	0.008942177	0.017248535	0.019720371	0.038299933	0.097389322	0.004026642	6
Plate404_MUSL_E10	0.675554287	1.348463072	0.006373388	0.029261986	2.584232573	0.868185683	0	6
Plate404_MUSL_E2	0.035277498	0	0.020780378	0.003099466	2.6100755	1.648158258	0.031997967	6
Plate404_MUSL_E24	0	0.036385206	0	0	0.055255508	0	0	6
Plate404_MUSL_G10	2.624736428	0.015310223	0.016499388	2.480835412	1.805525325	1.885992656	0.01134809	6
Plate404_MUSL_G17	0.0470025	0.012035011	0.007803033	0.612065773	0.075981005	0.234497538	0.002715651	6
Plate404_MUSL_G6	1.424790865	0.019480615	2.1185328	0.02397617	2.514593881	2.535392549	0.89898935	6
Plate404_MUSL_H4	0.928804638	0.010359851	0.006214305	0.445081017	2.845712718	3.497095069	0	6
Plate404_MUSL_I1	0	0.042646156	0	0	0	0.087817265	0	6
Plate404_MUSL_I14	1.796152074	0	0.170614836	0.584083991	1.826924369	3.097565078	0	6
Plate404_MUSL_I18	1.436762318	1.534428224	0.007089395	0.00706	2.222543617	1.43348421	0	6
Plate404_MUSL_K14	0.044083272	1.488798274	0.003661405	0.007279149	0.804078658	0.107047513	0.007611064	6
Plate404_MUSL_K15	0	2.809011405	0	0.0129569	0	0	0	6
Plate404_MUSL_K20	2.63612977	0.013149911	0.006690163	1.806289138	1.537483136	2.842416431	0	6
Plate404_MUSL_K21	0	0.036227986	0.02270608	0	0.011505378	0.073058399	0	6
Plate404_MUSL_K23	1.64670406	0.018411454	0.014035922	0.020789352	1.543759131	0.258852737	0	6
Plate404_MUSL_K5	2.26001179	0.020387528	0.008659841	0.00415198	1.880632952	2.039585703	0	6
Plate404_MUSL_K8	0.046327814	0.046265127	0.007115857	0.030130925	0.040646603	0.127386864	0	6
Plate404_MUSL_L15	0.04704138	0	0	0	1.477409872	0.188136093	0	6
Plate404_MUSL_M11	0.062902443	0.027406577	0.02091559	0.030928387	0.26097325	0.190010157	0.017962107	6
Plate404_MUSL_M15	0.108839801	0	0.080704309	0.105655794	0	0.079143731	0	6
Plate404_MUSL_M6	0.013404145	0.005758686	0.019536056	0.002912325	0.043319507	0.056374739	0.014956383	6
Plate404_MUSL_M9	0.028964053	2.45668812	0	0.032658193	0.655218767	2.726546871	0	6
Plate404_MUSL_N18	0.010272135	0.015465958	0.014981966	0.024563012	0.04633321	0.111835938	0.006478761	6
Plate404_MUSL_N22	0.970592534	0.020288608	0.021041865	1.170893007	2.676548371	1.148091793	0	6
Plate404_MUSL_N6	0.016843986	0.008511052	0.010180936	0.004883205	2.75160689	1.058430511	0	6
Plate404_MUSL_O1	0	0	1.021907886	0	0	0	0	6
Plate404_MUSL_O11	0.090566574	0	0.033689189	0	0.160550732	0.240272126	0	6
Plate404_MUSL_O15	0.394639868	0	0.019823277	1.266276252	0.110023132	0.061547318	0	6
Plate404_MUSL_O22	0.037642803	1.920620328	0.006908671	1.687060522	0.049113868	0.198696572	0	6
Plate404_MUSL_O6	2.060532896	0	0.011014603	1.078613051	0.979462527	0.218075067	0	6
Plate404_MUSL_O9	2.438303389	0.012615326	0.016293872	0.027759824	2.815030908	2.926484714	0	6
Plate404_MUSL_P12	1.528553127	1.679310069	1.466813522	0.648557492	0.255563358	2.06060273	0	6
Plate404_MUSL_P19	1.061684751	0.007942837	0.015051136	0.002011558	2.918836679	3.122997329	0	6
Plate60_MUSL_A2	0.030361722	0	0.010004545	1.508470815	0.010081615	0.043293667	0.775227615	6
Plate60_MUSL_A3	1.799755033	0	0.013960649	0.016602395	0.245046793	2.255183701	0.013283569	6
Plate60_MUSL_A7	0.015661402	0.012246165	0.021035432	0	0.010654454	0.067806172	2.30887362	6
Plate60_MUSL_B11	0.013789327	0	0.012892349	0	0.036995883	0.020362486	0.031991435	6
Plate60_MUSL_C7	0.018234031	0	0.133251842	0.022639511	0.017795872	0	0.66170297	6
Plate60_MUSL_D8	0	0	0.035940318	1.994434908	0.016290542	0.069261099	0.008450608	6
Plate60_MUSL_E2	1.22012941	0	0.003439266	0	0	0.02986953	0.524744037	6
Plate60_MUSL_F16	0	0	0	0	0	0	1.958608347	6
Plate60_MUSL_F5	1.309729814	0.01156467	0.004414262	0	0	0	0.004596682	6
Plate60_MUSL_G1	0.023676788	0.006812778	0	0	0	0.044747557	1.657474239	6
Plate60_MUSL_G6	0	2.705828757	0	0	0	0	0.004546561	6
Plate60_MUSL_G9	2.977318511	0	0.008101646	0	2.212676886	0.394223137	0.027193046	6
Plate60_MUSL_H13	0	0.027285161	0.01782336	0	0.027879519	0	1.864798178	6
Plate60_MUSL_H2	0	0.03789478	0.005537517	0	0	0.024140887	3.136363993	6
Plate60_MUSL_H3	0.028761948	0.025963399	0.003269481	0	0	0.01430758	2.07693264	6
Plate60_MUSL_H6	0	0.018508319	0	0	0.00950136	0.020628692	1.006960057	6
Plate64_MUSL_A14	1.148499641	2.930050201	0.015071367	1.405482106	0.030147145	0.064683816	0.005257654	6
Plate64_MUSL_B12	0.005117936	0.0174153	0.0198469	0.026960999	0.019999037	0.070928865	3.004255872	6
Plate64_MUSL_B13	0	3.248756915	0.026103464	0	0.071972086	0.045499745	0.016390493	6
Plate64_MUSL_B17	1.465373064	0.03074554	0.024066945	0.196879108	0.028316726	0.040954343	0.019594305	6
Plate64_MUSL_C12	0.005873881	0.053984621	0.026496262	0.005080156	2.986935809	0.535854608	0.011912714	6
Plate64_MUSL_C2	0.040885111	1.656682792	0.037084615	0	0.013623757	0.029508251	0.021040183	6
Plate64_MUSL_C20	0	0.0737048	0.01444107	0.926123808	0.009724871	0	0.00503674	6
Plate64_MUSL_D21	0	0.058629699	0.022706041	0.025093858	0.007684927	0.016702667	0.003978248	6
Plate64_MUSL_F16	0	0.036277755	0	0.036933448	0.009227698	0	0.014268044	6
Plate64_MUSL_F17	0	3.30742294	0	0	0.015871405	0.067524193	0	6
Plate64_MUSL_F3	0	2.451535491	0	0.013401155	0	0.011482458	0.005200821	6
Plate64_MUSL_G21	0	3.500271706	0.01149035	0.002760366	0	0	0	6
Plate64_MUSL_G23	0	1.603968862	0.920673642	0	0	0	0	6
Plate64_MUSL_G3	0.013790427	2.485514669	0.006700105	0	3.259859636	3.140370195	0	6
Plate64_MUSL_H16	0.150792067	0.069712463	0	0.011156449	0.016886148	0	1.672406337	6
Plate66_MUSL_A18	0	0	0.052897629	0	0.047512977	0.026212846	0	6
Plate66_MUSL_A24	0	0.007918629	0.015110293	0.022409553	0.022753529	0.016610173	0.047985373	6
Plate66_MUSL_B9	0	0.039014431	0.019950697	0	0.008090013	0.017578934	0.004188357	6
Plate66_MUSL_C12	0	0.014296577	0.010893632	0.411461504	1.859363899	2.862645461	0	6
Plate66_MUSL_C4	0	0.042151806	0	1.597578456	0.036743712	0.115621097	0	6
Plate66_MUSL_D11	1.104997811	0.043061795	0.018919995	1.633285713	0.025340201	0.08070153	0.010729886	6
Plate66_MUSL_E19	0	0.004740795	0.01435556	0.014490475	0.021621135	0.031317043	0	6
Plate66_MUSL_E20	0	0.012537594	0.015868581	0.295215347	1.796067323	2.825218936	0	6
Plate66_MUSL_F9	0	0.028070796	0.093703002	0	0	0.102615807	0.012706723	6
Plate66_MUSL_H15	0	0.004428507	0.004674513	0.019902187	0.020208064	0.01474691	2.042709055	6
Plate66_MUSL_H3	0.020907594	0	0.196445643	0	0.575363726	1.427622616	0.016253807	6
Plate68_MUSL_A1	0	0	0.005300941	0	0.318404071	0.089430976	0.018066718	6
Plate68_MUSL_C4	0	0	0.005366933	0	1.206793015	0.387707088	0	6
Plate68_MUSL_D12	0.005589514	0.011657055	0.005052133	0	0	0	0.012440546	6
Plate68_MUSL_E20	0	1.265710067	0.005763379	0.04840429	0.008359109	0	0.004327955	6
Plate68_MUSL_E5	0	1.860533706	0	1.516522979	0	0	0.004381922	6
Plate68_MUSL_F8	0	0.028687948	0	1.543474004	0.043652591	0	0.011461693	6
Plate68_MUSL_G11	0	0	0.004499422	0.311610989	0.009047894	0	0	6
Plate68_MUSL_H1	0	2.072139343	0	0	0.032221996	0.06905498	0	6
Plate68_MUSL_H15	0	2.694820591	0	0.071624658	0.012592716	0	0	6
Plate68_MUSL_H21	0	0.01456622	0	0	0	0	0	6
Plate68_MUSL_H24	0	0.014099838	0	0	0.021536451	0	0.144465501	6
Plate70_MUSL_A24	0.006522792	0.016512498	0	0	0	0	0.022736964	6
Plate70_MUSL_A4	0	0.021083403	0	0	0	0.017673052	1.60834257	6
Plate70_MUSL_B19	0.022849934	0	0	0.016581938	0	0	2.778612476	6
Plate70_MUSL_C14	0	0.026089251	0	0	0	0.017540527	0.016060483	6
Plate70_MUSL_C19	0.005297478	0.007986032	0	0.514678785	0.881686725	0.073334388	0.022459965	6
Plate70_MUSL_C2	0	0	0	0.005611779	0	0	0.018601591	6
Plate70_MUSL_D23	0	0.004873547	0	0	1.235979957	0.144404606	0.008197781	6
Plate70_MUSL_D5	0.019250685	0.005079114	0	1.376465039	2.031454554	0.246054554	0.01637099	6
Plate70_MUSL_E2	1.62469721	0	0	0.023199262	0	0	0.008588382	6
Plate70_MUSL_H13	0.030063583	0	0	0	1.479484676	0.215852369	0.030626732	6
Plate70_MUSL_H15	1.308180258	0.012379116	0	0	0	0.040847759	1.964833138	6
Plate70_MUSL_H23	0	0.005157096	0.00222765	0.013190873	0	0	1.709730744	6
Plate72_MUSL_B3	0	0.007952003	0.006863543	1.266357189	0	0	1.22476113	6
Plate72_MUSL_C21	0	0	0	0.046182716	0	0	0.022764581	6
Plate72_MUSL_E24	0	0.038546751	0	1.788910808	0	0.063699689	0.012735921	6
Plate72_MUSL_F12	0.005338603	0.008047944	0	0	0.006999992	0.015220101	1.984561916	6
Plate72_MUSL_G18	0.016078811	0.010263159	0.003915895	0.013186268	0	0.050498556	0	6
Plate72_MUSL_H15	0.048324492	0.042895949	0.022871305	0	0	0.070788078	0.017211458	6
Plate404_MUSL_B12	0.015967694	0.024873048	0.00721585	0.021297235	0.028774092	0.1749636	0	7
Plate404_MUSL_G1	0	0	0	0	0.057687707	0.121909421	0	7
Plate404_MUSL_G13	0.016837833	0.025309668	0.010995358	0	0.043601986	0.217730779	0	7
Plate404_MUSL_H23	0.010746081	0.008121519	0	0.02556585	0.068490356	0	0.007299234	7
Plate404_MUSL_H24	0	0	0	0	0.056574168	0.226462319	0	7
Plate404_MUSL_L12	0.042997736	0.00458484	0	0.003791157	0.050589208	0.06103845	0.009647467	7
Plate404_MUSL_M2	0.021582914	0	0.003348953	0.713781269	0.373625116	2.555896062	0	7
Plate404_MUSL_N16	0.046093279	0.017786317	0.013558343	0.046352231	0.033812762	0.152881178	0.003547722	7
Plate404_MUSL_P18	3.121126187	0.004669925	1.38947188	1.47373768	3.057448447	2.599426815	0	7
Plate60_MUSL_A11	0.009965893	0	0.301695753	0	0.75009593	0.028291987	0.006457428	7
Plate60_MUSL_A18	0.03818437	0	0.058322526	0	0.027550135	1.413489132	0.014330155	7
Plate60_MUSL_A19	0.008949177	0	0.025944471	0.029644149	0.023319292	0	0.012117179	7
Plate60_MUSL_A4	0.08599452	0.011233151	0.004860629	0.035411772	0	0	0.005061449	7
Plate60_MUSL_B18	0	0	0.018664073	0	0	0.036255624	0.726839385	7
Plate60_MUSL_C23	0.015060289	0	0.021941554	0	0.585853618	1.688764365	0.009767097	7
Plate60_MUSL_D1	2.560618967	0	0	0	1.720796081	0.269316345	0.058485706	7
Plate60_MUSL_E12	0.01799031	0.004735508	0	0	0.023542894	0.038266237	1.211634314	7
Plate60_MUSL_G15	0.012323181	0	0.018574136	1.000895751	0	0.018203951	0.012958867	7
Plate60_MUSL_G24	0.049384483	0.037566919	0	0	0.0165027	0.070139407	0.0085611	7
Plate60_MUSL_H1	0.014614528	0.022773757	0.022063585	0.052311154	0	0	0.01029398	7
Plate64_MUSL_B14	0	0.030286905	0.023121599	0.034172563	0.011717125	0.050183771	2.193226747	7
Plate64_MUSL_B23	0	0	2.409157176	1.093031826	0.004632771	0	0	7
Plate64_MUSL_B6	0	0.02392549	3.533432225	1.859367462	0.050667046	0.031905665	0	7
Plate64_MUSL_C10	1.325482215	0.056944645	2.362348882	0	0.011167076	0.024221697	0.059415267	7
Plate64_MUSL_D12	1.169831847	0.043824396	0.012652016	0.018663473	3.081275446	0.80316461	0	7
Plate64_MUSL_D2	0.010166376	0.042802535	0.018298275	0.060001052	0.052248254	0.084183654	0	7
Plate64_MUSL_F20	0.005210391	0.030820661	0	0.02004948	0.0203576	0.014856334	1.735754733	7
Plate64_MUSL_F8	0.029350033	0.24748405	0	0	1.976118101	0.113775438	0.010822749	7
Plate64_MUSL_H19	0.004559044	0.007792064	0.014766424	0.005908146	0	0.013006967	0.006177739	7
Plate66_MUSL_B1	0	0.01918135	0.01723975	0.005197775	0.016695725	0.018211821	0.004340197	7
Plate66_MUSL_C14	0	0	1.271250868	0.03584009	3.101319031	4.102955464	0.003837413	7
Plate66_MUSL_D6	1.904863049	0.020051847	0.010218892	0.006795885	0.020490251	0	0.027710749	7
Plate66_MUSL_E5	0	0.049668871	0.031769931	0.004276929	0.03201201	0.068613051	0	7
Plate66_MUSL_F6	0	0.021661744	0.03708457	0	0.00947331	0	0.009788354	7
Plate66_MUSL_G18	0	0.029832612	0.009573324	0.015134095	0.013177485	0.028549024	0	7
Plate66_MUSL_G7	0	0.035850096	0.027386592	0.014194802	0.006198532	0.026788216	0	7
Plate66_MUSL_G8	0	1.410298208	0.035336942	0	0.03560572	0.038805992	0.673245344	7
Plate66_MUSL_H24	0	0	0.883695653	0.02496114	0.008519496	0	0.863640329	7
Plate68_MUSL_A23	0.005664317	0.009252264	0.016472488	0	0	0.016143852	0.00384433	7
Plate68_MUSL_B16	0	0.013547204	0.005874463	0.030777128	0.016968045	0.018508641	0	7
Plate68_MUSL_B20	0	0	0.007271369	0	0.028993099	0.031608372	0.003792872	7
Plate68_MUSL_B21	0.006239171	1.301068118	0	0.253343933	0.024341002	0.017772835	0.012651183	7
Plate68_MUSL_B4	0	0.022643891	0.008672871	0	1.026298948	0.391448072	0.004525436	7
Plate68_MUSL_C13	0	0	0.006132486	0	0.017709033	0	0.013752888	7
Plate68_MUSL_E17	0.007876813	0	0	0	0	0.022404092	0.825011866	7
Plate68_MUSL_E21	0	0.021189706	0	0	0.045492838	1.442539537	0.004798364	7
Plate68_MUSL_E23	0.012141135	0.006367796	0.035092856	0	0.007982976	0	0.000331551	7
Plate68_MUSL_F16	0	0.021619713	0	0.02773281	0.032957661	0	0	7
Plate68_MUSL_F17	1.340097347	0	0	0	0.014928267	0	0.007741398	7
Plate68_MUSL_G10	0	0	0	2.185559731	0	0	0	7
Plate68_MUSL_G3	0	0	0	0	0.009423453	0	0.004880274	7
Plate68_MUSL_H11	0	0.901283398	0	0	0.011673006	0	0.019785213	7
Plate68_MUSL_H6	0	0.013049115	0.006909062	0	0.029758473	0	0	7
Plate68_MUSL_H7	0	0.011783636	0.020042993	0	0.009045334	0	0.004684025	7
Plate70_MUSL_A19	0	0.00822217	0	0.839747511	0	0	0.139073426	7
Plate70_MUSL_A23	0	0	0	0.024466329	0	0	0.029188472	7
Plate70_MUSL_A3	0	0.038841743	0	0	0	0.016435559	0.007175634	7
Plate70_MUSL_B10	0	0	0	0	0	0	0.74622573	7
Plate70_MUSL_B14	0.016350912	0.007030582	0	0	0	0	0.032984808	7
Plate70_MUSL_B2	0	0	0	0	0	0	1.486799107	7
Plate70_MUSL_B23	0	0.008606275	0	0	0	0	0.014898173	7
Plate70_MUSL_B9	0	0.012690888	0	0.020229285	0	0	0.020488372	7
Plate70_MUSL_C8	0.014628585	0	0	0	0	0	0.52834298	7
Plate70_MUSL_D1	0	0	0	0	0	0	0.020174205	7
Plate70_MUSL_E22	0	0	0.005231996	0	0	0	0.007841943	7
Plate70_MUSL_E5	0.005179502	0.007808415	0.997267156	0.303555006	0.006791547	0	0.434892916	7
Plate70_MUSL_E8	0.006686679	0	0	0	0	0	0.025704044	7
Plate70_MUSL_F10	0.009747235	0	0	0	0.012771871	0.027676764	0.600599246	7
Plate70_MUSL_F11	0	0	0	0	0	0.024745107	1.838905573	7
Plate70_MUSL_F18	0.013558886	0	0	0	0.118139356	2.469326878	0.010152101	7
Plate70_MUSL_F5	0.02507323	0	0	0	0	0.018022961	0.220212627	7
Plate70_MUSL_G4	0.013672173	0.014781216	0.006411808	0	0	0	0.026532188	7
Plate70_MUSL_H21	0.013003046	0	0	0	0	0.018575531	0.009532406	7
Plate72_MUSL_A16	0	0.006384845	0	0	0.008004333	0.017393629	1.753612117	7
Plate72_MUSL_A22	0	0	0.015516738	0.977077992	0	0.032413949	1.360981841	7
Plate72_MUSL_A3	0.006102532	0	0.003977622	0	0.00800071	0.05127604	0.619827563	7
Plate72_MUSL_B9	0	0	0.013401114	0	0	0.019595601	0.024306855	7
Plate72_MUSL_C16	0	0	0	0	0	0.038286219	0.009194389	7
Plate72_MUSL_C8	0	0	0.129558965	1.680421137	0	0	1.753050005	7
Plate72_MUSL_D14	0	0.013085449	0	0	0.025101984	0	1.101833791	7
Plate72_MUSL_E16	0	0.004271893	0	0	0	0	1.694802951	7
Plate72_MUSL_E19	0	0	0.003532026	0	0.007106023	0.030664306	0.010993825	7
Plate72_MUSL_E5	0	0	0.005468792	0	0	0	1.134877402	7
Plate72_MUSL_F16	0.012744097	0.021718812	0.223563978	0	0.033107879	0.402848952	0.00865915	7
Plate72_MUSL_F2	0	0.009854781	0.008506978	0	0	0	0.018834731	7
Plate72_MUSL_F4	0	0.010575141	0	0	0	0	2.495729636	7
Plate72_MUSL_G1	0.014235246	0.006117194	0	0	0	0	0.00484902	7
Plate72_MUSL_G20	0.031788963	0.006900866	0.010479859	0	0	0.022914249	0.009334615	7
Plate72_MUSL_G8	0	0.012196689	0.009291249	0	0	0	0.032698318	7
Plate72_MUSL_G9	0.019537183	0.021902961	0	0	0	0.041170855	0.009898008	7
Plate72_MUSL_H22	0.018199108	0.016143776	0.003371392	0.020002831	0	0	0.00351079	7
Plate404_MUSL_D18	1.956049495	0.008087205	0.960160762	1.039885887	2.248950942	4.195609868	0	8
Plate404_MUSL_E21	1.525000249	0	0.57676682	0.417405306	0.94492826	0	0.594758019	8
Plate404_MUSL_E5	2.067735318	1.926804804	1.762262869	2.033975091	1.997650218	2.413442196	0	8
Plate404_MUSL_E6	1.864341017	0.009318863	0.004030119	0.023759322	3.516367929	2.265515882	0.004196697	8
Plate404_MUSL_F20	2.6230028	2.780443447	2.932940509	1.685925391	0.241589137	2.393099415	0.031094715	8
Plate404_MUSL_I17	0.014164359	0.028092477	0	0.956250851	3.006018631	3.222879405	0	8
Plate404_MUSL_I23	1.043691149	0.674011007	0.469324023	1.405793924	1.53067605	2.186757792	0	8
Plate404_MUSL_K10	0.05018621	3.521861248	2.727344469	0	0.056277435	0.041267406	0	8
Plate404_MUSL_L10	2.193807515	0.012016504	0.00749736	0.968088048	2.317085908	2.480272479	0.007249649	8
Plate404_MUSL_M21	2.501948687	0.012960094	0.005610631	1.468964345	3.643297168	4.397727456	0	8
Plate404_MUSL_M22	2.244304719	1.156536281	0	1.552788559	2.992821391	3.896865383	0.729743144	8
Plate404_MUSL_O8	2.105750656	2.722924822	0.050221524	0	0.666673979	3.455035166	0	8
Plate60_MUSL_A12	0.012551505	0.018886992	2.948746225	1.458666582	0.0164392	0.017932209	0	8
Plate60_MUSL_A17	1.966399871	0.98012051	0.019536635	0.015390772	0.44255611	0.050776798	0.004100759	8
Plate60_MUSL_A20	2.406798496	0	3.510787957	2.334218615	3.626966212	4.466893408	0.009168484	8
Plate60_MUSL_B10	1.846080524	0	1.91681386	0	0	2.253808426	0.514287071	8
Plate60_MUSL_B20	0	0	0.018506096	0.021156251	0.016627316	0.087565422	0.012319707	8
Plate60_MUSL_D4	0	1.319740276	0.527902426	0	0.876098789	1.962875717	1.406219498	8
Plate60_MUSL_D7	0.015006587	0.012858812	1.315588246	0	0	0	0.534633433	8
Plate60_MUSL_F24	0	0	0	0	0.038550484	0	0.889345758	8
Plate60_MUSL_F8	2.000090821	0	1.131954174	0.086499797	0.015176557	0	1.038009433	8
Plate64_MUSL_A19	0.033667016	0.086546449	2.986464558	0.005487482	1.025122554	1.721949466	0	8
Plate64_MUSL_A5	0.541690705	2.093119774	1.206100791	0	1.34293422	2.424691504	0.873386401	8
Plate64_MUSL_B24	0	1.220386733	1.035628007	0	0.797789973	0	0.789942016	8
Plate64_MUSL_B4	0	0.983308411	1.039942957	1.13212215	1.663095234	1.887206505	0.034767961	8
Plate64_MUSL_B5	1.103335032	0.024369511	1.201714202	0.0180935	3.848819896	4.326204569	0.006083644	8
Plate64_MUSL_E4	0	1.23533515	0	0.802889906	1.054333659	2.215469991	0.676142863	8
Plate64_MUSL_E8	1.819777419	0.032471888	0.677046216	1.35746904	2.31379262	4.737501314	0.01648541	8
Plate64_MUSL_F19	0	0.97822104	0.48934987	0.350012836	0	0	0	8
Plate64_MUSL_F23	0	2.391023854	0	2.003011804	0	0	1.5474181	8
Plate64_MUSL_G7	1.567515524	1.61785925	0	0	0.006421497	0	0.006635387	8
Plate64_MUSL_G9	0	0.042396813	0.015358371	0	0.013796953	0	0	8
Plate64_MUSL_H23	0	2.110527169	1.528630518	1.189459622	1.036705136	0	0	8
Plate66_MUSL_A12	0	0.595034489	1.239809757	0	1.783042764	2.165183411	0	8
Plate66_MUSL_A14	0.008064215	0.005785532	2.938724584	0.010054769	0.831315477	1.656299312	0	8
Plate66_MUSL_A16	0	0	0.308625213	0	0.547371169	0.952027458	0.118235543	8
Plate66_MUSL_A4	0	0	1.263598788	0	0.900807534	1.755541033	0.320349218	8
Plate66_MUSL_A6	0	0	1.162726771	0	1.546024545	1.764286626	0.610494727	8
Plate66_MUSL_A7	0	0.725474638	1.095357785	0	1.10049778	0.900013551	0.347972027	8
Plate66_MUSL_B11	0	0.036074781	3.211892768	0.610940333	0.296305559	0.040980372	0	8
Plate66_MUSL_B14	0.004700867	0.014125524	0.021248418	0	0.01229104	0.026642222	0.003841967	8
Plate66_MUSL_B17	0.006885375	0.003958281	2.609272447	0	2.265050049	1.353338257	0.004673969	8
Plate66_MUSL_B19	0.015933792	0.013654217	0.045985813	0.103332384	2.595552178	2.978591123	0.532540759	8
Plate66_MUSL_B21	0.357013097	0.312802776	1.423225558	0	0.446636297	0	0.458602734	8
Plate66_MUSL_B22	0.184420648	0.100850056	0.063965082	0	0	0.13569553	0	8
Plate66_MUSL_B8	0	1.987270796	2.910525158	0	0	0	0.020064597	8
Plate66_MUSL_C10	0	0.019649191	2.093834738	1.627395093	1.837129755	0.478187488	0	8
Plate66_MUSL_C15	0	0.464431728	0.412559108	0.650564215	0.315410246	1.232214807	0.311555756	8
Plate66_MUSL_C16	0	1.673559535	0.006620326	0.008780867	0.032920695	0.028809424	0.011191741	8
Plate66_MUSL_C17	0	0.009696734	2.477430218	0.004908676	0.014828206	0.016176085	0	8
Plate66_MUSL_C18	0	0.356234629	1.160881203	0.102608146	1.192807921	1.521933628	0.411125011	8
Plate66_MUSL_C24	0	0.00990961	0	0.005016702	2.2141098	2.427788945	0	8
Plate66_MUSL_C5	0	0.954269716	0.795084674	0	0.903748049	2.25671658	0	8
Plate66_MUSL_D15	0	1.094535986	0	0.288644648	1.264021832	1.464833602	0.560217545	8
Plate66_MUSL_D17	0	0.067503263	0.041618537	0.514971991	2.744063941	2.980622345	0.02325994	8
Plate66_MUSL_D21	0	0.03369824	0.029961931	0.01164723	2.052450696	1.824640972	0.023494548	8
Plate66_MUSL_E21	0	0.021663283	2.197506493	0	1.037664753	1.849874656	0.009420451	8
Plate66_MUSL_F13	0.005759073	0.014722298	2.259207668	1.504368614	1.390436087	2.369970224	0.003908699	8
Plate66_MUSL_F15	0	0.562397283	0.470456621	0	0.339028956	0.631875017	0.517944287	8
Plate66_MUSL_F16	0	0.03249586	2.016217657	0.243352883	1.257434362	0.176278916	0.004551876	8
Plate66_MUSL_F19	0	0.016106409	3.496492843	1.000810088	1.364759023	1.628984526	0.003640084	8
Plate66_MUSL_F2	0.430980347	0.648034704	0.819683643	0.56264394	0.548819025	0.586793365	0.173037666	8
Plate66_MUSL_F7	0	0.008101471	2.687905751	0	1.63025741	1.78957752	0.008078902	8
Plate66_MUSL_G11	0.010192958	0.051278534	3.785269968	0.019663931	0.888650478	0.90326948	0	8
Plate66_MUSL_G15	0	0.056179759	1.697764024	0	0.605848052	1.37611303	0.019984289	8
Plate66_MUSL_G16	0	1.456803236	0.843619212	0	0.651131633	0.694049734	0	8
Plate66_MUSL_H12	1.190992981	2.116534473	0.014549738	0	3.103490575	2.946628755	0	8
Plate66_MUSL_H18	0	0.261734981	0.274475875	0.249948615	0	0.693865436	0.413157868	8
Plate66_MUSL_H22	0	0.476509368	0	0.855702238	1.017818109	0	0.475448576	8
Plate66_MUSL_H23	0	0.665353327	0.307107682	0	0.895713478	1.426414729	0.318000807	8
Plate66_MUSL_H6	0.341084472	0.011724966	0.019943607	0	0.009000237	0.019546395	0.004660621	8
Plate66_MUSL_H8	0	0.019209373	0.016592748	1.849972442	0	0.03615019	0.008674359	8
Plate68_MUSL_A7	0	0.006154713	0.003835828	0	0	0.016770016	0.007972891	8
Plate68_MUSL_B5	0.007296085	0.007629947	0	1.195925349	0.046929493	0	0.550595267	8
Plate68_MUSL_D14	1.091895859	0.011386186	0.004927061	1.36505418	0	0	0	8
Plate68_MUSL_D23	0.002603796	0.006672606	0.003389362	0	0	0.007442089	0	8
Plate68_MUSL_E15	0	0	0	0	0.973064147	0.035481184	0.004264885	8
Plate68_MUSL_E16	0.028426755	0.006162845	0	0	0	0	0	8
Plate68_MUSL_F24	0	2.47755772	1.413761302	0	0	0	0.016578096	8
Plate68_MUSL_F5	0.528380017	2.697413896	0.00681331	0	0.601069839	0.141271357	0	8
Plate68_MUSL_H23	0.768911144	0.029671339	0.007364053	0	0.00535268	0.034549336	2.126187593	8
Plate70_MUSL_F2	0	0.352135748	0.302627632	0	0.075202847	2.705264199	1.493019917	8
Plate70_MUSL_G7	0	0	0	0	0	0	1.435807343	8
Plate70_MUSL_H14	0	0	0	0	0	0	0.018489418	8
Plate72_MUSL_B6	0.013187185	0.006918149	1.856191222	0	0	0.037327374	2.186384031	8
Plate404_MUSL_A16	0.024580498	2.454834129	0.016072962	0.02357801	0.01940444	0.095144234	0	9
Plate404_MUSL_A5	0.045976923	0.012417813	0.006316565	0.01868827	0.031428975	0.054266759	0	9
Plate404_MUSL_C17	0.026189499	1.625634622	0	0.456224582	0.054218941	0.114794275	0	9
Plate404_MUSL_D1	0	2.776923023	0.022567798	0	0.044975457	0	0	9
Plate404_MUSL_D11	0.023092483	0.019798844	0	0.010047558	0.115671409	0.064787283	0	9
Plate404_MUSL_F12	0.024525635	0.016859016	0.006445669	0.057855778	0.069229459	0.107794987	0.006711755	9
Plate404_MUSL_F15	0.011706618	1.838851111	0	0.029692161	0.015334618	0.096412359	0	9
Plate404_MUSL_H12	0.030911261	0	0	0.006762332	0.046945106	0.086128877	0.003378638	9
Plate404_MUSL_H16	2.573254234	0.004670142	0	2.074911316	2.860725595	3.808253298	0	9
Plate404_MUSL_J7	0.009702203	0.211326831	0	0.017828842	0.019009333	0.105919309	0	9
Plate404_MUSL_K24	0.066501496	1.940696558	0	0	0	0.093950812	0	9
Plate404_MUSL_K9	0.024289675	1.187285399	0.011935083	0.031776229	0.039539734	0.06807385	0	9
Plate404_MUSL_L13	0	2.193785909	0.054884024	0.114241236	0.115915851	0	0	9
Plate404_MUSL_M16	0.030268672	2.085777642	0.013221105	0.00750196	0.067417542	0.141730439	0	9
Plate60_MUSL_A13	0.011823125	3.631696302	0.030505126	0	0.015486954	0	0.023905599	9
Plate60_MUSL_A16	0	0.066532497	0.009469799	1.747013061	0.028359384	0.020718096	0.016186497	9
Plate60_MUSL_B5	0.018852705	0.021136471	0	0.373433101	0.027474303	0.114783946	0.009549622	9
Plate60_MUSL_D23	0	2.163881145	0.019435339	0	0.008769641	0.056089351	0.013561477	9
Plate60_MUSL_E24	0.01272577	0.063701127	0.011506239	0	0.024897463	0.070819162	0.01721922	9
Plate60_MUSL_F2	0.052378949	0	0	2.111253761	0	0	0.043143593	9
Plate60_MUSL_F22	0.007116478	0.006094509	0.006432765	0.023623039	0	0	0	9
Plate60_MUSL_G19	0.011549846	0	0	0	0	0.01650468	0.003766568	9
Plate60_MUSL_G4	0.026690951	0.014777473	0	0.026385709	0	0.02786387	2.886803369	9
Plate60_MUSL_G8	0.009432151	2.408443318	0	0.036079801	0	0.026789804	0.012770037	9
Plate60_MUSL_H4	0	4.049725727	0.005019393	0.180483906	0	0.043332704	0	9
Plate60_MUSL_H5	0.006469631	3.176415048	0.004217166	1.63954099	0.008481511	0.018425417	0.042066254	9
Plate60_MUSL_H9	0	1.992188758	0	0	0	0.032484829	0.016483723	9
Plate64_MUSL_C23	0	2.670981019	0.014071016	0	0	0	0	9
Plate64_MUSL_D15	0	2.538706444	0.028097605	0.023911944	0.024316257	0.017754708	0.005094687	9
Plate64_MUSL_E6	0.04274684	0.01647803	0.024962422	0.036877115	0.012655724	0.054121636	0.013450549	9
Plate64_MUSL_F6	0.007897645	0.023656093	0.00713915	0.07269501	0	0	1.669961259	9
Plate64_MUSL_G13	0.018051972	3.52208541	0	0.014897277	0.011881438	0.025760484	0.020137046	9
Plate64_MUSL_H21	0	0.021011553	0.011471164	0.004585153	0.009258239	0.020103692	0.005283869	9
Plate64_MUSL_H3	0	2.707543499	0.013122393	0.019440532	0.006633518	0.028647573	0.003275089	9
Plate66_MUSL_B2	0	2.174009691	0.03022735	0	0.043232493	0.05626223	0	9
Plate66_MUSL_D18	0.005439359	1.449762267	0.014105047	0.020923763	0.021245176	0.015505914	0.007369461	9
Plate66_MUSL_D2	0	1.572118352	0.024691982	0.030358486	0.008362572	0.018168293	0.410700723	9
Plate66_MUSL_E15	0	0.010253105	0.010398308	0	0.010478395	0.02273703	0.008130983	9
Plate66_MUSL_E3	0	0.01612616	0.007287729	1.644173824	0.009779992	0.021230192	0.002535885	9
Plate66_MUSL_F10	0.008975467	1.584908052	0.033635725	1.183554114	0	0.013591442	0.006159608	9
Plate66_MUSL_F22	0	1.094046163	0.007465357	0	0	0	0.012769403	9
Plate66_MUSL_G14	1.397137181	0.061604203	0.021732316	0	1.532774244	1.380688601	0.008692279	9
Plate68_MUSL_E22	0.006947597	2.252413958	0	0.749988912	0	0	0	9
Plate70_MUSL_C20	0	2.55441854	0	0	0	0	2.3169851	9
Plate70_MUSL_E17	0	0	0.033481309	0	0.007611624	0	0.130621171	9
Plate72_MUSL_C23	0	1.850598851	0	0	0	0	0.010385641	9
Plate72_MUSL_F1	0	0.016965509	0	0	0	0.037470607	0.013463421	9
Plate72_MUSL_F11	0.021640293	0.024510884	0	0	0	0.015576766	0.012162875	9
Plate72_MUSL_F21	0.005783281	1.456639577	0.007524495	0	0	0	0.011729514	9
Plate404_MUSL_I8	2.076912309	0.026909866	0.012975908	0	0.3343025	1.990722621	0.003530243	10
Plate404_MUSL_N7	0.013384761	0.01346937	0.393757773	0.02486832	0.029045431	0.143603035	0.003040998	10
Plate404_MUSL_O24	1.426687314	0.031632762	0	0	0.039531082	0	0	10
Plate404_MUSL_O3	2.105543604	0.010033353	2.662804057	0.00575849	0.025958742	0.03756361	0	10
Plate404_MUSL_P1	1.257132549	0	0.028327316	1.806343899	1.068502643	1.540418838	0.013850594	10
Plate404_MUSL_P8	2.452280899	0.010726607	0.036176447	0.033000726	0.008232929	0.052731729	0	10
Plate60_MUSL_A15	0	0	2.040617752	0.50748341	0.81375534	2.205380888	0.008132576	10
Plate60_MUSL_F19	1.033152878	0.007635602	1.18693931	0	0	0	0	10
Plate64_MUSL_D20	0.017499761	0.048030276	0.008599945	1.394166019	0.01153838	0.012589094	0.002993774	10
Plate64_MUSL_H20	1.024114961	1.806988668	1.946366038	1.685155875	0.067799612	2.076261856	0.005561064	10
Plate66_MUSL_C20	0.004917215	2.034779641	1.91170369	1.876880085	0.044285801	0.054953958	0	10
Plate66_MUSL_C6	0.025004676	0.81002778	1.220433048	0.055105589	1.314104501	2.034735718	0	10
Plate66_MUSL_D19	0	0.029870864	0.875282227	1.118990704	0.683861625	1.501511369	0.003643267	10
Plate66_MUSL_D23	0	1.172579235	0.848041275	0.973955623	0.829680445	1.340792022	0	10
Plate66_MUSL_E13	0	0.881450206	1.373216085	0.01645947	0.198107248	0.586248765	0	10
Plate66_MUSL_F17	0	0.016805053	0.443111288	0.01064117	0.4765936	1.188824984	0.003350677	10
Plate66_MUSL_F23	0	0.560410643	0.068502398	1.74018512	0	0.013953007	0.003319849	10
Plate66_MUSL_G10	0.023114451	0.994121372	0.027908708	0.562634394	0.011343786	0.024602462	0.011720671	10
Plate66_MUSL_G6	0.006345534	0.047874415	0.024564314	1.017430238	0	0	0.028036884	10
Plate66_MUSL_H21	0	0.00467925	0.022021665	0	0.004033869	0.034690575	0.004168396	10
Plate68_MUSL_B1	0.022398892	0.012389296	0.780678734	1.050226883	1.672246741	2.849477641	0	10
Plate68_MUSL_C10	0	0	0.112712421	0	3.138128416	3.629450877	0.004591363	10
Plate68_MUSL_C16	0	0.006356355	0	0	0.007968644	0	0.008233856	10
Plate68_MUSL_F19	0.79367986	2.895758344	0.130813453	0	0	0	0	10
Plate68_MUSL_G20	0.006699179	1.59466604	0.246935968	0.77012775	0.008782129	0	0.009074292	10
Plate68_MUSL_H12	0	1.916517213	0	0.220652894	0	0	0	10
Plate70_MUSL_D18	0	0.531416863	0	1.100533346	1.73791536	3.302440429	0.009334542	10
Plate72_MUSL_C12	0	0	0.016967784	0	0.017098039	0.036959181	1.46601896	10
Plate72_MUSL_D11	0.024926417	0	0	0.340860151	0.738608947	2.559691909	0.011344994	10

## Sheet: Source data Fig.3D
Source data Fig.3D	Expression Level
Cell Name	ZNF683	CXCR6	CRTAM	ITGAE	XCL1	XCL2	patient_ID	seurat_clusters
Plate60_MUSL_A24	0	0	1.590972908	0	0.011174941	0.024238647	1	3
Plate60_MUSL_B21	0.00698521	0	0.013599208	2.030997205	0.036134182	0.019884358	1	3
Plate60_MUSL_C13	0.017414337	0	0.01137296	0	0.011460512	0	1	3
Plate60_MUSL_C14	1.917539429	0	0.005494087	0	2.410998101	0.421365705	1	3
Plate60_MUSL_C18	0	0.0180234	1.194256119	0	0	0	1	3
Plate60_MUSL_C19	1.281297082	1.086178033	0	0	0.944718673	0.093550257	1	3
Plate60_MUSL_C24	1.684138621	1.834692721	0	0	1.915539862	1.504818544	1	3
Plate60_MUSL_C3	0.023999974	0	0.734297188	0	0	0.025056115	1	3
Plate60_MUSL_C8	1.234837602	0	0	0	0.170583189	2.753668927	1	3
Plate60_MUSL_D17	2.595293866	2.659707318	0.013246258	0	0.734273747	2.049922593	1	3
Plate60_MUSL_D19	0.022622048	2.140161151	2.441694338	0	0.015406875	0.016806914	1	3
Plate60_MUSL_D9	0	0.011945653	0.991660075	0	3.52980488	4.140362473	1	3
Plate60_MUSL_E10	2.555313273	0	0.846565526	0	1.033391098	1.760906896	1	3
Plate60_MUSL_E11	2.326133563	0	0	1.910613214	3.23916953	3.274715167	1	3
Plate60_MUSL_E14	2.205284603	1.779031728	0.0081552	0	0.20317353	2.844280657	1	3
Plate60_MUSL_E15	0.024369494	0.0547797	0	0.678444538	0.010733124	0.1113605	1	3
Plate60_MUSL_E17	0.876478344	0	2.511488951	0	2.355842977	1.795816049	1	3
Plate60_MUSL_E21	1.983091364	0.01731729	0.006621818	0.019585571	2.376610347	3.960209006	1	3
Plate60_MUSL_E8	2.370933363	2.155259782	3.10807602	0	2.338977008	3.432504773	1	3
Plate60_MUSL_F18	0.012473609	0.009429112	0.946455648	0.020788151	0	0	1	3
Plate60_MUSL_F21	1.794129578	0.017350849	0.960743582	0.115210175	2.316606245	1.717319821	1	3
Plate60_MUSL_F23	0.018743348	0	0.546392416	0	0.340856112	2.65751271	1	3
Plate60_MUSL_F9	0.450675177	4.018823134	1.217999742	0.146179637	3.985534047	3.889958184	1	3
Plate60_MUSL_G3	1.658308461	0.009680611	0	0	2.376486445	3.163470732	1	3
Plate60_MUSL_H11	1.313155136	0.031918143	0.003491193	2.360122099	2.042570779	2.034469793	1	3
Plate60_MUSL_H12	0.040154699	0.012492557	0	0.016996647	1.495429812	2.698121554	1	3
Plate60_MUSL_H14	0	0.019397156	1.509092514	0	0	0.013624289	1	3
Plate60_MUSL_H15	0.015184425	0.013011362	0.003315202	0	0.071037141	1.222719952	1	3
Plate60_MUSL_H20	1.309818753	1.649155462	0.414533748	0	1.230745679	2.009799507	1	3
Plate60_MUSL_A9	0.016146785	0	3.703145422	0	2.291150943	3.185480196	1	4
Plate60_MUSL_B14	0	0	0	0	0	0.025048834	1	4
Plate60_MUSL_B17	2.527072719	0	0	0	0.017228645	0.055350626	1	4
Plate60_MUSL_B22	0.011864366	0	0.419140971	0	3.367708154	4.262640378	1	4
Plate60_MUSL_B24	0	0	0	0	2.803580756	4.369151308	1	4
Plate60_MUSL_B3	0.006112233	0	0.017767524	0	0.121092899	2.000660883	1	4
Plate60_MUSL_C12	0	0	1.087419899	0	0.175266864	2.610374444	1	4
Plate60_MUSL_C16	2.277550848	0.009393387	0.018115095	0	2.68850046	1.249855885	1	4
Plate60_MUSL_D11	0	0.010536845	0	0	0.010169455	0.04366464	1	4
Plate60_MUSL_D20	0.024587222	0.009367508	0	0	0.008148431	0.035102507	1	4
Plate60_MUSL_D3	0.012845478	0	0.318587006	0.469091292	0	0.019015038	1	4
Plate60_MUSL_D5	0	0.011084492	1.05702257	0	0.065075964	1.337692008	1	4
Plate60_MUSL_F10	2.905839335	0.013065487	0.013787988	1.478460949	0.010030799	0	1	4
Plate60_MUSL_H17	3.255709056	0.01955234	0.016721179	0	2.10006869	3.769249466	1	4
Plate60_MUSL_A22	0.007614198	0.006520986	0.019710743	0	0.247520548	2.622269429	1	5
Plate60_MUSL_D21	0	2.372614134	0	0.013992373	3.108106829	4.174072773	1	5
Plate60_MUSL_F1	2.272758579	2.727720344	0.005193925	0	0.791626799	2.484822994	1	5
Plate60_MUSL_G20	1.298698904	0.008781992	1.315185088	0	0.243769828	3.443150803	1	5
Plate60_MUSL_H16	0.005948759	0.025214679	1.534070018	0.022866816	0.060754769	1.478126834	1	5
Plate60_MUSL_H22	1.801770803	2.692975497	0	0.03485974	0.345450055	2.53471509	1	5
Plate60_MUSL_A12	0.012551505	0.018886992	2.948746225	1.458666582	0.0164392	0.017932209	1	8
Plate60_MUSL_A17	1.966399871	0.98012051	0.019536635	0.015390772	0.44255611	0.050776798	1	8
Plate60_MUSL_A20	2.406798496	0	3.510787957	2.334218615	3.626966212	4.466893408	1	8
Plate60_MUSL_B10	1.846080524	0	1.91681386	0	0	2.253808426	1	8
Plate60_MUSL_B20	0	0	0.018506096	0.021156251	0.016627316	0.087565422	1	8
Plate60_MUSL_D4	0	1.319740276	0.527902426	0	0.876098789	1.962875717	1	8
Plate60_MUSL_D7	0.015006587	0.012858812	1.315588246	0	0	0	1	8
Plate60_MUSL_F24	0	0	0	0	0.038550484	0	1	8
Plate60_MUSL_F8	2.000090821	0	1.131954174	0.086499797	0.015176557	0	1	8
Plate72_MUSL_A11	0	0	1.264255172	0.021638475	0	0.031820957	2	3
Plate72_MUSL_A18	0.020310383	0	0	0	0	0	2	3
Plate72_MUSL_A24	1.317460677	0	0.004577333	0	0.009204203	0.039582307	2	3
Plate72_MUSL_A8	0	0	1.546110733	0	1.439432033	3.231290728	2	3
Plate72_MUSL_B10	0.022445206	3.276641637	1.891449785	0	0	0	2	3
Plate72_MUSL_B11	0	0.007903032	0.003416443	0	0	0.029673888	2	3
Plate72_MUSL_C15	1.407749694	0	0.07296456	1.379427804	0.011260348	0	2	3
Plate72_MUSL_C5	0	0	0	0.025568112	0	0	2	3
Plate72_MUSL_E3	0.004722489	0	0.021161553	0.014167777	0.006192735	0.013471242	2	3
Plate72_MUSL_F20	0.121971577	0.093576256	0.475764798	0.099163954	0	0.170739478	2	3
Plate72_MUSL_F24	0	2.621141987	0	0	0.219526785	2.403887149	2	3
Plate72_MUSL_G12	0	0.095903086	0.446709992	1.542649502	1.184302885	2.453541876	2	3
Plate72_MUSL_G14	0.015473228	0	2.116692849	0	0	0	2	3
Plate72_MUSL_G15	0	0.104396417	0.046371281	0	0	0	2	3
Plate72_MUSL_G24	1.043794123	0.97962481	0.004154157	0	0	0	2	3
Plate72_MUSL_H21	1.329185306	2.742007716	0.011119302	1.832209412	0.008086383	0	2	3
Plate72_MUSL_H8	0.006761032	2.295404689	3.119667531	0.002928164	0.01764839	0	2	3
Plate72_MUSL_A14	0.050535254	0	0.122311011	1.682376471	1.336051022	0.207838579	2	4
Plate72_MUSL_A9	0	0	0	0	0	0	2	4
Plate72_MUSL_B1	0.010816114	0.009265311	0	0	0.366308215	3.105109946	2	4
Plate72_MUSL_B16	0	0.018632436	0.075854588	0	0	0.017690407	2	4
Plate72_MUSL_B19	0.030127669	0	0.010245397	0.020232226	0	0	2	4
Plate72_MUSL_C13	0.820936984	0.018303492	0.023621184	0	0	0.034459058	2	4
Plate72_MUSL_C6	0	0	2.759127656	0	0.022695334	0	2	4
Plate72_MUSL_D12	2.279279132	0	0.007641959	0.233392904	0.03287571	0.047500174	2	4
Plate72_MUSL_D16	0	0.008824494	0.006719664	1.32608531	0.026815213	1.662459451	2	4
Plate72_MUSL_D2	0.010769837	0.016213276	0.307161281	0	0.989890195	1.134491002	2	4
Plate72_MUSL_D23	1.933993923	1.181135789	0	1.460425707	0	0	2	4
Plate72_MUSL_E1	0.018751868	0.004049939	2.671204545	0	0.012366585	1.658547903	2	4
Plate72_MUSL_E15	0.016229955	0	0.011889538	0.036322969	0	0.023169403	2	4
Plate72_MUSL_E7	1.356829088	0	0.004206951	0	0	0.014366593	2	4
Plate72_MUSL_E9	0	0	1.123340866	0	0.006759509	0.014699285	2	4
Plate72_MUSL_F19	0	0.010909208	0	0.961868707	0.266310255	2.028093512	2	4
Plate72_MUSL_G11	0.010933934	0.011822171	0	0	0.036623251	2.483090019	2	4
Plate72_MUSL_G13	2.183121331	2.030114279	1.641950291	0.547867035	1.370733362	0.056848317	2	4
Plate72_MUSL_H18	0.050065853	0.026495177	0.139861183	0.573536957	2.819318549	3.67728492	2	4
Plate72_MUSL_D5	2.308927033	2.859472119	1.968927851	2.132940698	0.08819497	1.043965493	2	5
Plate72_MUSL_D6	0	0.01075221	0.004651889	0	3.713484531	4.129101551	2	5
Plate72_MUSL_E20	0.012943642	0	0.32503284	0	1.3989298	3.977269021	2	5
Plate72_MUSL_F14	0.01207242	1.767189842	1.177389426	0	0.463562531	0.017249509	2	5
Plate72_MUSL_H20	0.005114191	0.02122439	1.721804465	1.674163798	0	0	2	5
Plate72_MUSL_B6	0.013187185	0.006918149	1.856191222	0	0	0.037327374	2	8
Plate66_MUSL_A11	0	0.023190219	3.543749808	1.612787258	2.783872363	2.620373624	3	3
Plate66_MUSL_A2	0	0.007293484	0.021860866	0.367221592	1.198867604	2.178829134	3	3
Plate66_MUSL_A9	0	0.020071804	0.082837735	1.95399005	0.762616396	1.705870582	3	3
Plate66_MUSL_C22	0	0.01308693	0.013272001	0	0.026571639	0.028971637	3	3
Plate66_MUSL_D12	0.021671259	0.041402352	0.010389669	0	1.624460483	2.593219764	3	3
Plate66_MUSL_D9	0	0.03829855	0.012860244	1.235925749	0.019376317	0	3	3
Plate66_MUSL_G1	0	2.823746832	0.02633383	0	0.007720484	0.033282283	3	3
Plate66_MUSL_G24	0	0.045424184	0.017520572	0	0	0.025595	3	3
Plate66_MUSL_H7	0	0.010128122	1.91739236	0.312722532	1.233911488	2.12344617	3	3
Plate66_MUSL_A1	0.006410521	1.765782293	0.036993245	0	0.049396702	0.036188741	3	4
Plate66_MUSL_B15	0	0.004098803	0.015500557	0	0.049147467	0.345315898	3	4
Plate66_MUSL_B18	0	1.672080528	0.013152186	0.015642141	0.005322434	0.011583957	3	4
Plate66_MUSL_B24	1.661552793	0.036826273	0.753548234	0	0.341912562	1.096464506	3	4
Plate66_MUSL_C1	0.005235115	0.008945427	2.338676896	0.020143912	0.259425358	0.893509438	3	4
Plate66_MUSL_C3	1.192652289	0.936904863	0.015651119	0.045619395	0.030087392	0.04880484	3	4
Plate66_MUSL_D16	0.016487266	1.915822152	0.00609499	0.053162273	0.012246577	0.013361352	3	4
Plate66_MUSL_D20	0	1.932024781	1.750511762	2.156468434	0.014434765	0.031250189	3	4
Plate66_MUSL_E10	0	0.018009514	0.285336053	1.314234432	0.960430096	0.156745369	3	4
Plate66_MUSL_E22	0	0.024253873	0.864911609	0	1.401504423	1.075392064	3	4
Plate66_MUSL_E7	0	0.03662431	0.007710761	0	0	0.033494	3	4
Plate66_MUSL_F14	1.012649877	0.015186589	0.010712115	0	1.020721497	1.905044177	3	4
Plate66_MUSL_F20	0.034721055	0.09391813	0.082894646	0.033730674	0.457831915	0.119355437	3	4
Plate66_MUSL_G19	0.006022989	0.030554248	0.03098254	1.654547813	1.692239263	2.10417613	3	4
Plate66_MUSL_H11	0.004812886	1.21560565	2.030150161	0.008097317	0.298779956	0.890994556	3	4
Plate66_MUSL_H9	0	0.14119037	0.010980015	0.015514277	0.031564172	0.0344074	3	4
Plate66_MUSL_B13	0	0.008489336	3.124625149	0.019122288	0.830295758	0.874762947	3	5
Plate66_MUSL_D10	0	1.751525165	1.36602861	0.011346545	0.034503952	0.012693475	3	5
Plate66_MUSL_D3	0	0.030849908	0.554911957	0	0.89487403	0.123181351	3	5
Plate66_MUSL_D4	0	0.018964406	0.021609973	1.041059732	0.848240514	1.638891773	3	5
Plate66_MUSL_D5	0.01131493	3.344308652	3.259077492	1.28192748	2.53920347	3.199257194	3	5
Plate66_MUSL_E1	0	0.079389969	1.000674549	0	0.00528702	0.01150712	3	5
Plate66_MUSL_E2	0	2.485882371	0.014305129	0.076301589	1.856493332	2.817555674	3	5
Plate66_MUSL_E4	0	1.526374785	1.712188111	0	0.021339142	0.090004923	3	5
Plate66_MUSL_E9	0	0.034171078	0.52672284	0.008954814	1.404060171	1.302509341	3	5
Plate66_MUSL_F1	0.005365565	1.54045459	0.792320065	0.824670979	0.265118368	0.58864045	3	5
Plate66_MUSL_F12	0	1.921330966	1.926140285	0.015479538	0.010506054	0.0114633	3	5
Plate66_MUSL_F18	0.005222749	0.022163261	0.243860368	0.026450677	0.601363711	1.192537496	3	5
Plate66_MUSL_F21	0	0.01078222	0.221396378	0.02745938	0.970695648	1.261511133	3	5
Plate66_MUSL_G13	0	1.085575889	0.372606085	1.139690749	0.173350975	0.693824452	3	5
Plate66_MUSL_G17	0.020899232	3.098470844	2.779485391	0.017818389	0.015532533	0.016943894	3	5
Plate66_MUSL_G2	0	1.826761457	1.46725211	1.355655306	0.024755186	0.053277117	3	5
Plate66_MUSL_G20	0.006212899	1.281835426	1.243339086	0.005373487	1.296922618	2.177125676	3	5
Plate66_MUSL_G22	0	2.718314307	1.478134154	0	0.008348304	0.035951777	3	5
Plate66_MUSL_G5	0	3.320104854	0.018777584	0.020802606	0.006347064	0.027423417	3	5
Plate66_MUSL_A12	0	0.595034489	1.239809757	0	1.783042764	2.165183411	3	8
Plate66_MUSL_A14	0.008064215	0.005785532	2.938724584	0.010054769	0.831315477	1.656299312	3	8
Plate66_MUSL_A16	0	0	0.308625213	0	0.547371169	0.952027458	3	8
Plate66_MUSL_A4	0	0	1.263598788	0	0.900807534	1.755541033	3	8
Plate66_MUSL_A6	0	0	1.162726771	0	1.546024545	1.764286626	3	8
Plate66_MUSL_A7	0	0.725474638	1.095357785	0	1.10049778	0.900013551	3	8
Plate66_MUSL_B11	0	0.036074781	3.211892768	0.610940333	0.296305559	0.040980372	3	8
Plate66_MUSL_B14	0.004700867	0.014125524	0.021248418	0	0.01229104	0.026642222	3	8
Plate66_MUSL_B17	0.006885375	0.003958281	2.609272447	0	2.265050049	1.353338257	3	8
Plate66_MUSL_B19	0.015933792	0.013654217	0.045985813	0.103332384	2.595552178	2.978591123	3	8
Plate66_MUSL_B21	0.357013097	0.312802776	1.423225558	0	0.446636297	0	3	8
Plate66_MUSL_B22	0.184420648	0.100850056	0.063965082	0	0	0.13569553	3	8
Plate66_MUSL_B8	0	1.987270796	2.910525158	0	0	0	3	8
Plate66_MUSL_C10	0	0.019649191	2.093834738	1.627395093	1.837129755	0.478187488	3	8
Plate66_MUSL_C15	0	0.464431728	0.412559108	0.650564215	0.315410246	1.232214807	3	8
Plate66_MUSL_C16	0	1.673559535	0.006620326	0.008780867	0.032920695	0.028809424	3	8
Plate66_MUSL_C17	0	0.009696734	2.477430218	0.004908676	0.014828206	0.016176085	3	8
Plate66_MUSL_C18	0	0.356234629	1.160881203	0.102608146	1.192807921	1.521933628	3	8
Plate66_MUSL_C24	0	0.00990961	0	0.005016702	2.2141098	2.427788945	3	8
Plate66_MUSL_C5	0	0.954269716	0.795084674	0	0.903748049	2.25671658	3	8
Plate66_MUSL_D15	0	1.094535986	0	0.288644648	1.264021832	1.464833602	3	8
Plate66_MUSL_D17	0	0.067503263	0.041618537	0.514971991	2.744063941	2.980622345	3	8
Plate66_MUSL_D21	0	0.03369824	0.029961931	0.01164723	2.052450696	1.824640972	3	8
Plate66_MUSL_E21	0	0.021663283	2.197506493	0	1.037664753	1.849874656	3	8
Plate66_MUSL_F13	0.005759073	0.014722298	2.259207668	1.504368614	1.390436087	2.369970224	3	8
Plate66_MUSL_F15	0	0.562397283	0.470456621	0	0.339028956	0.631875017	3	8
Plate66_MUSL_F16	0	0.03249586	2.016217657	0.243352883	1.257434362	0.176278916	3	8
Plate66_MUSL_F19	0	0.016106409	3.496492843	1.000810088	1.364759023	1.628984526	3	8
Plate66_MUSL_F2	0.430980347	0.648034704	0.819683643	0.56264394	0.548819025	0.586793365	3	8
Plate66_MUSL_F7	0	0.008101471	2.687905751	0	1.63025741	1.78957752	3	8
Plate66_MUSL_G11	0.010192958	0.051278534	3.785269968	0.019663931	0.888650478	0.90326948	3	8
Plate66_MUSL_G15	0	0.056179759	1.697764024	0	0.605848052	1.37611303	3	8
Plate66_MUSL_G16	0	1.456803236	0.843619212	0	0.651131633	0.694049734	3	8
Plate66_MUSL_H12	1.190992981	2.116534473	0.014549738	0	3.103490575	2.946628755	3	8
Plate66_MUSL_H18	0	0.261734981	0.274475875	0.249948615	0	0.693865436	3	8
Plate66_MUSL_H22	0	0.476509368	0	0.855702238	1.017818109	0	3	8
Plate66_MUSL_H23	0	0.665353327	0.307107682	0	0.895713478	1.426414729	3	8
Plate66_MUSL_H6	0.341084472	0.011724966	0.019943607	0	0.009000237	0.019546395	3	8
Plate66_MUSL_H8	0	0.019209373	0.016592748	1.849972442	0	0.03615019	3	8
Plate68_MUSL_A16	0	2.337648836	0.019621823	0	1.065820651	1.565763382	4	3
Plate68_MUSL_B18	0.011201845	0.016861801	2.343678885	0	0.029136878	0.031764915	4	3
Plate68_MUSL_B7	0	1.871254445	0.606461691	0.22725736	2.117909361	0.980379876	4	3
Plate68_MUSL_B8	0.025644255	2.104349734	0	0	0.033581731	0.054414621	4	3
Plate68_MUSL_D1	0.367939135	0.010707877	1.466988312	0	3.059524149	0.632784124	4	3
Plate68_MUSL_D19	0.012093139	0.015500303	0.957474482	0.046816308	0	0.034264576	4	3
Plate68_MUSL_D5	0.005445498	1.94723319	0.003548961	0	2.341236707	1.27135695	4	3
Plate68_MUSL_E13	0.006372517	0.021651939	0.004153793	0	0.008354323	0	4	3
Plate68_MUSL_G1	0	0	1.296363834	0	0.959562979	0.258444372	4	3
Plate68_MUSL_G14	0	0.006826969	0	0.031942417	2.649066602	1.251272176	4	3
Plate68_MUSL_G17	0.007480517	0.007822786	1.993109391	1.620681381	2.087523791	0.96067416	4	3
Plate68_MUSL_G2	0	0.011051633	0.006894105	0	0.013846665	0	4	3
Plate68_MUSL_G8	0	0	0.586089258	1.575500665	0.012667327	1.180009261	4	3
Plate68_MUSL_H16	0	0	0	0	1.446043372	0.138395553	4	3
Plate68_MUSL_H18	0.006417243	1.860256408	0.011567576	0	2.213124718	0.883881609	4	3
Plate68_MUSL_H2	0.007473915	0	0.00487265	0	2.522463466	1.008319568	4	3
Plate68_MUSL_H8	0	0	0.011343081	0	0.022731629	0	4	3
Plate68_MUSL_A5	0	0.004200439	1.398273666	0	0	0	4	4
Plate68_MUSL_A8	0	1.562520078	0	0.019152271	2.331196355	2.432780961	4	4
Plate68_MUSL_B2	0	0.007014846	0.168941851	0	4.224447361	3.664730225	4	4
Plate68_MUSL_B23	0.801499169	0.008631106	2.013824189	0	0.153396061	2.680327039	4	4
Plate68_MUSL_C20	0	0	1.409060546	0	0.00892289	0.019379291	4	4
Plate68_MUSL_C22	0	0	0.005975418	0	0.008666234	0.018824686	4	4
Plate68_MUSL_C6	0	1.250311512	0	0	0.017565594	0	4	4
Plate68_MUSL_D3	0	0.010767433	0.016997304	0	1.5389423	3.931226504	4	4
Plate68_MUSL_E11	0.01279978	0.010966118	0	0	2.675222144	1.083884684	4	4
Plate68_MUSL_E18	0	0.034695222	0	0	1.932787781	0.273931281	4	4
Plate68_MUSL_E19	0.005920882	0.006192011	0.575626466	1.500328999	1.892257433	0.784356033	4	4
Plate68_MUSL_F14	0	1.318414653	0.024121307	0	0.034842432	0	4	4
Plate68_MUSL_F4	0.999372016	0	0	0	2.067278658	2.230303813	4	4
Plate68_MUSL_G23	0	1.146387931	1.808783462	0	0	0	4	4
Plate68_MUSL_G24	0.007629118	0	0.616699227	0.030309338	1.246817716	1.398122435	4	4
Plate68_MUSL_G4	0	1.800889512	1.128675706	0.950875494	0.00930813	0	4	4
Plate68_MUSL_G5	0	0.02442883	1.466327533	0	0	0	4	4
Plate68_MUSL_H10	0	0.01330044	2.382784756	0	0.010211459	0	4	4
Plate68_MUSL_H22	0	0.005500944	0	0	0.016772382	0	4	4
Plate68_MUSL_H3	1.031625996	0.009115185	0.005466338	0	0	0.017230286	4	4
Plate68_MUSL_H4	0	0	0	0	0.287325137	2.788775875	4	4
Plate68_MUSL_H9	1.967862896	0	0	0	2.837249793	1.891097459	4	4
Plate68_MUSL_A11	0	0.018273492	0.157948508	1.469422824	0	0	4	5
Plate68_MUSL_A13	0	2.343627776	0	0.147280666	0	0	4	5
Plate68_MUSL_A18	0	0.014093986	0.154737542	0.018098344	0.980095833	0.213133966	4	5
Plate68_MUSL_A22	0.006165653	0.253426296	0.017921901	0	0	0.034826005	4	5
Plate68_MUSL_B13	0.006818764	0	1.175826027	0	0.017798268	0.03845731	4	5
Plate68_MUSL_B9	0.007122972	0.01818971	2.004759061	1.001017406	0.018587778	1.683228153	4	5
Plate68_MUSL_C12	0	2.357043419	0.495330465	0.072740529	0.007707696	0.016751931	4	5
Plate68_MUSL_C17	0.024347093	0	0.004011243	0	0	0.017531763	4	5
Plate68_MUSL_C3	0	0.004991939	0	0.043911944	0.037644655	0.049031187	4	5
Plate68_MUSL_C7	0.012183801	1.422374063	0.005711551	0	0	0.017998492	4	5
Plate68_MUSL_D16	0.006572201	2.021481068	1.633458913	1.356872937	0.01715808	0	4	5
Plate68_MUSL_D21	0	2.472756018	1.333697187	0	0	0	4	5
Plate68_MUSL_D24	0	0	0	0	0	0	4	5
Plate68_MUSL_D9	0	2.693359159	0.100291981	0.217342791	0.009529771	0.040960653	4	5
Plate68_MUSL_E24	0.028306367	2.819232086	2.132072662	0	0	0	4	5
Plate68_MUSL_E4	0	2.763769517	0	1.353504511	0	0	4	5
Plate68_MUSL_E7	0	0.423318852	0	0.027376731	0.018616177	0	4	5
Plate68_MUSL_F23	0	1.52528117	1.734249095	0	0.058520306	1.214440731	4	5
Plate68_MUSL_G13	0	0	0.351278114	0.166569719	0	0	4	5
Plate68_MUSL_G16	0.014075184	0	0.012727158	0	0.01843049	0	4	5
Plate68_MUSL_H14	0	2.100795654	0.151211239	0.981422575	0	0	4	5
Plate68_MUSL_H20	0	2.190022793	0.169380588	1.041266729	0	0	4	5
Plate68_MUSL_H5	0.012510669	0	2.518791017	0	0.008226471	0	4	5
Plate68_MUSL_A7	0	0.006154713	0.003835828	0	0	0.016770016	4	8
Plate68_MUSL_B5	0.007296085	0.007629947	0	1.195925349	0.046929493	0	4	8
Plate68_MUSL_D14	1.091895859	0.011386186	0.004927061	1.36505418	0	0	4	8
Plate68_MUSL_D23	0.002603796	0.006672606	0.003389362	0	0	0.007442089	4	8
Plate68_MUSL_E15	0	0	0	0	0.973064147	0.035481184	4	8
Plate68_MUSL_E16	0.028426755	0.006162845	0	0	0	0	4	8
Plate68_MUSL_F24	0	2.47755772	1.413761302	0	0	0	4	8
Plate68_MUSL_F5	0.528380017	2.697413896	0.00681331	0	0.601069839	0.141271357	4	8
Plate68_MUSL_H23	0.768911144	0.029671339	0.007364053	0	0.00535268	0.034549336	4	8
Plate64_MUSL_A4	0	0.65983724	0.014990305	0.945552501	0.056843856	2.193365975	5	3
Plate64_MUSL_B1	0	0.038027615	0.780495668	0.032576145	0.240317599	3.00391435	5	3
Plate64_MUSL_B16	0	0.025011469	0.009586684	0.939221412	1.065621888	2.301202863	5	3
Plate64_MUSL_B3	0.708497803	2.190752447	0.513571704	1.607513377	1.621105836	1.374661413	5	3
Plate64_MUSL_B7	1.072517748	2.83027292	0.018129374	0.016543526	2.259555595	2.816811258	5	3
Plate64_MUSL_C13	1.179033199	2.199793443	0.008224053	1.657540228	0.008287464	0.053073326	5	3
Plate64_MUSL_C14	0.007358754	0.061302061	2.14594645	0.006365019	0	0	5	3
Plate64_MUSL_C15	0	0.112366401	2.806316762	0	0.029934838	2.035556852	5	3
Plate64_MUSL_D1	0.011342201	2.457200292	2.702332039	2.135537682	3.031181478	1.950149254	5	3
Plate64_MUSL_D10	2.500688083	2.750759126	0	0.073420958	2.428969567	3.614327057	5	3
Plate64_MUSL_E10	0.043307458	2.998736228	0.247465529	0.018855573	0.031757407	1.444704723	5	3
Plate64_MUSL_E12	0.011011725	2.481471751	2.31307948	1.92640687	0.144093193	2.437795302	5	3
Plate64_MUSL_E14	0.845587268	2.022830879	0.010981459	1.973375857	0.011066014	0.058962804	5	3
Plate64_MUSL_E17	2.298168924	0.044070524	2.948140061	0.03599571	2.874502549	3.461678405	5	3
Plate64_MUSL_E19	0.013109233	2.562883343	0.025448491	0.034392293	0.0171682	0.072890721	5	3
Plate64_MUSL_E2	0.015238726	0.013057943	0.026312133	0	2.081001573	0.210778545	5	3
Plate64_MUSL_E21	0.030914893	0.015240454	1.184545124	0.03416157	0.090003736	1.619009653	5	3
Plate64_MUSL_E3	0.827236556	0.528319765	1.00549913	0	0.627725863	1.067036483	5	3
Plate64_MUSL_G16	0	1.466078353	0	0	2.19447304	1.760055396	5	3
Plate64_MUSL_G19	0	0.044687061	1.629407903	0.510094446	0.045651925	1.38840025	5	3
Plate64_MUSL_G24	0.037795996	2.765070049	1.172010951	0	0	0	5	3
Plate64_MUSL_G4	0	0.057866135	0.236939022	2.173257464	2.03816125	0.575311329	5	3
Plate64_MUSL_G5	0	0.082250104	1.597828328	0	0.023615551	0.025751973	5	3
Plate64_MUSL_H1	0	1.746464738	0.015453033	0.031349727	0.007816185	0	5	3
Plate64_MUSL_H2	0.556961415	2.042986407	1.805449126	1.578297093	0.008543511	0	5	3
Plate64_MUSL_H8	0.061194806	3.556108728	2.103384641	0.22988528	1.326549175	0.09091028	5	3
Plate64_MUSL_A18	0.004903936	0.061206047	0.012722025	1.608612434	0.025477518	0.027780059	5	4
Plate64_MUSL_A2	0	2.023244938	2.482558589	2.934431991	2.966142067	2.078419643	5	4
Plate64_MUSL_A20	0.02238038	0.032298956	2.512030517	0.624337609	0.033000739	0.087612091	5	4
Plate64_MUSL_A9	1.932109775	0.04221469	2.926357401	3.097528362	2.156811331	4.212381922	5	4
Plate64_MUSL_B11	0.022416486	2.117176597	1.009775848	0	0.007423631	0.047650842	5	4
Plate64_MUSL_C9	0.01965638	0.076306575	1.787772094	0.049954806	0.017217678	0.055316044	5	4
Plate64_MUSL_D22	0	2.657052563	0.619999786	0.146312837	0.011474948	0.024885032	5	4
Plate64_MUSL_D9	0.022132624	0.067964582	0.589144782	1.912988443	0.008259734	0.017945947	5	4
Plate64_MUSL_E13	3.169458459	0.043005355	0.449963752	2.543484236	1.159884099	1.970988754	5	4
Plate64_MUSL_F13	0	0.061867644	0.007197604	0.023733604	1.588118572	0.147498368	5	4
Plate64_MUSL_F7	0	2.795769532	0	0	0	0	5	4
Plate64_MUSL_H24	0	0.043732575	2.36752226	0.024954391	1.702760064	2.135690402	5	4
Plate64_MUSL_A12	0.959562276	0.034739079	2.741708904	0.37094105	2.846299407	2.957946741	5	5
Plate64_MUSL_A15	0	3.846456495	3.051517044	0.005447366	0.03262703	0.05288313	5	5
Plate64_MUSL_A17	1.986013434	0.051409567	0.019865726	0.700412898	1.382732256	2.986719524	5	5
Plate64_MUSL_A24	0	2.38211631	0.023003545	0.545954804	1.451923331	0.142883608	5	5
Plate64_MUSL_B18	1.399732856	3.233888851	1.509851853	2.725282611	0.291486299	2.787518019	5	5
Plate64_MUSL_C18	1.117696846	3.70268405	0.905268092	1.599312226	0.155386157	3.023657888	5	5
Plate64_MUSL_C6	0.842049942	0.572506534	1.171924942	1.412160279	0.006938515	0	5	5
Plate64_MUSL_D11	2.153033639	0.051427081	2.347414639	0.017702735	0.006027676	0.026057164	5	5
Plate64_MUSL_D16	0.017165354	1.940408833	0.020738437	0.042220837	0.033229286	0	5	5
Plate64_MUSL_D19	0.006179758	0.031339619	3.651786335	1.533408871	0.070656877	1.622776217	5	5
Plate64_MUSL_D7	0	3.908342856	0.393418486	2.105533965	0.013221001	0.014423836	5	5
Plate64_MUSL_E16	0.032549621	2.362114338	0.025521852	1.740774399	0.008646005	0.037215698	5	5
Plate64_MUSL_E9	0.028468746	1.748221483	0.951926064	0.384893513	0.022483092	0.109601222	5	5
Plate64_MUSL_F1	0	1.058214284	1.418886361	2.128694568	0.008416341	0	5	5
Plate64_MUSL_F15	1.517982371	0.042447992	1.71214605	2.237228811	2.589329935	1.514672642	5	5
Plate64_MUSL_F21	1.717123408	3.284547971	0.431337073	0.877433702	0.022164497	1.341765115	5	5
Plate64_MUSL_F9	0.009531066	0.028286258	0	0.018392661	0	0	5	5
Plate64_MUSL_G1	0	3.793297338	2.140005804	0.118503715	0.008093642	0	5	5
Plate64_MUSL_G20	0.005411527	2.317042228	2.475001398	0	0.014141068	0	5	5
Plate64_MUSL_G8	0.018407083	0.054161846	1.332704869	1.746474233	0.0121159	0.051858263	5	5
Plate64_MUSL_H11	0.005142355	2.296832426	0.26667605	2.286127505	0.013440595	0.014663263	5	5
Plate64_MUSL_H14	0.015854313	3.776107629	0.01719318	1.424647217	0	0.015146754	5	5
Plate64_MUSL_H17	0	2.445129405	0.025264596	0.002121081	0.019153804	0.013975571	5	5
Plate64_MUSL_H9	0.005934287	0.073639653	0.022985809	2.341748566	0	0	5	5
Plate64_MUSL_A19	0.033667016	0.086546449	2.986464558	0.005487482	1.025122554	1.721949466	5	8
Plate64_MUSL_A5	0.541690705	2.093119774	1.206100791	0	1.34293422	2.424691504	5	8
Plate64_MUSL_B24	0	1.220386733	1.035628007	0	0.797789973	0	5	8
Plate64_MUSL_B4	0	0.983308411	1.039942957	1.13212215	1.663095234	1.887206505	5	8
Plate64_MUSL_B5	1.103335032	0.024369511	1.201714202	0.0180935	3.848819896	4.326204569	5	8
Plate64_MUSL_E4	0	1.23533515	0	0.802889906	1.054333659	2.215469991	5	8
Plate64_MUSL_E8	1.819777419	0.032471888	0.677046216	1.35746904	2.31379262	4.737501314	5	8
Plate64_MUSL_F19	0	0.97822104	0.48934987	0.350012836	0	0	5	8
Plate64_MUSL_F23	0	2.391023854	0	2.003011804	0	0	5	8
Plate64_MUSL_G7	1.567515524	1.61785925	0	0	0.006421497	0	5	8
Plate64_MUSL_G9	0	0.042396813	0.015358371	0	0.013796953	0	5	8
Plate64_MUSL_H23	0	2.110527169	1.528630518	1.189459622	1.036705136	0	5	8
Plate404_MUSL_A11	0.044084179	0.016865899	2.186379939	0.014505997	2.68429198	3.928772179	6	3
Plate404_MUSL_A14	1.674552149	0.015475316	0.304464058	1.10191553	1.708203212	2.961977332	6	3
Plate404_MUSL_A24	0	0	0	0	0.073157617	0.730982181	6	3
Plate404_MUSL_A3	2.042675061	0.007691619	1.486503511	0	0.013335365	0.070714139	6	3
Plate404_MUSL_A4	1.777856179	1.701879128	0.200920673	2.011051938	0.238308629	1.927921922	6	3
Plate404_MUSL_A6	1.299563848	0.009172171	0.003966514	0	2.324335401	3.349633716	6	3
Plate404_MUSL_A7	2.37722873	0.014334471	0.841652646	1.098302068	3.179097106	4.036005367	6	3
Plate404_MUSL_B11	3.068239206	0.019651688	0.787388718	0.032516464	0.67988567	3.240037903	6	3
Plate404_MUSL_B15	2.181091484	2.180009227	0	0	3.439094661	2.748331795	6	3
Plate404_MUSL_B16	2.461206829	1.660005628	0.002744306	0.063395726	1.961388495	2.018889213	6	3
Plate404_MUSL_B18	0.06985382	0.006173865	0	0	0.509599447	2.942984068	6	3
Plate404_MUSL_B20	0.067993186	0.047772012	0	0.081675114	0.824650857	3.872386269	6	3
Plate404_MUSL_B21	2.910128528	2.076151302	0.085289048	1.913659526	1.729102141	3.181459606	6	3
Plate404_MUSL_B22	1.791956028	0.074266137	2.533373337	0.03371523	2.304285148	4.022194637	6	3
Plate404_MUSL_B24	2.201665239	0	0.192923487	1.116971003	1.734133169	4.860169674	6	3
Plate404_MUSL_B5	1.852135165	0.196503278	0.008969083	0.005963475	3.284442023	1.724906869	6	3
Plate404_MUSL_B8	1.499113284	0.011226581	0.004857777	0	1.606378331	2.098868601	6	3
Plate404_MUSL_B9	2.428259841	0.019813363	0.759793318	1.609275291	0.030218235	0.125718797	6	3
Plate404_MUSL_C1	1.907118025	0	0.506096115	1.848143854	2.883015256	3.534691356	6	3
Plate404_MUSL_C10	2.094768573	0	0.003221392	0.019028952	3.104486596	4.512595494	6	3
Plate404_MUSL_C4	1.54117498	0	0	0.201858398	0.098487269	1.987466124	6	3
Plate404_MUSL_C5	1.750380961	0.006295534	0	0.375504839	2.858625536	3.801109826	6	3
Plate404_MUSL_D14	2.234299525	2.996161729	0.019448635	0.685243029	3.484202017	4.930499937	6	3
Plate404_MUSL_D15	2.818469605	0	1.730809807	1.733609222	2.106033664	2.707782	6	3
Plate404_MUSL_D17	0.03983844	0	0.013144558	0.100445109	0.026318162	0.255504458	6	3
Plate404_MUSL_D19	2.587659974	0.098956941	0.306695873	1.840822005	1.335849698	2.163279361	6	3
Plate404_MUSL_D2	2.847619471	0	0	0	2.611518689	2.609465015	6	3
Plate404_MUSL_D20	2.266479011	0	1.190182919	0.068182042	3.797725494	2.432625939	6	3
Plate404_MUSL_D21	1.48859553	0	0	1.936981035	0.086220031	2.417961798	6	3
Plate404_MUSL_D24	2.803025098	0	0.113482342	1.754516357	0.195353418	1.782671354	6	3
Plate404_MUSL_D3	1.394313835	0	0.006629957	2.118140886	3.455532535	4.227675606	6	3
Plate404_MUSL_D6	2.605538787	0.013651827	1.369843737	0.007841295	2.245821346	4.338661155	6	3
Plate404_MUSL_D8	2.606239218	0.025963264	0	0.383517265	0.968345549	2.525108593	6	3
Plate404_MUSL_D9	2.998944626	0.005523835	0.018744572	0.019417616	4.292160477	4.782026568	6	3
Plate404_MUSL_E11	2.72889493	0.303178978	0.026529016	0.007441948	1.414158487	4.037130209	6	3
Plate404_MUSL_E13	0.113601922	0.97736865	0.794866607	0	1.622419405	3.683300523	6	3
Plate404_MUSL_E18	1.796843064	0.011170938	0.009643995	0.028440853	0.271935009	1.932384647	6	3
Plate404_MUSL_E22	1.799438075	0	1.640209947	1.994931906	0.216433333	1.189708658	6	3
Plate404_MUSL_E3	1.21298659	0.017143363	0.019497259	1.862157523	3.263127305	3.049409748	6	3
Plate404_MUSL_E7	1.892744578	0.005699206	0.014704712	0.02096284	0.628534694	2.793807071	6	3
Plate404_MUSL_E8	1.461833592	0.029882758	0.090205214	0.909967273	2.020487147	2.494826547	6	3
Plate404_MUSL_E9	0.023308544	0.006357103	0.003962115	0.023362271	1.598316682	0.175768723	6	3
Plate404_MUSL_F1	0.873524521	0.026034855	0	1.526668606	2.910069342	4.445064559	6	3
Plate404_MUSL_F13	2.66644402	0	1.30275951	1.810048056	1.046705686	0.173240418	6	3
Plate404_MUSL_F16	1.712108039	0.031510984	0.031247483	0.013387838	3.9404708	4.327620945	6	3
Plate404_MUSL_F17	0.489200372	0.030492524	0.002613494	0.015437024	1.665448495	2.687285826	6	3
Plate404_MUSL_F18	0.161972655	2.222325642	0	1.987222232	3.05568531	2.364103252	6	3
Plate404_MUSL_F19	2.099045821	1.967042088	0.003511191	2.102658089	2.419189333	3.004806605	6	3
Plate404_MUSL_F22	2.515745571	2.70697497	0.003512843	1.931478181	2.222938963	3.073177403	6	3
Plate404_MUSL_F23	2.112958377	2.709577162	0.768138208	0.014693463	2.432688389	2.030164836	6	3
Plate404_MUSL_F24	2.195984733	2.192146159	0	0.239543487	2.127685921	2.99939126	6	3
Plate404_MUSL_F4	2.370951812	0.023500347	2.363529819	0.006530139	0.309675368	2.694493267	6	3
Plate404_MUSL_F5	2.351629803	0.016838172	0.397605577	0.030299176	3.088618035	3.619527975	6	3
Plate404_MUSL_F7	2.854236502	0.015911483	0.004868251	1.961168445	2.596208766	4.534629921	6	3
Plate404_MUSL_F9	1.408473264	2.107553266	0.009942426	2.093021358	1.592013454	4.869587636	6	3
Plate404_MUSL_G11	1.786910242	2.995684822	1.396258979	0.022038025	3.849552981	3.542757032	6	3
Plate404_MUSL_G15	2.329315978	0	0.861495364	0.352449253	2.353254165	2.072095478	6	3
Plate404_MUSL_G19	1.914630405	2.568861092	2.089236226	0.02135287	3.043316737	3.233892174	6	3
Plate404_MUSL_G20	1.883165739	0.016472586	0.055184473	1.627921365	4.006565812	4.750445609	6	3
Plate404_MUSL_G22	2.167929341	0.007335436	0.438831029	1.826213376	2.161071561	3.428162839	6	3
Plate404_MUSL_G3	1.648863535	0.003473113	0.002643014	0.015709362	1.055090129	2.189488342	6	3
Plate404_MUSL_H11	2.104551144	0.008331563	0	0	2.595024553	3.091750326	6	3
Plate404_MUSL_H14	2.013561947	0	0	0.009138007	0.402838661	3.004011886	6	3
Plate404_MUSL_H15	2.13146227	0	0	0	1.020752197	3.018258095	6	3
Plate404_MUSL_H21	3.015220275	0	0.848129577	0.008210754	2.914851315	2.365863092	6	3
Plate404_MUSL_H22	1.796739477	0	0.020276461	0.003023656	3.620585684	3.030625081	6	3
Plate404_MUSL_H5	3.447679988	0	0	2.483444923	2.492508249	0.818986204	6	3
Plate404_MUSL_I10	3.066895	0	2.329338297	2.157699355	3.006726587	2.744751835	6	3
Plate404_MUSL_I11	0.054473947	0.77059962	2.439376627	0.034181151	0.082198596	0.098861512	6	3
Plate404_MUSL_I16	1.610610054	0.016848558	0.703445258	0.273828698	3.11958803	3.113444346	6	3
Plate404_MUSL_I19	0.025194148	0.014454387	0.002764915	0.014132614	3.607109783	4.999961966	6	3
Plate404_MUSL_I20	2.386544466	1.097320078	2.024452022	0.023153616	0.114860977	1.79361549	6	3
Plate404_MUSL_I21	1.918487036	0.007089869	0	0	1.590292377	3.234255316	6	3
Plate404_MUSL_I22	1.607063371	0.39720956	0.980522321	1.167718877	2.13730834	3.41385703	6	3
Plate404_MUSL_I24	1.697627764	2.483052147	0	1.961473875	2.275844551	2.013419665	6	3
Plate404_MUSL_I3	0.009235477	0.011842271	0.657692749	1.675406438	1.755283809	3.66799648	6	3
Plate404_MUSL_I5	1.841117019	2.410570495	0	0.014050595	0.034135083	0.061261921	6	3
Plate404_MUSL_I7	1.736540452	0.015926536	0	2.16110242	0.270121326	1.611190222	6	3
Plate404_MUSL_I9	1.933195017	2.329168258	0.007215765	0.004796298	1.955093681	0.335281949	6	3
Plate404_MUSL_J11	2.180055083	0.054650606	0.008435633	0.034010426	0.296002539	3.106992106	6	3
Plate404_MUSL_J13	2.267928206	2.222178114	0	0	2.001013998	2.555373722	6	3
Plate404_MUSL_J15	0.025878184	1.484063309	0	0.821900128	2.276073083	0.51641042	6	3
Plate404_MUSL_J2	2.826750579	1.364449411	0	0.113406045	2.669887883	2.849239038	6	3
Plate404_MUSL_J20	2.784036958	0.006149705	0	3.674126414	0.242936551	1.89918647	6	3
Plate404_MUSL_J22	1.807090721	1.014791508	0.637588411	1.295023652	0	1.085988541	6	3
Plate404_MUSL_J3	1.368875066	0.008344571	0.622052201	1.064093715	3.588223232	3.831248044	6	3
Plate404_MUSL_J4	0.892339524	1.966952388	2.048950214	0.003532508	0.379775293	1.995567726	6	3
Plate404_MUSL_J5	2.863838362	1.391758855	0.008973434	1.986570023	0.649206123	2.843806092	6	3
Plate404_MUSL_J8	2.677057842	1.390895815	0	1.737957524	3.925658218	5.017601024	6	3
Plate404_MUSL_K1	1.541713126	0	0	2.150494843	3.452949694	4.614744879	6	3
Plate404_MUSL_K11	1.98448266	0.033606245	0.010345455	1.536303366	1.515700252	1.816126471	6	3
Plate404_MUSL_K12	2.992905173	2.818192473	0.006327972	1.427898871	1.753070677	2.613003867	6	3
Plate404_MUSL_K16	2.56245847	0.017845132	0.00773499	1.734920878	3.450198286	2.292726975	6	3
Plate404_MUSL_K17	1.554711974	0.041138192	1.108079311	1.924120163	2.884148798	4.599292888	6	3
Plate404_MUSL_K2	2.395255143	1.820892652	1.839443709	0.014651063	1.611463258	3.426573848	6	3
Plate404_MUSL_K22	0.027874907	0.021931827	2.67783014	0.009122391	0.527992544	3.699846113	6	3
Plate404_MUSL_K3	2.976079008	0.6191614	1.117985241	0.20814036	1.592715198	0.500686063	6	3
Plate404_MUSL_K4	3.007233256	0.029186991	1.139786812	1.60272763	0.02687965	0.038888274	6	3
Plate404_MUSL_K6	2.741468337	1.693563615	0.015128831	0.06844522	0.037685584	0.125889416	6	3
Plate404_MUSL_L1	2.281254298	0	0	1.547370188	3.211466873	2.885874332	6	3
Plate404_MUSL_L11	2.960962987	0.014302523	0.017014271	0.855193804	2.034246308	2.537862723	6	3
Plate404_MUSL_L16	0.035950383	0.011680924	2.081789681	2.007750563	0.052630604	0.123185315	6	3
Plate404_MUSL_L19	1.774217821	0.005438996	0.767475536	0.967692513	3.298197985	2.964783147	6	3
Plate404_MUSL_L20	2.504481305	0.016741726	1.862493104	0.006380983	0.345691278	1.839442982	6	3
Plate404_MUSL_L21	1.807480165	0.726601055	0	0.117009209	2.711429164	0.945838422	6	3
Plate404_MUSL_L22	3.001783789	0.014691443	0.014325173	0.121783644	1.247036937	2.759438834	6	3
Plate404_MUSL_L3	2.939074769	0.003931383	0.007329516	0.014472084	0.357658518	2.409834025	6	3
Plate404_MUSL_L4	2.175802562	1.534523199	0.014720005	0.460797015	1.054373779	3.731901692	6	3
Plate404_MUSL_L5	0.943810664	0.967913421	0.040466119	0.003421157	0.040773125	0.097322644	6	3
Plate404_MUSL_L6	0.019808445	1.881797783	0.014517955	0.019255012	2.10733892	4.026330604	6	3
Plate404_MUSL_L7	2.094780763	0.00956661	2.709792887	2.001236236	3.593998517	3.713690172	6	3
Plate404_MUSL_M1	2.123433359	0	0	0	2.230199127	3.506774572	6	3
Plate404_MUSL_M12	2.809611714	0.007923325	0.003425235	3.312963263	2.934965069	3.872151858	6	3
Plate404_MUSL_M13	0.858876368	0.041126698	1.722702558	0	2.810677134	2.820049563	6	3
Plate404_MUSL_M14	2.990042222	0.029075956	1.93048015	2.012205821	0.233401632	2.341162238	6	3
Plate404_MUSL_M17	2.647419311	1.758767194	0.016265001	0.010827677	0.470946	2.658642354	6	3
Plate404_MUSL_M18	2.0529015	1.838427092	1.570753032	0	2.988338459	3.09841213	6	3
Plate404_MUSL_M19	2.259542198	0.003815521	0	1.648789856	3.741493594	2.941267731	6	3
Plate404_MUSL_M20	1.938681333	0.003607329	1.744001979	0.013276392	1.749713763	2.460104244	6	3
Plate404_MUSL_M23	2.077251438	0.009249724	0	0.002657448	2.018539348	3.927006267	6	3
Plate404_MUSL_M3	1.70234534	0.012249094	0.009331228	1.459339434	2.086184078	3.091563992	6	3
Plate404_MUSL_M4	2.326398046	0.014725969	2.659013528	0.02731715	2.998697861	2.638583741	6	3
Plate404_MUSL_M5	1.872158991	2.038514208	1.616896484	0	1.022058175	3.478170068	6	3
Plate404_MUSL_M8	2.028552055	0.016241403	0	0.032118019	3.569314374	3.927218167	6	3
Plate404_MUSL_N11	0.039509355	0.466339858	0.012475793	0.026573258	0.070390243	0.230104218	6	3
Plate404_MUSL_N12	2.402159364	0.003287506	1.906797996	0.328677476	3.692645644	3.635013052	6	3
Plate404_MUSL_N15	2.185807814	0	2.393907543	0.020380982	3.878020406	5.392335891	6	3
Plate404_MUSL_N19	0.020306714	0.017406953	2.280662728	1.285129564	0.052442132	0.097904131	6	3
Plate404_MUSL_N24	1.071150729	2.22286426	0.622328996	2.035879125	1.224106693	3.025373948	6	3
Plate404_MUSL_N4	2.002115729	0.00954576	0.024519201	1.850771518	0.865332095	3.238090461	6	3
Plate404_MUSL_N5	1.21894068	0.007787651	0.011823845	0.036149218	2.942394158	3.813396636	6	3
Plate404_MUSL_N8	1.286313137	0.013405982	1.664834554	1.54326335	2.52689569	2.878317525	6	3
Plate404_MUSL_O10	2.5860711	0.013743808	0.008249734	0.043007491	3.269565536	3.792441151	6	3
Plate404_MUSL_O14	1.950537788	0	0.036087509	1.217051348	0.071591078	0.102576943	6	3
Plate404_MUSL_O16	0.021143573	0.010694941	0.018381059	0.003074243	0.072114728	0.078470212	6	3
Plate404_MUSL_O17	2.212831897	0.025769593	0.17513929	2.525366342	1.078507636	2.757773335	6	3
Plate404_MUSL_O19	0.013865209	2.116939113	0.339703725	0.732761665	4.125111231	3.331534459	6	3
Plate404_MUSL_O2	2.003332356	0	0.014239661	0.81378836	3.690510303	3.966131783	6	3
Plate404_MUSL_O20	1.473072828	0.033301133	0.021221582	0.039700759	2.846566258	3.416723553	6	3
Plate404_MUSL_O21	1.211831212	0.014793679	0.008881782	0.037502447	0.209621691	1.802263738	6	3
Plate404_MUSL_O23	2.579799012	0.011266833	0.00675958	1.683981311	2.631430342	4.178671642	6	3
Plate404_MUSL_O4	1.372462859	2.045082201	0.010395601	1.73873646	1.841737395	3.298511925	6	3
Plate404_MUSL_O5	0.062815103	0.021514401	0.009336534	0.077847005	3.766442627	3.371765384	6	3
Plate404_MUSL_P11	1.722390792	1.242208452	1.036708697	1.422942543	0.593194519	3.563732668	6	3
Plate404_MUSL_P15	1.875302992	0	0.021178454	0	1.478530544	3.707375812	6	3
Plate404_MUSL_P2	2.54823999	0	2.046289842	0.059743062	1.913516237	4.470233241	6	3
Plate404_MUSL_P20	1.383852807	0.008668169	0.013157725	2.352067166	0.142794704	1.102173701	6	3
Plate404_MUSL_P3	1.406459242	1.903249503	0.005279885	0	0.265502111	2.212828597	6	3
Plate404_MUSL_P6	1.496821443	0	1.978222533	0.044338982	3.035566205	3.1995482	6	3
Plate404_MUSL_P7	2.175712587	2.355724611	1.769150483	2.545581795	0.01587188	0.056583723	6	3
Plate404_MUSL_P9	0.03906739	0	0.010233337	0.286780544	2.348571774	2.238756268	6	3
Plate404_MUSL_A20	1.261428058	0	0.009460376	1.448920904	2.030224953	0.695063975	6	4
Plate404_MUSL_B1	2.015621476	0	1.646316711	1.879180401	0.486744051	2.944794667	6	4
Plate404_MUSL_C12	2.567282413	0	0.006317414	1.422092432	0.114527165	1.966979998	6	4
Plate404_MUSL_C16	0.99307981	1.590840815	0.012165301	0.00721185	2.738865314	1.003222256	6	4
Plate404_MUSL_C9	1.339699562	0.007919481	0	0.00227419	0.040634969	0	6	4
Plate404_MUSL_D5	2.212236212	0.008841387	0.017054918	0.046738233	0.095639336	1.62842093	6	4
Plate404_MUSL_E14	2.726809061	0.004210072	1.89317384	0.638015803	1.616643811	0.333189827	6	4
Plate404_MUSL_E17	1.756653455	0.008438385	0.010094083	0	3.348099936	1.376092829	6	4
Plate404_MUSL_E23	2.381142953	1.898149612	0.015343897	0	0.253296987	0.033453766	6	4
Plate404_MUSL_F10	2.234570555	0.014787454	0.003770234	0.022206853	4.514818605	4.311705935	6	4
Plate404_MUSL_G14	0.060367551	0.016507832	0.010078118	0.828309555	0.064240418	0.095570096	6	4
Plate404_MUSL_G2	2.176424652	0	1.93215111	0.036202046	1.263348769	4.239856415	6	4
Plate404_MUSL_G21	1.903880258	0.011007687	0.480066695	1.286476207	2.504603331	3.387493376	6	4
Plate404_MUSL_G4	3.09328874	0.007576734	0.01150424	1.44926729	1.651573926	3.517503646	6	4
Plate404_MUSL_G5	2.208996714	0.014627171	0.007029763	1.804082365	3.313774609	4.544318599	6	4
Plate404_MUSL_H18	1.505400153	0	0.308563465	0.647581643	0.409991949	2.912894919	6	4
Plate404_MUSL_H3	2.247570001	0	0	1.764606975	1.551169667	0.431067667	6	4
Plate404_MUSL_H7	2.929891043	0	0.004344973	0.128815502	1.697133429	4.333782494	6	4
Plate404_MUSL_H8	2.244208953	0	0.587325404	1.998776044	4.173031779	4.342010785	6	4
Plate404_MUSL_I15	2.614828671	0	0	0	2.782549563	2.656021337	6	4
Plate404_MUSL_J1	2.218878279	0.042656507	0.261092923	0	0.550974217	3.411809698	6	4
Plate404_MUSL_J9	2.690687519	0.014435629	0	1.839436116	1.270773576	3.136502894	6	4
Plate404_MUSL_L23	0.062122904	0.021614677	0.413902467	0.05137066	0.551557008	3.252375192	6	4
Plate404_MUSL_M24	1.366742827	0	0	0	4.081099856	2.966379616	6	4
Plate404_MUSL_N13	1.929137215	0	1.80281805	0.186335201	2.970375473	3.262540203	6	4
Plate404_MUSL_N14	1.615036496	0.008962063	2.229031271	0.568849705	0.500446015	1.890465212	6	4
Plate404_MUSL_N20	2.09296537	0.019831437	1.007935406	2.302880303	1.636935965	3.077449527	6	4
Plate404_MUSL_O12	2.2343828	0.00430803	0.009746197	2.41491144	3.461119114	4.554032839	6	4
Plate404_MUSL_O18	1.539342125	0.015236764	3.003372381	2.15488278	0.297900181	2.52190196	6	4
Plate404_MUSL_P14	3.10702571	0.012831147	2.292067358	0.233318449	0.209152935	1.954786822	6	4
Plate404_MUSL_P4	0.03385043	1.874006435	0.792382161	1.473984572	0.22799374	2.239252144	6	4
Plate404_MUSL_P5	2.634866894	1.795507156	0.478628456	0.020889733	1.823770025	3.129049761	6	4
Plate404_MUSL_A22	0.580715503	0.338331878	2.190991723	2.07728619	2.483042805	3.451461616	6	5
Plate404_MUSL_A8	2.556462192	1.678153421	0.004707043	0	2.533807207	3.119429817	6	5
Plate404_MUSL_A9	2.463478679	0.012492613	0.014212459	0	0.283403214	2.239387531	6	5
Plate404_MUSL_B10	0.033910061	0.062004433	0.016668633	0.615099079	0.504594961	3.3225605	6	5
Plate404_MUSL_B2	2.390461586	1.953242395	0.939837755	1.043885251	3.196077395	3.790871302	6	5
Plate404_MUSL_B3	0.828337396	2.99949141	1.421186312	0.004183386	0.055690571	0.080065574	6	5
Plate404_MUSL_C19	1.269537955	0.01213224	1.251882155	0.868833623	1.885064075	1.658448604	6	5
Plate404_MUSL_D13	2.035551228	2.000791813	0.027577932	1.90884967	3.252433842	3.005409244	6	5
Plate404_MUSL_D22	1.442844039	0.964339427	0	2.308181357	0	0.201522978	6	5
Plate404_MUSL_E12	2.014046293	0	0.013022667	2.235426395	0.261003534	2.544280517	6	5
Plate404_MUSL_E4	2.111720859	2.430387634	1.993502916	0.025100414	2.278722994	0.571774218	6	5
Plate404_MUSL_F11	2.329289886	1.087975258	2.426762509	0.169968253	0.052793186	0.175911894	6	5
Plate404_MUSL_F14	2.647818805	1.690342611	0.0047768	0.186510291	1.270387915	2.99493108	6	5
Plate404_MUSL_F2	1.76453399	0.074735362	0.032663767	0.062757902	1.329965019	0.340640885	6	5
Plate404_MUSL_G16	2.25248083	0.010156515	0.135361178	1.898804288	0.848234668	3.916326275	6	5
Plate404_MUSL_G18	2.178826019	0.003313595	0	0.014920573	2.268603718	3.445278968	6	5
Plate404_MUSL_G24	1.409829758	0.041193808	0.904832719	0.88640705	1.119454046	3.920162358	6	5
Plate404_MUSL_G8	1.178431289	1.890262391	0.029389957	0.004399742	2.989455753	3.337589141	6	5
Plate404_MUSL_G9	1.948927583	2.317474231	2.234813167	0.157685306	2.321749818	3.978633114	6	5
Plate404_MUSL_H1	2.024011785	0	0.821047119	0.033243446	1.578607699	0.289730289	6	5
Plate404_MUSL_H19	0.023398255	0.004867466	0.003704723	0.004916096	0.043905845	0.032142518	6	5
Plate404_MUSL_H20	0.122313612	0	0	0	0.126112374	0.182974411	6	5
Plate404_MUSL_I12	2.429095199	0.008919442	0.01244513	0.586639672	2.973712742	2.25556045	6	5
Plate404_MUSL_J17	0.02125742	0.016086194	2.147684328	0.017818208	1.428369561	2.126656954	6	5
Plate404_MUSL_J24	1.92916318	0	1.708114584	0.520976789	0.260030351	1.906163504	6	5
Plate404_MUSL_K7	0.02645332	2.139003779	0.024012924	0.007335292	0.028893343	0.062037509	6	5
Plate404_MUSL_L8	2.528047331	1.633610391	0.017451061	0.560840265	0.718249462	3.229656667	6	5
Plate404_MUSL_N10	0.06605131	0.023109305	0.021985781	0.014649997	0.069231567	0.145403886	6	5
Plate404_MUSL_N21	2.698770793	1.408601938	1.184727852	2.9258931	1.042541338	3.8240963	6	5
Plate404_MUSL_O13	2.612969426	2.560363248	2.627007514	0	2.065671815	2.967560748	6	5
Plate404_MUSL_P13	2.338882944	0.052323631	0.018726127	0	1.342215941	1.756952452	6	5
Plate404_MUSL_P21	1.53718558	0	0.006561541	0	0.010296305	0.044200182	6	5
Plate404_MUSL_D18	1.956049495	0.008087205	0.960160762	1.039885887	2.248950942	4.195609868	6	8
Plate404_MUSL_E21	1.525000249	0	0.57676682	0.417405306	0.94492826	0	6	8
Plate404_MUSL_E5	2.067735318	1.926804804	1.762262869	2.033975091	1.997650218	2.413442196	6	8
Plate404_MUSL_E6	1.864341017	0.009318863	0.004030119	0.023759322	3.516367929	2.265515882	6	8
Plate404_MUSL_F20	2.6230028	2.780443447	2.932940509	1.685925391	0.241589137	2.393099415	6	8
Plate404_MUSL_I17	0.014164359	0.028092477	0	0.956250851	3.006018631	3.222879405	6	8
Plate404_MUSL_I23	1.043691149	0.674011007	0.469324023	1.405793924	1.53067605	2.186757792	6	8
Plate404_MUSL_K10	0.05018621	3.521861248	2.727344469	0	0.056277435	0.041267406	6	8
Plate404_MUSL_L10	2.193807515	0.012016504	0.00749736	0.968088048	2.317085908	2.480272479	6	8
Plate404_MUSL_M21	2.501948687	0.012960094	0.005610631	1.468964345	3.643297168	4.397727456	6	8
Plate404_MUSL_M22	2.244304719	1.156536281	0	1.552788559	2.992821391	3.896865383	6	8
Plate404_MUSL_O8	2.105750656	2.722924822	0.050221524	0	0.666673979	3.455035166	6	8
Plate70_MUSL_A14	0.017727862	2.479220588	0	0	0	0	7	3
Plate70_MUSL_A16	0	2.468183874	1.297124766	0	0	0	7	3
Plate70_MUSL_A17	0	0.009543246	0	0	0.007323665	1.688853769	7	3
Plate70_MUSL_A9	0	3.871151098	0	0	0	0	7	3
Plate70_MUSL_B20	0.005552119	2.261032595	0.003618516	0	0	0	7	3
Plate70_MUSL_C18	0.005680493	0.005940646	0.130545136	0.021843887	0.014840707	1.465470881	7	3
Plate70_MUSL_C4	0	3.016738196	0.571474118	0.936371077	0	0	7	3
Plate70_MUSL_C9	0.005863389	0.023708786	0.017048188	0	0.052611081	2.084762753	7	3
Plate70_MUSL_E6	1.165045221	0	0	0	0	0	7	3
Plate70_MUSL_F17	0	0	0	0	1.89611906	2.233947633	7	3
Plate70_MUSL_D10	0	0	0	0.005334573	0.114186435	3.122896505	7	4
Plate70_MUSL_D15	0.011198163	0.322620066	0.005074955	0	1.154471632	0.031754582	7	4
Plate70_MUSL_D20	0	0	2.195597406	0.004378084	0	0	7	4
Plate70_MUSL_D4	0	0.009411523	0.005644384	0.04742547	0	0.017788111	7	4
Plate70_MUSL_G24	0.037782625	1.950871828	0	0.067457902	0	0.019911079	7	4
Plate70_MUSL_H17	0	0	0	0	0	0	7	4
Plate70_MUSL_B18	0.004730587	0.004050552	0	0	0	0.026808812	7	5
Plate70_MUSL_E11	0	0	0.005048732	0	0	0	7	5
Plate70_MUSL_F15	0	0.012597112	0	0	0	0.02377548	7	5
Plate70_MUSL_H20	0	0.007895526	0	0	0	0	7	5
Plate70_MUSL_F2	0	0.352135748	0.302627632	0	0.075202847	2.705264199	7	8
Plate70_MUSL_G7	0	0	0	0	0	0	7	8
Plate70_MUSL_H14	0	0	0	0	0	0	7	8

## Sheet: Source data Fig.3G
Source data Fig.3G
	6-IBM		16-IBM		3-DM		4-ASyS
	Number of CD3+ T cells	Number of HOBIT+ T cells	Number of CD3+ T cells	Number of HOBIT+ T cells	Number of CD3+ T cells	Number of HOBIT+ T cells	Number of CD3+ T cells	Number of HOBIT+ T cells
	6	3	10	4	5	0	3	0
	7	5	4	0	6	0	3	1
	13	8	3	0	5	0	0	0
	8	5	3	1	5	3	0	0
	14	6	8	5	5	1	1	0
			16	4	6	0	1	1
			3	0	2	0	1	0
			9	2	3	0	13	3
			1	0	4	0	1	0
			8	0
Total	48	27	65	16	41	4	23	5
