# Supplementary material for: Single‐cell profiling of muscle‐infiltrating T cells in idiopathic inflammatory myopathies
Source: EMBO Mol Med. 2023 Jul 31;15(10):e17240. doi: 10.15252/emmm.202217240 (PMC10565639; doi:10.15252/emmm.202217240)
Supplement: Supplementary file 20 — Source Data for Figure 4 [file EMMM-15-e17240-s004.xlsx]

## Sheet: Source data Fig.4A
Source data Fig.4A
	Muscle									Peripheral Blood
	1-IMNM	2-IMNM	3-DM	4-ASyS	5-IBM	6-IBM	7-Undefined myopathy			1-IMNM	2-IMNM	3-DM	4-ASyS	5-IBM	6-IBM	7-Undefined myopathy
Unique sequences	127	84	90	103	78	141	125		Unique sequences	165	113	130	62	122	157	140
Expanded	12	12	3	9	12	48	12		Expanded	8	8	2	30	2	18	20
	4	7	3	9	10	18	8			2	7		14	2	15	4
	4	4	2	4	10	13	6				7		7		11	3
	3	4	2	2	10	12	4				6		4		10	3
	2	3	2	2	6	7	3				5		4		7	2
	2	3	2	2	3	7	2				4		3		6	2
	2	3	2	2	2	6	2				3		3		4
	2	3	2	2	2	4					3		3		4
		3	2	2	2	4					2		3		4
		2	2	2	2	4					2		3		4
		2	2	2	2	3					2		2		3
		2			2	3					2		2		3
		2				3					2		2		3
						3					2		2		3
						3							2		2
						2							2		2
						2									2
						2									2
						2									2
						2
						2
						2
						2
						2
						2
						2
