# Supplementary material for: Single‐cell profiling of muscle‐infiltrating T cells in idiopathic inflammatory myopathies
Source: EMBO Mol Med. 2023 Jul 31;15(10):e17240. doi: 10.15252/emmm.202217240 (PMC10565639; doi:10.15252/emmm.202217240)
Supplement: Supplementary file 21 — Source Data for Figure 5 [file EMMM-15-e17240-s012.xlsx]

## Sheet: Source data Fig.5A
Source data Fig.5A
	2-IMNM
	Muscle		Peripheral Blood
	naive	treated	naive	treated
Unique sequences	83	69	113	118
Expanded	12	12	8	5
	7	11	7	4
	4	10	7	4
	4	8	6	4
	3	5	5	3
	3	5	4	3
	3	4	3	3
	3	2	3	2
	2	2	2	2
	2	2	2	2
	2	2	2	2
		2	2	2
		2	2	2
		2	2
		2
		2

## Sheet: Source data Fig.5B
Source data Fig.5B
Patient 2
	Muscle		Peripheral Blood
Sequence	Frequency in early diagnosis	Frequency after treatment	Frequency early diagnosis	Frequency after treatment
ASSPGQGFGYTAVISRSGGYNKLIAVHGDMR	12	10	7	3
AVLDVNQAGTALIASSELDGTEAF	7	11	6	4
ASTPNYSNQPQHAVTITGTASKLT	4	8	5	1
AVHNQAGTALIASTRDPEDTQY	4	12	8	4
AAGWVSGGYNKLIASSLKGYHQPQH	3	4	2	5
ASSYLGTDSYEQYIVRVSGYALN	3	5	7	2
AVSPNTGGFKTIASSVGMNQPQH	3	5	2	2
AALTGGYNKLIASSPTLAYGYT	2	2	1	2
AISESTQASGDNEQFAALLTGGSYIPT	2	2	4	3
ALRVSMNTGFQKLVASSYTQETQY	2	1	2	2
AENIKAAGNKLTASSLGISWEDTQY	1	2	1	3
ASGSWGNEQFAMSEGGTGNQFY	1	1	1	1
AVGGGSQGNLIASKFSGRAGETQY	1	1	3	2
GTESRGSNYKLTASSTGLPFSYNSPLHGGLNDYKLS	1	2	3	1
ASSENSYEQYAVRFVDGGSQGNLI	3	2	Not found	Not found
AGLTGNQFYATKKGTEAF	1	1	Not found	Not found
ASSLDNEQFACESNSGYALN	1	2	Not found	Not found
ASSTGLPFSYNSPLHGGLNDYKLS	1	2	Not found	Not found
SAIGGGGNTIYAVMEYGNKLV	1	2	Not found	Not found
SVEGQAPYEQYAYTGTASKLT	1	2	Not found	Not found
ASSERRIEGTQYAATPDRGGQKLL	Not found	Not found	2	1
ASSLGISSGNTIYAENHQGGKLI	Not found	Not found	2	4

## Sheet: Source data Fig.5C
Source data Fig.5C
	4-ASyS
	Muscle		Peripheral Blood
	naive	treated	naive	treated
Unique sequences	103	73	62	52
Expanded	9	11	30	38
	9	9	14	20
	4	2	7	5
	2	2	4	4
	2	2	4	4
	2	2	3	3
	2	2	3	3
	2		3	3
	2		3	2
	2		3	2
	2		2	2
			2	2
			2	2
			2	2
			2	2
			2	2
				2
				2

## Sheet: Source data Fig.5D
Source data Fig.5D
Patient 4
	Muscle		Peripheral Blood
Sequence	Frequency in early diagnosis	Frequency after treatment	Frequency early diagnosis	Frequency after treatment
ASSQGTGNSPLHAGDSSYKLIALI	9	11	30	38
VVSDPGEYGNKLVASSSSGWGAGISTDTQY	9	9	14	20
ASSQGTGNSPLHAGDSSYKLI	1	2	3	4
AESITPGGYNKLISASHQLRTSNTGELF	1	2	7	2
ASSQGGQRAFIVLILNTGNQFY	1	1	1	1
ASSYQTGTQAFAFMKVNNARLMLLGEAVVDKLI	2	1	3	1
ASSQDRGGVYEQYAYRSGSFGNEKLT	1	2	Not found	Not found
AAEGGGNKLTASMRGGGRARYGYTAMREGEGSFNKFY	1	1	Not found	Not found
AERNDRNQGGKLIVVISGGYNKLIASVNWDNAMH	1	1	Not found	Not found
AMREGRGRNNRLAASSLFDGTYEQYAVRLTSGTYKYI	1	1	Not found	Not found
ASSPTRLAGEYEQYAYRTNTGNQFY	1	1	Not found	Not found
ASSQGTGNSPLHALI	1	1	Not found	Not found
VALEDSGYALNIPLEGAQKLVASSQGLAGGLDEQF	1	1	Not found	Not found
ASRATFGNTEAFAEKDSNYQLI	Not found	Not found	4	4
ASSITSGGNNEQFATDGQFSDGQKLLAANAGNMLT	Not found	Not found	4	1
AALYGQNFVASSDLVGPGELF	Not found	Not found	3	1
APLNSGNTPLVASSPEGQARETQYAVPLSGGYNKLI	Not found	Not found	2	2
AVSVPHNAGNNRKLASSDLISYEQYAMSDGDYKLS	Not found	Not found	2	3
ILGEDAGNMLTATDSGQKNQPQH	Not found	Not found	2	2
ASNREYSNQPQHILRDVYNTDKLI	Not found	Not found	1	1
ASSARTSGGRETQYAFMKDLTDKLI	Not found	Not found	1	1
ASSFPQPQHVVNTRDGGFKTI	Not found	Not found	1	2
ASSLVGVQETQYAVSDRVGGTSYGKLT	Not found	Not found	1	2
ASSPTEATRRETQYVVSVGGDKLI	Not found	Not found	1	1
ATRDPGGGPYEQYAVRGYSTLT	Not found	Not found	1	2
